# Supplementary material for: A temperature-dependent phase transformation of (E)-2-[(4-chloro­phen­yl)imino]­ace­naphthylen-1-one
Source: Acta Crystallogr E Crystallogr Commun. 2017 Jul 25;73(Pt 8):1255–8. doi: 10.1107/S2056989017010659 (PMC5598860; doi:10.1107/S2056989017010659)
Supplement: Supplementary file 1 [file e-73-01255-sup1.cif]

##############################################################################
#                                                                            #
# This CIF contains the data in a paper accepted for publication in          #
# Acta Crystallographica Section E. It conforms to the requirements of       #
# Notes for Authors for Acta Crystallographica Section E, and has been       #
# peer reviewed under the auspices of the IUCr Commission on Journals.       #
#                                                                            #
# Full details of the Crystallographic Information File format               #
# are given in the paper "The Crystallographic Information File (CIF):       #
# a New Standard Archive File for Crystallography" by S. R. Hall, F. H.      #
# Allen and I. D. Brown [Acta Cryst. (1991), A47, 655-685].                  #
#                                                                            #
# The current version of the core CIF dictionary is obtainable from          #
# ftp://ftp.iucr.org/pub/cif_core.dic.                                       #
#                                                                            #
# Software is freely available for graphical display of the structure(s)     #
# in this CIF. For information consult the CIF software page                 #
# http://www.iucr.org/resources/cif/software.                                #
#                                                                            #
# This file may be used for bona fide research purposes within the           #
# scientific community so long as proper attribution is given to the journal # 
# article from which it was obtained.                                        #
#                                                                            #
##############################################################################
data_alpha
_database_code_depnum_ccdc_archive 'CCDC 1563031'
_audit_creation_method     'SHELXL-2016/6'
_chemical_name_systematic
                       '(<i>E</i>)-2-[(4-Chlorophenyl)imino]acenaphthylen-1-one'
_chemical_name_common     MIAN
_chemical_formula_moiety     'C18 H10 Cl N O'
_chemical_formula_sum     'C18 H10 Cl N O'
_chemical_formula_iupac     'C18 H10 Cl N O'
_chemical_formula_weight     291.72
_chemical_melting_point     ?
_shelx_space_group_comment
;
The symmetry employed for this shelxl refinement is uniquely defined
by the following loop, which should always be used as a source of
symmetry information in preference to the above space-group names.
They are only intended as comments.
;
_space_group_crystal_system     monoclinic
_space_group_name_H-M_alt     'P 21/m'
_space_group_name_Hall     '-P 2yb'
loop_
    _space_group_symop_operation_xyz
    'x, y, z'
    '-x, y+1/2, -z'
    '-x, -y, -z'
    'x, -y-1/2, z'
_cell_length_a     9.0447(12)
_cell_length_b     6.8764(9)
_cell_length_c     10.9021(14)
_cell_angle_alpha     90
_cell_angle_beta     92.959(2)
_cell_angle_gamma     90
_cell_volume     677.15(15)
_cell_formula_units_Z     2
_cell_measurement_reflns_used     1908
_cell_measurement_theta_min     5.710
_cell_measurement_theta_max     52.344
_cell_measurement_temperature     250(2)
_exptl_crystal_description     block
_exptl_crystal_colour     yellow
_exptl_crystal_size_max     0.300
_exptl_crystal_size_mid     0.200
_exptl_crystal_size_min     0.200
_exptl_crystal_density_diffrn     1.431
_exptl_crystal_density_meas     ?
_exptl_crystal_density_method     ?
_exptl_crystal_F_000     300
_exptl_absorpt_coefficient_mu     0.279
_exptl_absorpt_correction_type     multi-scan
_exptl_absorpt_process_details
;
(SADABS; Bruker, 2014)
;
_shelx_estimated_absorpt_T_min     0.921
_shelx_estimated_absorpt_T_max     0.946
_exptl_absorpt_correction_T_min     0.684
_exptl_absorpt_correction_T_max     0.745
_diffrn_ambient_temperature     250(2)
_diffrn_radiation_type     MoK\a
_diffrn_radiation_wavelength     0.71073
_diffrn_measurement_device_type     'Bruker APEXII'
_diffrn_measurement_method     \w
_diffrn_detector_area_resol_mean     8.3
_diffrn_reflns_number     5458
_diffrn_reflns_av_R_equivalents     0.0217
_diffrn_reflns_theta_min     2.255
_diffrn_reflns_theta_max     26.352
_diffrn_reflns_theta_full     25.242
_diffrn_measured_fraction_theta_max     0.999
_diffrn_measured_fraction_theta_full     0.999
_diffrn_reflns_limit_h_min     -10
_diffrn_reflns_limit_h_max     11
_diffrn_reflns_limit_k_min     -8
_diffrn_reflns_limit_k_max     8
_diffrn_reflns_limit_l_min     -13
_diffrn_reflns_limit_l_max     13
_refine_special_details     ?
_reflns_number_total     1496
_reflns_number_gt     1227
_reflns_threshold_expression     'I > 2\s(I)'
_refine_ls_structure_factor_coef     Fsqd
_refine_ls_matrix_type     full
_refine_ls_R_factor_all     0.0487
_refine_ls_R_factor_gt     0.0390
_refine_ls_wR_factor_gt     0.0914
_refine_ls_wR_factor_ref     0.0974
_refine_ls_goodness_of_fit_ref     1.044
_refine_ls_restrained_S_all     1.044
_refine_ls_number_reflns     1496
_refine_ls_number_parameters     121
_refine_ls_number_restraints     0
_refine_ls_hydrogen_treatment     constr
_refine_ls_weighting_scheme     calc
_refine_ls_weighting_details
              'w=1/[\s^2^(Fo^2^)+(0.0370P)^2^+0.2756P] where P=(Fo^2^+2Fc^2^)/3'
_atom_sites_solution_hydrogens     geom
_atom_sites_solution_primary     dual
_atom_sites_solution_secondary     difmap
_refine_ls_shift/su_max     0.000
_refine_ls_shift/su_mean     0.000
_refine_diff_density_max     0.262
_refine_diff_density_min     -0.375
_refine_ls_extinction_method     none
_refine_ls_extinction_coef     .
loop_
    _atom_type_symbol
    _atom_type_description
    _atom_type_scat_dispersion_real
    _atom_type_scat_dispersion_imag
    _atom_type_scat_source
    'C' 'C' 0.0033 0.0016
                         'International Tables Vol C Tables 4.2.6.8 and 6.1.1.4'
    'H' 'H' 0.0000 0.0000
                         'International Tables Vol C Tables 4.2.6.8 and 6.1.1.4'
    'N' 'N' 0.0061 0.0033
                         'International Tables Vol C Tables 4.2.6.8 and 6.1.1.4'
    'O' 'O' 0.0106 0.0060
                         'International Tables Vol C Tables 4.2.6.8 and 6.1.1.4'
    'Cl' 'Cl' 0.1484 0.1585
                         'International Tables Vol C Tables 4.2.6.8 and 6.1.1.4'
_computing_data_collection
;
APEX2 (Bruker, 2014)
;
_computing_cell_refinement
;
SAINT (Bruker, 2014)
;
_computing_data_reduction
;
SAINT (Bruker, 2014)
;
_computing_structure_solution
;
SHELXT (Sheldrick, 2015a)
;
_computing_structure_refinement
;
<i>SHELXL2016/6</i> (Sheldrick, 2015b)
;
_computing_molecular_graphics
;
SHELXTL (Sheldrick, 2008) and Mercury (Macrae <i>et al.</i>,
2008)
;
_computing_publication_material
;
<i>SHELXL2016/6</i> (Sheldrick, 2015b)
;
loop_
    _atom_site_type_symbol
    _atom_site_label
    _atom_site_fract_x
    _atom_site_fract_y
    _atom_site_fract_z
    _atom_site_U_iso_or_equiv
    _atom_site_adp_type
    _atom_site_calc_flag
    _atom_site_occupancy
    _atom_site_disorder_assembly
    _atom_site_disorder_group
    Cl Cl1 -0.05474(8) 0.250000 -0.19593(6) 0.0739(3) Uani d 1 . .
    O O1 0.75377(18) 0.250000 0.29014(16) 0.0547(5) Uani d 1 . .
    N N1 0.4932(2) 0.250000 0.12642(17) 0.0442(5) Uani d 1 . .
    C C1 0.4858(2) 0.250000 0.2426(2) 0.0366(5) Uani d 1 . .
    C C2 0.6292(2) 0.250000 0.3259(2) 0.0395(5) Uani d 1 . .
    C C3 0.5810(2) 0.250000 0.4537(2) 0.0366(5) Uani d 1 . .
    C C4 0.6571(3) 0.250000 0.5661(2) 0.0440(6) Uani d 1 . .
    H H4 0.761142 0.250000 0.571881 0.053 Uiso calc 1 . .
    C C5 0.5750(3) 0.250000 0.6722(2) 0.0475(6) Uani d 1 . .
    H H5 0.626114 0.250000 0.749460 0.057 Uiso calc 1 . .
    C C6 0.4230(3) 0.250000 0.6670(2) 0.0473(6) Uani d 1 . .
    H H6 0.372512 0.250000 0.740235 0.057 Uiso calc 1 . .
    C C7 0.1855(3) 0.250000 0.5310(2) 0.0564(7) Uani d 1 . .
    H H7 0.124153 0.250000 0.598029 0.068 Uiso calc 1 . .
    C C8 0.1232(3) 0.250000 0.4135(2) 0.0584(7) Uani d 1 . .
    H H8 0.019501 0.250000 0.402169 0.070 Uiso calc 1 . .
    C C9 0.2096(2) 0.250000 0.3087(2) 0.0455(6) Uani d 1 . .
    H H9 0.164153 0.250000 0.229206 0.055 Uiso calc 1 . .
    C C10 0.3610(2) 0.250000 0.32570(19) 0.0361(5) Uani d 1 . .
    C C11 0.4247(2) 0.250000 0.44731(19) 0.0347(5) Uani d 1 . .
    C C12 0.3414(3) 0.250000 0.5522(2) 0.0419(5) Uani d 1 . .
    C C13 0.3601(2) 0.250000 0.05083(19) 0.0398(5) Uani d 1 . .
    C C14 0.29812(19) 0.0762(3) 0.00977(15) 0.0479(4) Uani d 1 . .
    H H14 0.342774 -0.042208 0.033729 0.058 Uiso calc 1 . .
    C C15 0.17066(19) 0.0757(3) -0.06642(15) 0.0514(5) Uani d 1 . .
    H H15 0.127910 -0.042285 -0.093524 0.062 Uiso calc 1 . .
    C C16 0.1076(3) 0.250000 -0.1018(2) 0.0471(6) Uani d 1 . .
loop_
    _atom_site_aniso_label
    _atom_site_aniso_U_11
    _atom_site_aniso_U_22
    _atom_site_aniso_U_33
    _atom_site_aniso_U_12
    _atom_site_aniso_U_13
    _atom_site_aniso_U_23
    Cl1 0.0487(4) 0.1311(8) 0.0411(4) 0.000 -0.0069(3) 0.000
    O1 0.0345(9) 0.0793(13) 0.0506(10) 0.000 0.0053(7) 0.000
    N1 0.0405(10) 0.0580(13) 0.0342(10) 0.000 0.0025(8) 0.000
    C1 0.0366(11) 0.0376(12) 0.0357(12) 0.000 0.0026(9) 0.000
    C2 0.0357(12) 0.0408(13) 0.0420(12) 0.000 0.0007(9) 0.000
    C3 0.0395(12) 0.0338(11) 0.0364(11) 0.000 -0.0005(9) 0.000
    C4 0.0430(13) 0.0447(14) 0.0433(13) 0.000 -0.0084(10) 0.000
    C5 0.0613(16) 0.0465(14) 0.0335(12) 0.000 -0.0088(11) 0.000
    C6 0.0611(16) 0.0473(14) 0.0337(12) 0.000 0.0060(11) 0.000
    C7 0.0450(14) 0.081(2) 0.0442(14) 0.000 0.0130(11) 0.000
    C8 0.0350(12) 0.089(2) 0.0517(15) 0.000 0.0075(11) 0.000
    C9 0.0361(12) 0.0619(16) 0.0383(12) 0.000 -0.0010(9) 0.000
    C10 0.0369(11) 0.0374(12) 0.0340(11) 0.000 0.0025(9) 0.000
    C11 0.0379(11) 0.0312(11) 0.0350(11) 0.000 0.0005(9) 0.000
    C12 0.0458(13) 0.0424(13) 0.0377(12) 0.000 0.0056(10) 0.000
    C13 0.0396(12) 0.0523(14) 0.0280(10) 0.000 0.0072(9) 0.000
    C14 0.0494(9) 0.0480(10) 0.0465(9) 0.0010(8) 0.0034(7) 0.0022(8)
    C15 0.0499(10) 0.0593(12) 0.0452(9) -0.0073(9) 0.0038(8) -0.0108(9)
    C16 0.0401(12) 0.0743(18) 0.0269(11) 0.000 0.0028(9) 0.000
_geom_special_details
;
 All esds (except the esd in the dihedral angle between two l.s. planes)
 are estimated using the full covariance matrix.  The cell esds are taken
 into account individually in the estimation of esds in distances, angles
 and torsion angles; correlations between esds in cell parameters are only
 used when they are defined by crystal symmetry.  An approximate (isotropic)
 treatment of cell esds is used for estimating esds involving l.s. planes.
;
loop_
    _geom_bond_atom_site_label_1
    _geom_bond_atom_site_label_2
    _geom_bond_site_symmetry_2
    _geom_bond_distance
    _geom_bond_publ_flag
    Cl1 C16 . 1.747(2) ?
    O1 C2 . 1.211(3) ?
    N1 C1 . 1.272(3) ?
    N1 C13 . 1.423(3) ?
    C1 C10 . 1.484(3) ?
    C1 C2 . 1.545(3) ?
    C2 C3 . 1.481(3) ?
    C3 C4 . 1.373(3) ?
    C3 C11 . 1.413(3) ?
    C4 C5 . 1.406(3) ?
    C4 H4 . 0.9400 ?
    C5 C6 . 1.373(4) ?
    C5 H5 . 0.9400 ?
    C6 C12 . 1.420(3) ?
    C6 H6 . 0.9400 ?
    C7 C8 . 1.372(4) ?
    C7 C12 . 1.417(3) ?
    C7 H7 . 0.9400 ?
    C8 C9 . 1.417(3) ?
    C8 H8 . 0.9400 ?
    C9 C10 . 1.372(3) ?
    C9 H9 . 0.9400 ?
    C10 C11 . 1.418(3) ?
    C11 C12 . 1.402(3) ?
    C13 C14 . 1.385(2) ?
    C13 C14 4_565 1.385(2) ?
    C14 C15 . 1.386(2) ?
    C14 H14 . 0.9400 ?
    C15 C16 . 1.374(2) ?
    C15 H15 . 0.9400 ?
loop_
    _geom_angle_atom_site_label_1
    _geom_angle_atom_site_label_2
    _geom_angle_atom_site_label_3
    _geom_angle_site_symmetry_1
    _geom_angle_site_symmetry_3
    _geom_angle
    _geom_angle_publ_flag
    C1 N1 C13 . . 119.39(19) ?
    N1 C1 C10 . . 133.5(2) ?
    N1 C1 C2 . . 120.02(19) ?
    C10 C1 C2 . . 106.45(17) ?
    O1 C2 C3 . . 128.8(2) ?
    O1 C2 C1 . . 125.3(2) ?
    C3 C2 C1 . . 105.91(18) ?
    C4 C3 C11 . . 119.9(2) ?
    C4 C3 C2 . . 132.9(2) ?
    C11 C3 C2 . . 107.22(19) ?
    C3 C4 C5 . . 118.2(2) ?
    C3 C4 H4 . . 120.9 ?
    C5 C4 H4 . . 120.9 ?
    C6 C5 C4 . . 122.4(2) ?
    C6 C5 H5 . . 118.8 ?
    C4 C5 H5 . . 118.8 ?
    C5 C6 C12 . . 120.7(2) ?
    C5 C6 H6 . . 119.7 ?
    C12 C6 H6 . . 119.7 ?
    C8 C7 C12 . . 120.6(2) ?
    C8 C7 H7 . . 119.7 ?
    C12 C7 H7 . . 119.7 ?
    C7 C8 C9 . . 122.4(2) ?
    C7 C8 H8 . . 118.8 ?
    C9 C8 H8 . . 118.8 ?
    C10 C9 C8 . . 118.6(2) ?
    C10 C9 H9 . . 120.7 ?
    C8 C9 H9 . . 120.7 ?
    C9 C10 C11 . . 118.7(2) ?
    C9 C10 C1 . . 134.7(2) ?
    C11 C10 C1 . . 106.63(18) ?
    C12 C11 C3 . . 122.6(2) ?
    C12 C11 C10 . . 123.6(2) ?
    C3 C11 C10 . . 113.79(19) ?
    C11 C12 C7 . . 116.0(2) ?
    C11 C12 C6 . . 116.3(2) ?
    C7 C12 C6 . . 127.7(2) ?
    C14 C13 C14 . 4_565 119.3(2) ?
    C14 C13 N1 . . 120.24(11) ?
    C14 C13 N1 4_565 . 120.24(11) ?
    C13 C14 C15 . . 120.43(18) ?
    C13 C14 H14 . . 119.8 ?
    C15 C14 H14 . . 119.8 ?
    C16 C15 C14 . . 119.13(18) ?
    C16 C15 H15 . . 120.4 ?
    C14 C15 H15 . . 120.4 ?
    C15 C16 C15 4_565 . 121.4(2) ?
    C15 C16 Cl1 4_565 . 119.28(11) ?
    C15 C16 Cl1 . . 119.28(11) ?
loop_
    _geom_torsion_atom_site_label_1
    _geom_torsion_atom_site_label_2
    _geom_torsion_atom_site_label_3
    _geom_torsion_atom_site_label_4
    _geom_torsion_site_symmetry_1
    _geom_torsion_site_symmetry_2
    _geom_torsion_site_symmetry_3
    _geom_torsion_site_symmetry_4
    _geom_torsion
    _geom_torsion_publ_flag
    C13 N1 C1 C10 . . . . 0.000000 ?
    C13 N1 C1 C2 . . . . 180.000000 ?
    N1 C1 C2 O1 . . . . 0.000000 ?
    C10 C1 C2 O1 . . . . 180.000000 ?
    N1 C1 C2 C3 . . . . 180.000000 ?
    C10 C1 C2 C3 . . . . 0.000000 ?
    O1 C2 C3 C4 . . . . 0.0000(10)
                                 ?
    C1 C2 C3 C4 . . . . 180.000000 ?
    O1 C2 C3 C11 . . . . 180.000000 ?
    C1 C2 C3 C11 . . . . 0.000000 ?
    C11 C3 C4 C5 . . . . 0.0000(10)
                                  ?
    C2 C3 C4 C5 . . . . 180.0000(10)
                                   ?
    C3 C4 C5 C6 . . . . 0.0000(10)
                                 ?
    C4 C5 C6 C12 . . . . 0.0000(10)
                                  ?
    C12 C7 C8 C9 . . . . 0.0000(10)
                                  ?
    C7 C8 C9 C10 . . . . 0.000000 ?
    C8 C9 C10 C11 . . . . 0.000000 ?
    C8 C9 C10 C1 . . . . 180.000000 ?
    N1 C1 C10 C9 . . . . 0.000000 ?
    C2 C1 C10 C9 . . . . 180.000000 ?
    N1 C1 C10 C11 . . . . 180.000000 ?
    C2 C1 C10 C11 . . . . 0.000000 ?
    C4 C3 C11 C12 . . . . 0.0000(10)
                                   ?
    C2 C3 C11 C12 . . . . 180.000000 ?
    C4 C3 C11 C10 . . . . 180.000000 ?
    C2 C3 C11 C10 . . . . 0.000000 ?
    C9 C10 C11 C12 . . . . 0.000000 ?
    C1 C10 C11 C12 . . . . 180.000000 ?
    C9 C10 C11 C3 . . . . 180.000000 ?
    C1 C10 C11 C3 . . . . 0.000000 ?
    C3 C11 C12 C7 . . . . 180.000000 ?
    C10 C11 C12 C7 . . . . 0.0000(10)
                                    ?
    C3 C11 C12 C6 . . . . 0.0000(10)
                                   ?
    C10 C11 C12 C6 . . . . 180.000000 ?
    C8 C7 C12 C11 . . . . 0.0000(10)
                                   ?
    C8 C7 C12 C6 . . . . 180.0000(10)
                                    ?
    C5 C6 C12 C11 . . . . 0.0000(10)
                                   ?
    C5 C6 C12 C7 . . . . 180.0000(10)
                                    ?
    C1 N1 C13 C14 . . . . -92.57(18) ?
    C1 N1 C13 C14 . . . 4_565 92.57(18) ?
    C14 C13 C14 C15 4_565 . . . -3.4(3) ?
    N1 C13 C14 C15 . . . . -178.35(17) ?
    C13 C14 C15 C16 . . . . 0.7(3) ?
    C14 C15 C16 C15 . . . 4_565 2.0(3) ?
    C14 C15 C16 Cl1 . . . . -179.01(14) ?
loop_
    _geom_hbond_atom_site_label_D
    _geom_hbond_atom_site_label_H
    _geom_hbond_atom_site_label_A
    _geom_hbond_site_symmetry_A
    _geom_hbond_distance_DH
    _geom_hbond_distance_HA
    _geom_hbond_distance_DA
    _geom_hbond_angle_DHA
    C6 H6 Cg 1_656 0.94 2.86 3.803(2) 177
    C9 H9 Cg 1_555 0.94 2.88 3.668(11) 128
_shelx_hkl_file
;
  -1   0   0  653.53   12.70
   1   0   0  556.44   12.60
   2   0   0    1.20    0.20
  -2   0   0    0.90    0.20
   2   0   0    1.20    0.30
   3   0   0    2.80    0.40
   3   0   0    2.50    0.40
  -3   0   0    3.80    0.40
   4   0   0  205.28    4.80
   4   0   0  206.48    4.90
  -4   0   0  203.08    4.60
   5   0   0    7.90    0.80
   5   0   0    7.30    0.70
  -5   0   0    7.00    0.60
   6   0   0    3.20    0.60
   6   0   0    5.50    0.70
  -6   0   0    4.10    0.50
   7   0   0   59.59    2.10
  -7   0   0   56.09    1.90
   7   0   0   57.99    2.20
   8   0   0    4.40    0.80
  -8   0   0    6.60    1.10
   8   0   0    6.50    0.90
   9   0   0   13.60    1.30
   9   0   0   14.20    1.40
  10   0   0    5.50    1.00
  10   0   0    4.60    0.90
  11   0   0    3.90    1.00
  11   0   0    3.90    0.90
   0   1   0    3.40    0.20
  -1  -1   0  588.74   12.30
   1  -1   0  603.74   12.20
   1   1   0  593.64   12.10
  -1   1   0  586.14   12.30
   1   1   0  578.74   12.30
   2  -1   0   11.30    0.60
  -2  -1   0   11.70    0.60
   2  -1   0   11.30    0.50
   2   1   0   10.70    0.50
   2   1   0   10.50    0.60
   3  -1   0    0.60    0.30
  -3  -1   0    0.90    0.30
   3  -1   0    0.50    0.20
   3   1   0    0.90    0.30
   3   1   0    0.50    0.20
  -3   1   0    0.70    0.20
  -4  -1   0  268.37    6.00
   4  -1   0  269.77    6.20
   4  -1   0  268.87    5.90
   4   1   0  224.98    6.00
   4   1   0  273.47    5.90
  -4   1   0  272.17    5.80
  -5  -1   0  432.96    9.40
   5  -1   0  432.66    9.60
   5  -1   0  445.66    9.30
   5   1   0  434.06    9.40
  -5   1   0  442.06    9.20
   5   1   0  358.56    9.50
  -6  -1   0  109.49    3.10
   6  -1   0  113.39    3.10
   6  -1   0  112.49    3.40
  -6   1   0  107.49    2.90
   6   1   0  112.19    3.10
   6   1   0  118.09    3.30
   7  -1   0    5.40    0.70
  -7  -1   0    5.40    0.70
   7  -1   0    5.80    0.80
  -7   1   0    5.50    0.60
   7   1   0    5.80    0.80
   7   1   0    4.70    0.70
   8  -1   0   24.80    1.30
   8  -1   0   26.50    1.60
  -8  -1   0   24.30    1.30
   8   1   0   27.80    1.60
   8   1   0   24.30    1.50
   9  -1   0    2.70    0.80
   9  -1   0    0.70    0.50
   9   1   0    1.50    0.60
   9   1   0    0.60    0.60
  10  -1   0    0.30    0.50
  10  -1   0   -0.60    0.60
  10   1   0   -0.40    0.50
  10   1   0    0.50    0.60
  11  -1   0   21.00    2.00
  11   1   0   20.60    1.60
   0   2   0 9999.00  203.68
   0   2   0 9723.83  202.98
  -1  -2   0  594.64   12.70
  -1   2   0  597.24   12.60
  -1   2   0  603.34   12.60
   1   2   0  595.74   12.70
   1   2   0  596.44   12.40
  -2  -2   0  445.36    9.80
   2  -2   0  445.26    9.80
   2  -2   0  445.36    9.50
   2   2   0  449.16    9.40
   2   2   0  454.55    9.70
   3  -2   0    8.70    0.70
  -3  -2   0   10.10    0.70
   3  -2   0    9.60    0.60
   3   2   0   10.60    0.50
   3   2   0    9.80    0.70
  -4  -2   0   70.69    2.20
   4  -2   0   71.69    2.00
   4  -2   0   71.49    2.30
   4   2   0   73.99    2.20
   4   2   0   70.49    1.90
   5  -2   0   31.60    1.20
  -5  -2   0   36.50    1.50
   5  -2   0   32.70    1.50
   5   2   0   32.70    1.20
   5   2   0   34.30    1.50
   6  -2   0   35.30    1.70
  -6  -2   0   32.50    1.50
   6  -2   0   36.60    1.40
   6   2   0   34.10    1.60
   6   2   0   34.20    1.40
   7  -2   0  126.69    4.10
  -7  -2   0  136.79    3.90
   7  -2   0  134.89    3.60
   7   2   0  132.89    3.70
   7   2   0  135.69    4.00
   8  -2   0    6.70    1.10
  -8  -2   0    5.90    0.90
   8  -2   0    7.80    0.90
   8   2   0    6.00    0.80
   8   2   0    6.50    1.00
   9  -2   0   -0.10    0.60
   9  -2   0   -0.20    0.50
  -9  -2   0    0.50    0.60
   9   2   0    0.80    0.60
  10  -2   0   10.30    1.40
  10   2   0   10.80    1.40
   0   3   0    0.40    0.20
   0   3   0    0.10    0.30
  -1   3   0   39.10    1.30
   1   3   0   37.40    1.40
  -1   3   0   36.60    1.30
   1   3   0   37.20    1.10
   2  -3   0    1.90    0.40
  -2  -3   0    1.80    0.50
   2  -3   0    2.40    0.40
   2   3   0    2.10    0.30
   2   3   0    1.90    0.40
  -3  -3   0   42.60    1.70
   3  -3   0   42.70    1.60
   3  -3   0   43.70    1.40
   3   3   0   43.10    1.20
   3   3   0   39.80    1.60
   4  -3   0   87.59    2.80
   4  -3   0   89.59    2.50
  -4  -3   0   93.79    2.90
   4   3   0   95.69    2.80
   4   3   0   90.89    2.30
  -5  -3   0   84.49    2.80
   5  -3   0   88.19    2.40
   5  -3   0   83.69    2.80
   5   3   0   83.49    2.30
   5   3   0   85.79    2.80
   6  -3   0    9.50    0.80
  -6  -3   0    6.80    0.90
   6  -3   0    6.50    0.90
   6   3   0    7.90    0.70
   6   3   0    8.30    1.00
  -7  -3   0    6.80    0.90
   7  -3   0    8.00    0.80
   7  -3   0    6.30    1.00
   7   3   0    9.20    1.10
  -8  -3   0   53.59    2.40
   8  -3   0   61.09    2.70
   8   3   0   60.49    2.60
  -9  -3   0    3.40    0.90
   9  -3   0    2.60    1.00
   9   3   0    4.10    1.00
  10  -3   0    2.10    0.90
  10   3   0    4.00    1.00
   0   4   0 2354.06   48.80
   0   4   0 2356.66   48.60
  -1  -4   0  207.38    5.40
  -1   4   0  213.18    5.10
  -1   4   0  210.08    5.10
   1   4   0  214.68    4.90
   1   4   0  212.28    5.20
  -2  -4   0   65.89    2.40
   2  -4   0   69.89    2.20
   2   4   0   64.49    1.80
   2   4   0   68.99    2.30
  -2   4   0   65.69    2.10
   3  -4   0    3.10    0.60
  -3  -4   0    2.50    0.60
   3  -4   0    2.50    0.50
   3   4   0    2.90    0.30
   3   4   0    3.40    0.60
   4  -4   0   40.90    1.80
   4  -4   0   41.40    1.50
  -4  -4   0   37.90    1.80
   4   4   0   38.30    1.70
   4   4   0   39.80    1.20
   5  -4   0   11.90    1.30
  -5  -4   0   12.10    1.20
   5  -4   0   10.50    0.80
   5   4   0   13.50    1.20
   6  -4   0    6.90    1.10
  -6  -4   0    7.20    1.00
   6  -4   0    6.50    0.70
   6   4   0    6.90    1.00
  -7  -4   0   48.70    2.30
   7  -4   0   53.69    2.50
   7   4   0   52.59    2.40
   8  -4   0    3.10    0.90
  -8  -4   0    2.20    0.70
   8   4   0    2.60    0.90
  -9  -4   0    0.40    0.70
   9  -4   0    0.00    0.80
   9   4   0    1.30    0.80
   0   5   0    0.50    0.30
   0   5   0    0.10    0.40
  -1  -5   0   41.50    1.90
   1  -5   0   43.80    1.70
  -1   5   0   40.50    1.60
   1   5   0   43.00    1.80
   1   5   0   42.10    1.50
   2  -5   0   -0.30    0.40
  -2  -5   0    0.30    0.50
   2   5   0    0.00    0.20
  -2   5   0    0.20    0.40
   2   5   0    0.30    0.50
   3  -5   0    0.90    0.50
   3  -5   0    0.30    0.40
  -3  -5   0    0.90    0.50
   3   5   0    1.60    0.60
   4  -5   0   13.60    0.90
   4  -5   0   16.50    1.30
  -4  -5   0   13.60    1.40
   4   5   0   14.20    1.30
  -5  -5   0   26.30    1.70
   5  -5   0   24.60    1.30
   5  -5   0   26.30    1.70
   5   5   0   30.50    1.80
   6  -5   0    8.20    1.20
  -6  -5   0    8.50    1.30
   6   5   0    7.50    1.10
   7  -5   0    8.80    1.30
  -7  -5   0    4.00    1.00
   7   5   0    6.50    1.10
  -8  -5   0    3.40    1.00
   8  -5   0    4.80    1.20
   8   5   0    1.30    0.80
   9  -5   0    0.50    0.90
  -9  -5   0   -0.10    0.80
   9   5   0    0.60    0.80
   0  -6   0  663.23   14.50
   0  -6   0  648.44   15.20
   0   6   0  683.53   15.00
   1  -6   0   67.19    2.40
  -1  -6   0   69.89    2.80
   1   6   0   62.89    2.50
  -1   6   0   65.19    2.40
   2  -6   0   -0.40    0.40
  -2  -6   0    0.40    0.70
   2   6   0    0.50    0.50
  -2   6   0   -0.10    0.50
   3  -6   0    0.40    0.40
  -3  -6   0    1.40    0.70
   3  -6   0    0.70    0.50
   3   6   0    0.10    0.60
   4  -6   0   14.50    1.40
  -4  -6   0   12.80    1.40
   4  -6   0   13.50    1.10
   4   6   0   13.80    1.40
   5  -6   0    1.70    0.80
  -5  -6   0    0.70    0.60
   5   6   0    2.70    0.80
  -6  -6   0   -0.50    0.60
   6  -6   0    0.30    0.70
   6   6   0    0.30    0.70
  -7  -6   0    2.90    1.00
   7  -6   0    3.50    1.10
   7   6   0    1.90    0.90
   8  -6   0    2.50    1.10
  -8  -6   0   -0.40    0.80
   8   6   0    0.80    0.90
   0  -7   0   -0.70    0.60
   0   7   0   -0.50    0.50
   1  -7   0    2.70    0.70
  -1  -7   0    3.70    1.00
   1  -7   0    4.30    0.90
  -1   7   0    2.60    0.70
   1   7   0    4.30    0.90
  -2  -7   0    0.30    0.60
   2  -7   0   -0.30    0.60
   2  -7   0   -0.80    0.40
   2  -7   0   -0.10    0.50
   2   7   0   -0.30    0.50
   3  -7   0    0.60    0.60
  -3  -7   0    0.70    0.80
   3  -7   0    0.20    0.50
   3   7   0    0.30    0.60
  -4  -7   0    1.80    0.90
   4  -7   0    1.00    0.70
   4   7   0    0.70    0.80
  -5  -7   0    1.50    0.90
   5  -7   0    3.00    0.90
   5   7   0    2.50    0.90
  -6  -7   0   -0.30    0.70
   6  -7   0    1.10    0.90
   6   7   0    1.20    0.90
   0  -8   0   64.19    3.10
   0   8   0   60.59    2.80
  -1  -8   0   24.00    2.00
   1  -8   0   31.50    2.10
  -1   8   0   26.90    1.80
   1   8   0   26.70    1.80
  -2  -8   0    9.40    1.50
   2  -8   0    7.90    1.10
   2  -8   0    7.20    1.30
   2   8   0    6.30    1.20
   3  -8   0   -0.10    0.60
  -3  -8   0    0.20    0.80
   3   8   0   -0.20    0.60
  -4  -8   0    3.80    1.10
   4  -8   0    5.20    1.10
   4   8   0    4.20    1.20
  11   0  -1    2.40    0.80
  11   0  -1    1.70    0.80
  10   0  -1    0.00    0.50
  10   0  -1    0.70    0.70
   9   0  -1   33.20    1.80
   9   0  -1   36.20    1.90
   8   0  -1    4.50    0.80
   8   0  -1    4.80    0.80
   7   0  -1   60.59    2.20
   7   0  -1   56.39    2.10
  -7   0   1   54.69    1.80
   6   0  -1  199.88    5.00
   6   0  -1  190.88    4.90
  -6   0   1  196.68    4.60
  -5   0   1   72.59    1.90
   5   0  -1   72.29    2.20
   5   0  -1   73.49    2.20
  -4   0   1  463.95    9.90
   4   0  -1  477.45   10.30
   4   0  -1  470.95   10.20
   3   0  -1  239.28    5.40
   3   0  -1  244.98    5.40
  -3   0   1  245.28    5.20
  -2   0   1    0.60    0.20
   2   0  -1    0.10    0.20
  -2   0   1    0.70    0.20
  -1   0   1  664.93   13.70
   1   0  -1  661.13   13.70
   1   0   1  499.05   10.30
   1   0   1  489.45   10.10
  -1   0  -1  483.55   10.20
   2   0   1   33.20    1.10
   2   0   1   33.40    0.90
  -2   0  -1   34.00    1.00
   3   0   1  464.25    9.80
   3   0   1  458.85   10.00
  -3   0  -1  463.65    9.90
  -4   0  -1    3.00    0.40
   4   0   1    2.70    0.40
   4   0   1    2.50    0.50
  -5   0  -1  610.64   13.40
   5   0   1  623.04   13.60
   5   0   1  633.34   13.40
  -6   0  -1   -0.20    0.30
   6   0   1   -0.50    0.30
   6   0   1    0.20    0.40
   7   0   1  111.89    3.50
  -7   0  -1  112.19    3.20
   7   0   1  117.79    3.30
   8   0   1    0.20    0.60
  -8   0  -1    0.10    0.40
   8   0   1    0.20    0.50
   9   0   1   43.50    1.90
   9   0   1   39.40    2.10
  10   0   1    3.90    1.00
  10   0   1    4.40    0.80
  11   0   1    0.80    0.80
  11  -1  -1    1.80    1.20
  11  -1  -1    0.60    0.70
  11   1  -1    0.50    0.70
  10  -1  -1   17.00    1.70
  10  -1  -1   15.00    1.40
  10   1  -1   14.80    1.40
  10   1  -1   16.70    1.60
   9  -1  -1    0.60    0.60
   9  -1  -1    0.60    0.50
   9   1  -1    1.00    0.60
   9   1  -1    0.90    0.50
   8  -1  -1  145.69    4.10
  -8  -1   1  149.19    4.00
   8  -1  -1  146.49    4.40
   8   1  -1  153.28    4.40
   8   1  -1  144.69    4.10
   7  -1  -1    0.80    0.50
   7  -1  -1    0.00    0.50
  -7  -1   1    0.70    0.40
   7   1  -1    0.60    0.50
   7   1  -1    0.70    0.40
   6  -1  -1   81.49    2.50
  -6  -1   1   85.29    2.40
   6  -1  -1   79.29    2.70
   6   1  -1   80.09    2.60
   6   1  -1   81.19    2.40
  -6   1   1   79.29    2.10
   5  -1  -1    8.00    0.60
   5  -1  -1    9.40    0.90
  -5  -1   1    9.10    0.60
  -5   1   1   10.20    0.50
   5   1  -1    8.30    0.60
   5   1  -1    9.20    0.70
  -4  -1   1   53.49    1.60
   4  -1  -1   56.49    1.70
   4  -1  -1   53.39    1.80
   4   1  -1   55.19    1.80
   4   1  -1   54.09    1.60
  -4   1   1   53.59    1.30
   3  -1  -1   83.59    2.30
  -3  -1   1   82.29    2.10
   3  -1  -1   82.49    2.20
   3   1  -1   83.29    2.00
   3   1  -1   81.99    2.20
   2  -1  -1    6.90    0.40
   2   1  -1    7.20    0.30
  -2   1   1    7.50    0.50
   2   1  -1    6.90    0.50
   1  -1  -1 1225.98   26.10
   1  -1  -1 1277.17   26.50
   1   1  -1 1265.37   26.30
  -1   1   1 1298.97   26.20
   0  -1   1   42.20    1.00
   0  -1  -1   42.40    1.10
   0   1   1   43.00    1.10
   0   1  -1   42.50    1.00
   0   1   1   43.00    1.10
  -1  -1  -1  490.75   10.40
   1  -1   1  492.15   10.30
   1   1   1  477.95   10.30
   1   1   1  498.85   10.30
  -2  -1  -1  994.00   21.10
   2  -1   1 1017.30   20.90
   2  -1   1 1012.50   21.10
   2   1   1 1029.60   21.00
   2   1   1 1022.40   21.00
  -2   1  -1  988.00   21.00
   3  -1   1  312.87    6.50
  -3  -1  -1  301.77    6.80
   3  -1   1  296.37    6.80
  -3   1  -1  299.87    6.70
   3   1   1  302.47    6.70
   3   1   1  308.77    6.70
  -4  -1  -1  118.39    3.20
   4  -1   1  121.79    2.90
   4  -1   1  118.79    3.20
   4   1   1  119.09    3.10
  -4   1  -1  119.89    3.00
   4   1   1  123.09    3.10
   5  -1   1   11.60    0.70
  -5  -1  -1   10.40    0.80
   5  -1   1    9.90    0.80
   5   1   1   11.10    0.80
  -5   1  -1   11.70    0.70
   5   1   1   11.70    0.80
  -6  -1  -1    6.20    0.70
   6  -1   1    5.80    0.80
   6  -1   1    6.20    0.60
   6   1   1    5.80    0.70
   6   1   1    5.70    0.70
  -6   1  -1    6.10    0.70
  -7  -1  -1   33.50    1.60
   7  -1   1   31.80    1.70
   7  -1   1   34.20    1.40
   7   1   1   35.60    1.60
   7   1   1   32.50    1.60
  -7   1  -1   34.10    1.40
  -8  -1  -1  122.39    3.60
   8  -1   1  119.39    3.90
   8  -1   1  120.09    3.40
   8   1   1  114.19    3.60
   8   1   1  115.39    3.60
   9  -1   1    8.50    1.00
   9  -1   1    9.00    1.20
  -9  -1  -1    8.60    1.10
   9   1   1    8.70    1.10
   9   1   1   10.00    1.20
  10  -1   1    2.40    0.80
  10   1   1    1.80    0.70
  10   1   1    1.50    0.70
  11  -1   1    3.50    1.10
  11   1   1    2.50    0.80
  11   1   1    1.60    0.80
  10  -2  -1    1.80    1.00
  10   2  -1    2.10    0.80
   9  -2  -1    6.00    0.90
   9  -2  -1    4.50    1.00
   9   2  -1    4.80    0.90
   8  -2  -1    9.20    1.20
  -8  -2   1   13.40    1.10
   8  -2  -1   11.60    1.10
   8   2  -1   11.20    1.30
   8   2  -1   10.40    1.00
  -7  -2   1    4.90    0.70
   7  -2  -1    5.60    0.80
   7  -2  -1    5.60    0.90
   7   2  -1    4.70    0.80
   7   2  -1    5.50    0.70
  -6  -2   1   17.70    1.10
   6  -2  -1   19.80    1.10
   6  -2  -1   17.70    1.20
   6   2  -1   18.80    1.00
   6   2  -1   20.80    1.20
   5  -2  -1   38.00    1.70
   5  -2  -1   37.70    1.40
  -5  -2   1   35.90    1.50
   5   2  -1   39.80    1.30
   5   2  -1   40.00    1.60
  -4  -2   1  205.28    5.00
   4  -2  -1  198.28    5.10
   4   2  -1  209.58    5.10
   4   2  -1  207.88    4.60
   3  -2  -1  143.89    3.50
  -3  -2   1  146.19    3.70
   3   2  -1  146.09    3.20
   3   2  -1  146.59    3.70
  -3   2   1  143.19    3.70
   2  -2  -1  709.33   15.00
  -2   2   1  707.93   15.10
   2   2  -1  711.53   15.10
  -1  -2   1  458.85    9.60
  -1   2   1  463.15   10.00
   1   2  -1  464.75    9.90
  -1   2   1  465.05    9.90
   0  -2  -1 1853.11   37.90
   0  -2   1 1830.02   38.20
   0   2   1 1866.01   38.50
   0   2   1 1842.92   37.90
   0   2  -1 1801.12   38.20
   1  -2   1   77.59    2.00
  -1  -2  -1   76.09    2.10
   1   2   1   75.19    2.00
   1   2   1   75.59    1.90
  -1   2  -1   76.19    1.80
  -2  -2  -1   79.29    2.30
   2  -2   1   80.99    1.90
   2  -2   1   81.99    2.20
   2   2   1   80.09    2.00
   2   2   1   79.29    2.20
  -3  -2  -1  252.37    6.00
   3  -2   1  253.47    5.90
   3  -2   1  253.27    5.50
   3   2   1  254.17    5.90
   3   2   1  252.77    5.60
   4  -2   1   36.70    1.50
  -4  -2  -1   35.50    1.40
   4  -2   1   36.40    1.10
   4   2   1   35.30    1.30
   4   2   1   34.80    1.40
   5  -2   1  177.78    4.10
   5  -2   1  170.68    4.70
  -5  -2  -1  171.08    4.50
   5   2   1  175.68    4.50
   5   2   1  177.08    4.30
  -6  -2  -1   39.60    1.70
   6  -2   1   41.00    1.90
   6  -2   1   44.50    1.50
  -6   2  -1   39.70    1.50
   6   2   1   41.50    1.60
   6   2   1   39.20    1.70
   7  -2   1  207.58    5.80
  -7  -2  -1  219.18    5.60
   7  -2   1  207.18    5.10
  -7   2  -1  215.18    5.20
   7   2   1  208.78    5.50
   7   2   1  214.48    5.40
   8  -2   1   15.90    1.60
  -8  -2  -1   16.90    1.40
   8  -2   1   17.00    1.10
   8   2   1   17.00    1.30
   8   2   1   17.70    1.20
   9  -2   1    6.60    1.10
  -9  -2  -1    5.30    0.90
   9   2   1    6.90    1.00
   9   2   1    7.30    1.00
  10  -2   1   -0.40    0.80
  10   2   1    1.20    0.80
  10  -3  -1    0.90    0.80
  10   3  -1   -0.40    0.60
   9  -3  -1   11.80    1.60
  -9  -3   1   10.60    1.20
   9   3  -1   10.20    1.30
   8  -3  -1  142.39    4.60
  -8  -3   1  144.89    4.30
   8  -3  -1  134.29    3.90
   8   3  -1  141.09    4.40
  -7  -3   1   11.40    1.20
   7  -3  -1   10.60    1.00
   7  -3  -1   11.40    1.30
   7   3  -1    8.20    1.10
   6  -3  -1   20.10    1.10
   6  -3  -1   15.60    1.30
  -6  -3   1   19.30    1.30
   6   3  -1   19.50    1.30
   5  -3  -1    1.10    0.40
  -5  -3   1    0.70    0.50
   5  -3  -1    1.90    0.60
   5   3  -1    0.80    0.40
   5   3  -1    1.70    0.30
   4  -3  -1   15.70    0.90
  -4  -3   1   13.90    1.00
   4  -3  -1   11.80    1.00
   4   3  -1   15.00    0.50
   4   3  -1   14.70    1.00
  -3  -3   1  216.28    5.40
   3  -3  -1  220.58    5.10
   3   3  -1  214.08    4.50
   3   3  -1  210.98    5.30
  -3   3   1  219.78    5.40
   2  -3  -1    0.80    0.30
   2   3  -1   -0.30    0.30
   2   3  -1    0.30    0.10
  -2   3   1    0.00    0.30
  -1  -3   1   -0.10    0.20
  -1   3   1    0.30    0.30
  -1   3   1    0.50    0.30
   1   3  -1    0.20    0.30
   0  -3   1   78.69    2.00
   0  -3  -1   80.59    2.30
   0   3  -1   79.59    2.10
   0   3   1   77.49    2.20
   0   3   1   78.69    2.20
  -1  -3  -1  703.53   15.10
   1  -3   1  701.23   14.80
  -1   3  -1  698.33   14.70
   1   3   1  703.23   14.80
   1   3   1  689.13   15.00
   2  -3   1  380.56    8.20
   2  -3   1  374.36    8.50
  -2  -3  -1  380.66    8.70
   2   3   1  378.56    8.60
   2   3   1  382.36    8.20
  -3  -3  -1   34.10    1.50
   3  -3   1   32.50    1.40
   3  -3   1   33.60    1.10
   3   3   1   32.80    1.10
   3   3   1   35.40    1.40
   4  -3   1   29.80    1.40
  -4  -3  -1   31.20    1.50
   4  -3   1   30.50    1.10
   4   3   1   31.20    1.10
   4   3   1   30.60    1.40
   5  -3   1    6.60    0.90
   5  -3   1    7.30    0.60
  -5  -3  -1    5.80    0.80
   5   3   1    6.40    0.60
   5   3   1    6.10    0.80
   6  -3   1   52.99    1.70
  -6  -3  -1   54.99    2.20
   6  -3   1   54.09    2.30
   6   3   1   51.89    1.80
   6   3   1   54.79    2.20
  -7  -3  -1   78.39    2.90
   7  -3   1   83.99    3.10
   7   3   1   78.59    2.90
   7   3   1   79.19    2.50
   8  -3   1   15.10    1.60
  -8  -3  -1   16.30    1.40
   8   3   1   16.90    1.60
  -9  -3  -1   11.00    1.40
   9  -3   1   10.00    1.40
   9   3   1   11.70    1.40
  10  -3   1    5.30    1.30
 -10  -3  -1    3.50    1.00
  10   3   1    2.40    0.90
  -9  -4   1    3.60    0.90
   9  -4  -1    3.30    1.10
   9   4  -1    4.90    1.10
  -8  -4   1    1.60    0.80
   8  -4  -1    1.90    0.80
   8   4  -1    1.80    0.80
   7  -4  -1    1.00    0.70
  -7  -4   1    0.10    0.60
   7  -4  -1    2.10    0.60
   7   4  -1    1.20    0.70
   6  -4  -1    8.70    0.90
   6  -4  -1    8.80    1.20
  -6  -4   1    7.40    1.10
   6   4  -1   11.00    1.30
  -5  -4   1   19.90    1.30
   5  -4  -1   20.00    1.10
   5  -4  -1   21.10    1.40
   5   4  -1   21.60    1.40
   4  -4  -1   51.89    1.80
  -4  -4   1   52.49    2.20
   4   4  -1   47.40    2.00
   3  -4  -1   20.40    1.00
  -3  -4   1   17.20    1.20
   3   4  -1   19.00    1.10
  -3   4   1   17.80    1.20
   2  -4  -1   75.99    2.30
   2   4  -1   76.19    2.40
   1  -4  -1  105.69    3.00
   1   4  -1  102.89    2.90
  -1   4   1  104.49    3.00
  -1   4   1  103.19    2.90
   0  -4  -1  265.87    6.50
   0  -4   1  270.07    6.10
   0   4   1  272.27    6.20
   0   4  -1  264.07    6.20
   0   4   1  272.67    6.40
  -1  -4  -1   34.30    1.50
   1  -4   1   32.30    1.30
  -1   4  -1   33.10    1.30
   1   4   1   33.60    1.40
   1   4   1   32.70    1.20
  -2  -4  -1   11.80    1.10
   2  -4   1   12.60    0.90
  -2   4  -1   12.40    0.70
   2   4   1   11.60    0.70
   2   4   1   11.90    0.90
  -3  -4  -1   61.19    2.30
   3  -4   1   61.49    2.20
   3  -4   1   62.49    1.80
   3   4   1   62.59    2.20
   3   4   1   62.79    1.80
   4  -4   1   14.10    0.80
  -4  -4  -1   14.40    1.20
   4  -4   1   14.90    1.10
   4   4   1   14.00    1.10
   4   4   1   14.60    0.80
  -5  -4  -1   63.49    2.50
   5  -4   1   59.59    2.40
   5  -4   1   58.19    1.80
   5   4   1   59.39    2.30
   5   4   1   58.89    1.90
  -6  -4  -1    3.70    0.90
   6  -4   1    2.30    0.80
   6   4   1    3.10    0.80
  -7  -4  -1   70.39    2.90
   7  -4   1   77.39    3.10
   7   4   1   73.69    2.90
  -8  -4  -1   15.20    1.60
   8  -4   1   12.70    1.60
   8   4   1   12.90    1.40
   9  -4   1    4.90    1.20
  -9  -4  -1    5.10    1.10
   9   4   1    7.20    1.30
  -9  -5   1   -0.60    0.70
   9  -5  -1    0.70    0.90
   9   5  -1    1.60    0.90
  -8  -5   1   17.50    1.70
   8  -5  -1   17.20    1.90
   8   5  -1   18.50    1.80
  -7  -5   1    6.40    1.20
   7  -5  -1    7.30    1.30
   7   5  -1    6.60    1.10
   6  -5  -1   14.30    1.10
   6  -5  -1   15.10    1.60
  -6  -5   1   13.50    1.50
   6   5  -1   12.80    1.40
   5  -5  -1    0.90    0.60
   5  -5  -1    1.30    0.50
  -5  -5   1    1.80    0.70
   5   5  -1    0.70    0.60
   4  -5  -1    3.10    0.70
   4  -5  -1    2.90    0.60
  -4  -5   1    2.20    0.70
   4   5  -1    3.40    0.70
   3  -5  -1    1.30    0.60
  -3  -5   1    1.30    0.60
   3  -5  -1    1.10    0.40
   3   5  -1    0.40    0.50
   2  -5  -1   -0.10    0.40
  -2  -5   1    0.30    0.50
   2  -5  -1    0.60    0.40
  -2   5   1    0.00    0.40
   2   5  -1    0.30    0.50
   1  -5  -1   91.79    2.90
  -1  -5   1   81.89    2.30
   1   5  -1   84.59    2.70
  -1   5   1   91.59    2.80
  -1   5   1   90.89    2.80
   0  -5   1   13.40    0.80
   0  -5  -1   14.70    1.10
   0   5  -1   12.40    0.90
   0   5   1   12.70    1.00
   0   5   1   13.50    0.90
   1  -5   1    9.00    0.80
  -1  -5  -1    9.40    1.10
  -1   5  -1    8.30    0.80
   1   5   1    9.00    1.00
   1   5   1    9.10    0.70
  -2  -5  -1   29.20    1.60
   2  -5   1   28.60    1.40
   2   5   1   28.80    1.20
  -2   5  -1   26.80    1.30
   2   5   1   30.60    1.50
   3  -5   1   13.60    0.90
   3  -5   1   13.60    1.10
  -3  -5  -1   12.40    1.30
   3   5   1   12.90    1.20
   3   5   1   13.90    0.80
   4  -5   1   11.20    0.80
   4  -5   1   11.30    1.20
  -4  -5  -1   11.10    1.30
   4   5   1   13.50    1.30
   5  -5   1    1.50    0.70
  -5  -5  -1    1.10    0.70
   5   5   1    2.20    0.70
   6  -5   1    1.10    0.70
  -6  -5  -1    1.50    0.70
   6   5   1    2.70    0.80
  -7  -5  -1    6.40    1.20
   7  -5   1    8.30    1.30
   7   5   1   10.50    1.40
  -8  -5  -1   29.60    2.10
   8  -5   1   34.20    2.40
   8   5   1   31.80    2.10
  -9  -5  -1    1.10    0.90
   9  -5   1   -1.10    0.70
   9   5   1    0.00    0.80
  -8  -6   1    0.40    0.80
   8  -6  -1    1.20    1.00
   8   6  -1    1.50    0.90
   7  -6  -1    2.20    1.10
  -7  -6   1    2.70    0.90
   7   6  -1    1.30    0.90
  -6  -6   1    7.80    1.20
   6  -6  -1    6.60    1.20
   6   6  -1   10.80    1.40
   5  -6  -1   13.30    1.20
  -5  -6   1   10.80    1.40
   5  -6  -1   14.90    1.60
   5   6  -1   11.30    1.40
   4  -6  -1   18.30    1.20
   4  -6  -1   16.30    1.20
   4  -6  -1   20.10    1.60
  -4  -6   1   17.40    1.70
   4   6  -1   17.70    1.40
   3  -6  -1    0.20    0.40
   3  -6  -1    0.10    0.60
  -3  -6   1    1.20    0.70
   3  -6  -1   -0.60    0.40
   3   6  -1   -0.10    0.50
   2  -6  -1    4.10    0.70
   2  -6  -1    3.80    0.80
  -2  -6   1    3.00    0.80
   2  -6  -1    3.10    0.70
   2   6  -1    3.70    0.80
   1  -6  -1   23.70    1.50
  -1  -6   1   23.60    1.70
  -1   6   1   22.50    1.50
  -1   6   1   21.80    1.30
   1   6  -1   21.90    1.40
   0  -6   1    6.40    0.80
   0  -6  -1    3.80    1.00
   0   6   1    7.40    0.90
   0   6   1    7.60    1.10
   0   6  -1    5.10    0.80
  -1  -6  -1   18.80    1.50
   1  -6   1   17.60    1.20
   1   6   1   18.60    1.10
   1   6   1   17.00    1.30
  -1   6  -1   17.60    1.20
   2  -6   1    1.80    0.60
  -2  -6  -1    0.10    0.60
   2   6   1    2.50    0.70
  -2   6  -1    1.80    0.50
  -3  -6  -1   12.80    1.50
   3  -6   1   11.80    1.00
   3  -6   1   12.90    1.20
   3   6   1   11.90    1.30
   4  -6   1    4.20    0.90
  -4  -6  -1    3.70    0.90
   4   6   1    4.00    0.90
   5  -6   1   33.70    2.00
  -5  -6  -1   32.20    2.10
   5   6   1   30.90    1.90
   6  -6   1    3.10    0.90
  -6  -6  -1    2.90    1.00
   6   6   1    3.60    0.90
  -7  -6  -1    2.70    0.90
   7  -6   1    5.00    1.10
   7   6   1    3.60    1.00
  -6  -7   1    3.90    1.10
   6  -7  -1    1.70    0.90
   6   7  -1    1.30    0.80
   5  -7  -1    0.30    0.70
  -5  -7   1    0.50    0.80
   5   7  -1   -0.40    0.60
   4  -7  -1    0.20    0.50
  -4  -7   1    0.60    0.70
   4  -7  -1    0.70    0.70
   4   7  -1    0.50    0.70
  -3  -7   1    0.70    0.80
   3  -7  -1    1.50    0.70
   3  -7  -1    1.70    0.60
   3  -7  -1    0.50    0.70
   3   7  -1    1.30    0.70
   2  -7  -1    0.10    0.60
  -2  -7   1    0.50    0.70
   2  -7  -1    1.00    0.60
   2  -7  -1    0.00    0.50
   2   7  -1    1.20    0.60
   1  -7  -1    7.70    1.20
  -1  -7   1    9.90    1.40
   1  -7  -1    9.40    1.10
  -1   7   1    9.00    1.20
   1   7  -1    7.60    1.10
   0  -7   1    5.20    1.10
   0  -7  -1    5.70    1.10
   0   7  -1    5.20    0.90
   0   7   1    5.20    1.00
  -1  -7  -1    4.70    1.10
   1   7   1    3.70    0.90
  -1   7  -1    4.20    0.80
   2  -7   1    3.30    0.70
  -2  -7  -1    3.00    0.90
  -2   7  -1    3.60    0.70
   2   7   1    2.30    0.80
  -3  -7  -1    0.10    0.70
   3  -7   1    0.90    0.60
   3   7   1    0.50    0.70
  -4  -7  -1    2.70    0.90
   4  -7   1    4.70    0.90
   4   7   1    2.60    0.80
   5  -7   1    0.50    0.70
  -5  -7  -1    0.00    0.70
   5   7   1    0.10    0.60
  -6  -7  -1    1.00    0.90
   6  -7   1    2.40    0.90
   6   7   1    1.30    0.90
   4  -8  -1    1.90    0.80
  -4  -8   1    1.00    1.00
   4   8  -1    2.00    0.90
  -3  -8   1   -0.80    0.70
   3  -8  -1    0.30    0.60
   3  -8  -1    0.00    0.60
   3  -8  -1    0.10    0.60
   3   8  -1    0.80    0.80
   2  -8  -1    2.60    0.80
  -2  -8   1    2.20    1.00
   2  -8  -1    1.50    0.70
   2   8  -1    2.50    0.90
  -1  -8   1   10.10    1.60
   1  -8  -1    4.90    1.20
   1   8  -1   10.50    1.30
  -1   8   1    8.50    1.30
   0  -8  -1   26.50    2.10
   0  -8   1   27.20    2.20
   0   8   1   25.30    1.90
   0   8  -1   28.60    1.80
  -1  -8  -1    3.10    1.10
   1  -8   1    3.00    1.00
   1   8   1    2.70    0.80
  -1   8  -1    2.00    0.80
  -2  -8  -1    2.40    1.00
   2  -8   1    0.80    0.80
   2   8   1    0.40    0.70
  -3  -8  -1    3.60    1.10
   3   8   1    1.20    0.80
  11   0  -2   -0.20    0.60
  11   0  -2   -0.30    0.60
  10   0  -2    0.40    0.60
  10   0  -2    0.80    0.70
   9   0  -2   24.10    1.60
   9   0  -2   24.20    1.60
   8   0  -2    4.10    0.80
   8   0  -2    3.50    0.70
   7   0  -2  147.19    4.20
   7   0  -2  151.68    4.10
  -6   0   2  304.87    6.60
   6   0  -2  299.77    7.20
   6   0  -2  300.97    7.10
   5   0  -2   94.99    2.70
   5   0  -2   96.59    2.80
  -5   0   2   97.29    2.30
  -4   0   2   45.00    1.20
   4   0  -2   45.20    1.50
   4   0  -2   44.20    1.50
   3   0  -2   14.60    0.70
  -3   0   2   15.70    0.70
  -3   0   2   14.30    0.50
  -2   0   2 1717.23   36.20
   2   0  -2 1777.82   36.50
  -1   0   2  247.98    5.40
   1   0  -2  247.98    5.30
   0   0  -2  110.69    2.60
   0   0   2  117.89    2.70
   0   0  -2  117.79    2.70
   1   0   2    7.50    0.50
   1   0   2    8.20    0.40
  -1   0  -2    8.60    0.60
   2   0   2   64.99    1.60
   2   0   2   66.59    1.90
  -2   0  -2   70.19    1.90
   3   0   2    0.30    0.30
  -3   0  -2    0.40    0.30
   3   0   2    0.50    0.20
  -4   0  -2  875.91   18.30
   4   0   2  857.11   18.00
   4   0   2  850.01   18.40
  -5   0  -2  199.58    5.00
   5   0   2  203.68    4.80
   5   0   2  207.78    5.10
  -6   0  -2    6.90    0.80
   6   0   2    7.20    0.80
   6   0   2    7.50    0.70
  -7   0  -2   56.09    2.10
   7   0   2   54.79    2.30
   7   0   2   55.09    1.90
   8   0   2   18.20    1.10
   8   0   2   17.20    1.30
  -8   0  -2   17.30    1.20
  -9   0  -2    2.70    0.70
   9   0   2    4.00    0.90
   9   0   2    4.40    0.80
  10   0   2   28.50    1.90
  11   0   2   11.70    1.60
  11  -1  -2    4.70    1.00
  11  -1  -2    4.30    1.10
  11   1  -2    7.10    1.20
  10  -1  -2    6.80    1.10
  10  -1  -2    5.20    1.00
  10   1  -2    6.60    1.20
   9  -1  -2    1.00    0.70
   9  -1  -2   -0.30    0.50
   9   1  -2    0.10    0.50
   9   1  -2    0.50    0.50
   8  -1  -2    8.20    1.10
   8  -1  -2    9.00    1.00
   8   1  -2    9.70    1.00
   8   1  -2   10.30    1.20
   7  -1  -2    0.30    0.50
   7  -1  -2    1.20    0.50
  -7  -1   2    0.90    0.40
   7   1  -2    0.40    0.40
   7   1  -2    1.20    0.50
   6  -1  -2   20.40    1.10
  -6  -1   2   19.60    0.90
   6  -1  -2   19.00    1.20
   6   1  -2   18.90    1.10
   6   1  -2   19.00    1.00
   5  -1  -2   60.09    2.10
   5  -1  -2   60.59    2.00
  -5  -1   2   64.59    1.90
   5   1  -2   61.19    1.80
   5   1  -2   61.39    2.10
  -4  -1   2   24.10    1.00
   4  -1  -2   26.50    1.10
   4   1  -2   25.50    1.20
  -4   1   2   26.70    1.20
   4   1  -2   25.00    0.90
   3  -1  -2   51.49    1.60
   3   1  -2   49.60    1.40
   3   1  -2   51.59    1.60
  -3   1   2   49.20    1.60
   2  -1  -2   52.19    1.50
   2  -1  -2   50.29    1.20
  -2  -1   2   51.29    1.30
  -2   1   2   50.79    1.50
   2   1  -2   53.69    1.50
   1  -1  -2 3592.74   74.39
   1  -1  -2 3487.05   73.59
  -1  -1   2 3596.04   73.19
   1   1  -2 3480.25   73.99
  -1   1   2 3564.24   74.39
   0  -1   2  350.86    7.40
   0  -1  -2  344.17    7.50
   0   1   2  351.66    7.50
   0   1  -2  355.66    7.30
   0   1   2  345.27    7.50
   1  -1   2   38.20    1.20
  -1  -1  -2   36.60    1.20
   1   1   2   37.00    1.10
  -1   1  -2   39.60    0.80
   1   1   2   34.60    1.10
  -1   1  -2   36.60    1.20
  -2  -1  -2  161.48    3.90
   2  -1   2  165.18    3.90
   2  -1   2  159.88    3.40
   2   1   2  164.58    3.80
   2   1   2  161.68    3.80
  -2   1  -2  165.28    3.90
   3  -1   2   13.90    0.80
  -3  -1  -2   13.10    0.80
   3  -1   2   15.80    0.50
   3   1   2   16.10    0.70
   3   1   2   15.10    0.80
  -3   1  -2   14.00    0.80
   4  -1   2  310.47    7.20
  -4  -1  -2  310.67    7.10
   4  -1   2  313.67    6.60
  -4   1  -2  301.27    7.00
   4   1   2  298.07    7.00
   4   1   2  304.97    6.90
   5  -1   2    2.50    0.40
  -5  -1  -2    3.30    0.60
   5  -1   2    2.80    0.60
   5   1   2    2.10    0.50
   5   1   2    3.00    0.50
  -5   1  -2    2.50    0.50
   6  -1   2  161.58    4.50
  -6  -1  -2  161.58    4.30
  -6   1  -2  159.98    4.20
   6   1   2  157.28    4.10
   6   1   2  162.28    4.30
  -7  -1  -2    5.90    0.90
   7  -1   2    6.00    0.70
   7  -1   2    4.20    0.80
  -7   1  -2    5.60    0.70
   7   1   2    6.30    0.90
   7   1   2    5.50    0.70
   8  -1   2   14.60    1.50
   8  -1   2   15.80    1.00
  -8  -1  -2   14.10    1.20
   8   1   2   15.60    1.20
   8   1   2   15.30    1.30
  -8   1  -2   15.00    1.10
   9  -1   2    3.80    0.90
  -9  -1  -2    3.80    0.80
   9   1   2    2.30    0.70
   9   1   2    3.10    0.80
  10  -1   2    0.80    0.70
  10   1   2    0.80    0.60
  10   1   2    0.40    0.70
  10  -2  -2    5.10    0.90
  10  -2  -2    7.00    1.30
  10   2  -2    6.30    1.20
   9  -2  -2   44.00    2.00
   9  -2  -2   39.90    2.20
   9   2  -2   39.70    2.10
   8  -2  -2    9.00    1.20
   8  -2  -2   13.10    1.20
  -8  -2   2   11.20    1.10
   8   2  -2   11.50    1.30
   7  -2  -2   66.69    2.30
  -7  -2   2   68.29    2.30
   7  -2  -2   69.69    2.70
   7   2  -2   67.79    2.10
   6  -2  -2   85.99    2.90
   6  -2  -2   86.09    2.70
  -6  -2   2   85.89    2.60
   6   2  -2   85.89    2.40
   6   2  -2   86.19    2.90
  -5  -2   2   60.19    2.00
   5  -2  -2   62.19    2.20
   5  -2  -2   60.19    2.00
   5   2  -2   61.89    2.20
   5   2  -2   60.99    1.70
  -4  -2   2  147.59    3.90
   4  -2  -2  148.49    3.20
   4  -2  -2  155.38    3.80
  -4   2   2  154.58    4.10
   4   2  -2  152.68    3.40
   4   2  -2  149.69    4.00
   3  -2  -2    5.20    0.60
   3  -2  -2    5.60    0.30
   3   2  -2    5.90    0.30
  -3   2   2    6.30    0.70
   3   2  -2    4.90    0.60
   2  -2  -2    0.80    0.20
   2  -2  -2    0.40    0.30
  -2   2   2    0.70    0.30
   2   2  -2    0.60    0.30
   1  -2  -2    1.70    0.30
  -1  -2   2    2.10    0.20
   1  -2  -2    1.40    0.30
  -1   2   2    1.20    0.30
   1   2  -2    1.50    0.30
   0  -2   2  514.75   10.70
   0  -2  -2  510.65   11.00
   0   2   2  514.45   11.00
   0   2  -2  502.05   10.80
   0   2   2  515.55   11.00
   1  -2   2  108.19    2.70
  -1  -2  -2  107.29    2.80
  -1   2  -2  107.49    2.40
   1   2   2  106.09    2.70
   1   2   2  107.69    2.80
  -2  -2  -2    0.90    0.40
   2  -2   2    1.00    0.30
   2  -2   2    0.70    0.10
   2   2   2    0.70    0.30
   2   2   2    0.40    0.30
  -3  -2  -2    3.90    0.60
   3  -2   2    3.00    0.50
   3  -2   2    4.50    0.30
   3   2   2    4.70    0.50
   3   2   2    4.10    0.50
   4  -2   2  212.08    4.50
  -4  -2  -2  202.68    5.20
   4  -2   2  211.38    5.20
   4   2   2  199.48    5.00
   4   2   2  208.08    5.00
   5  -2   2    7.40    0.50
   5  -2   2    6.30    0.80
  -5  -2  -2    7.30    0.80
   5   2   2    7.80    0.80
   5   2   2    6.90    0.70
  -5   2  -2    7.40    0.80
   6  -2   2   11.60    0.70
   6  -2   2   12.40    1.20
  -6  -2  -2   13.40    1.20
  -6   2  -2   13.40    0.90
   6   2   2   12.00    1.00
   6   2   2   12.50    1.00
  -7  -2  -2   -0.30    0.50
   7  -2   2   -0.10    0.50
  -7   2  -2    0.10    0.30
   7   2   2   -0.30    0.40
   7   2   2    0.00    0.40
  -8  -2  -2    2.90    0.80
   8  -2   2    1.00    0.70
   8   2   2    4.10    0.80
   8   2   2    5.20    0.90
  -9  -2  -2   17.20    1.50
   9  -2   2   16.80    1.70
   9   2   2   18.40    1.40
   9   2   2   14.00    1.40
 -10  -2  -2   22.90    1.80
  10  -2   2   19.40    2.00
  10   2   2   23.90    1.60
  10  -3  -2   -0.80    0.70
  10   3  -2    0.00    0.60
   9  -3  -2   12.60    1.30
   9  -3  -2   16.30    1.70
   9   3  -2   10.60    1.40
   8  -3  -2   -0.30    0.50
   8  -3  -2   -0.10    0.70
  -8  -3   2    0.10    0.50
   8   3  -2   -0.30    0.50
   7  -3  -2   14.50    1.50
  -7  -3   2   13.90    1.20
   7  -3  -2   15.70    1.10
   7   3  -2   16.10    1.30
   6  -3  -2   10.20    1.20
  -6  -3   2    7.90    0.90
   6  -3  -2    9.00    0.90
   6   3  -2    9.00    1.10
   5  -3  -2   11.80    0.60
   5  -3  -2   11.30    0.90
   5  -3  -2   12.20    1.20
  -5  -3   2   11.80    0.90
   5   3  -2    9.30    1.00
  -4  -3   2    5.70    0.70
   4  -3  -2    4.90    0.40
   4  -3  -2    5.30    0.70
   4   3  -2    5.00    0.70
  -4   3   2    4.20    0.70
   3  -3  -2  203.78    4.70
   3  -3  -2  208.38    5.10
   3   3  -2  217.78    5.20
  -3   3   2  210.78    5.30
   2  -3  -2   23.40    1.10
   2  -3  -2   24.20    1.00
   2   3  -2   23.90    1.10
  -2   3   2   23.20    1.20
  -1  -3   2  198.88    4.30
   1  -3  -2  196.08    4.70
  -1   3   2  199.78    4.80
  -1   3   2  202.68    4.80
   1   3  -2  200.38    4.70
   0  -3  -2   12.70    0.80
   0  -3   2   11.40    0.60
   0   3   2   10.80    0.70
   0   3  -2   11.30    0.60
   0   3   2    9.50    0.70
  -1  -3  -2  195.08    4.80
   1  -3   2  192.08    4.50
   1   3   2  194.78    4.60
  -1   3  -2  190.68    4.30
   1   3   2  185.68    4.70
  -2  -3  -2   16.60    1.00
   2  -3   2   15.20    0.90
   2   3   2   17.30    0.90
  -2   3  -2   16.10    0.70
   2   3   2   17.30    1.00
   3  -3   2    4.90    0.40
   3  -3   2    5.60    0.70
  -3  -3  -2    5.10    0.70
   3   3   2    4.00    0.60
   3   3   2    4.90    0.50
   4  -3   2   51.89    1.40
   4  -3   2   50.09    2.00
  -4  -3  -2   54.19    2.00
   4   3   2   50.99    1.70
   4   3   2   50.49    1.90
   5  -3   2   20.90    0.80
  -5  -3  -2   21.80    1.30
   5  -3   2   22.80    1.40
   5   3   2   20.10    1.20
   5   3   2   22.70    1.10
  -6  -3  -2  219.88    5.90
   6  -3   2  219.88    5.90
   6   3   2  216.88    5.40
   6   3   2  216.28    5.70
  -7  -3  -2    3.60    0.90
   7  -3   2    3.20    0.90
   7   3   2    4.30    0.70
   7   3   2    3.20    0.80
  -8  -3  -2    2.30    0.90
   8  -3   2    0.60    0.70
   8   3   2    2.70    0.70
   8   3   2    2.40    1.00
  -9  -3  -2    3.50    1.00
   9  -3   2    2.90    1.00
   9   3   2    2.60    0.80
  10  -3   2   -0.80    0.80
 -10  -3  -2   -0.60    0.70
  10   3   2    1.70    0.80
  -9  -4   2   16.40    1.60
   9  -4  -2   17.10    1.90
   9   4  -2   16.20    1.70
   8  -4  -2    0.40    0.60
  -8  -4   2    1.30    0.70
   8  -4  -2    0.80    0.70
   8   4  -2    1.10    0.80
   7  -4  -2   25.20    1.50
  -7  -4   2   25.30    1.70
   7  -4  -2   27.60    1.90
   7   4  -2   25.70    1.70
   6  -4  -2   30.20    1.80
  -6  -4   2   27.20    1.70
   6  -4  -2   27.70    1.50
   6   4  -2   28.50    1.70
  -5  -4   2   18.90    1.30
   5  -4  -2   17.90    1.10
   5  -4  -2   18.50    1.40
   5   4  -2   18.70    1.30
   4  -4  -2   41.00    1.70
  -4  -4   2   44.40    2.00
   4  -4  -2   42.80    1.40
  -4   4   2   44.50    2.00
   4   4  -2   42.30    1.90
   3  -4  -2    5.10    0.60
   3  -4  -2    7.30    0.80
  -3   4   2    6.30    0.80
   3   4  -2    7.20    0.90
   2  -4  -2   10.40    0.80
   2  -4  -2    9.10    0.70
   2   4  -2   10.50    0.90
  -2   4   2    8.90    0.90
   1  -4  -2    1.00    0.40
  -1  -4   2    1.00    0.20
  -1   4   2    2.00    0.50
  -1   4   2    1.30    0.40
   1   4  -2    1.80    0.40
   0  -4  -2   40.00    1.60
   0  -4   2   39.80    1.30
   0   4   2   40.80    1.50
   0   4  -2   39.00    1.40
   0   4   2   40.20    1.60
  -1  -4  -2   14.30    1.00
   1  -4   2   12.60    0.80
   1   4   2   13.90    0.90
   1   4   2   13.70    0.80
  -2  -4  -2    0.10    0.40
   2  -4   2    0.00    0.30
  -2   4  -2   -0.20    0.20
   2   4   2    0.00    0.30
   2   4   2   -0.30    0.30
   3  -4   2    0.50    0.30
  -3  -4  -2    0.50    0.40
   3  -4   2    0.90    0.40
   3   4   2    0.60    0.30
   3   4   2    0.50    0.50
  -4  -4  -2   65.19    2.50
   4  -4   2   70.59    2.50
   4  -4   2   66.59    1.80
   4   4   2   65.99    2.40
   4   4   2   67.29    2.10
   5  -4   2    1.10    0.60
  -5  -4  -2    0.40    0.50
   5   4   2    0.80    0.40
   5   4   2   -0.80    0.50
  -6  -4  -2    1.80    0.70
   6  -4   2    2.10    0.70
   6   4   2    3.50    0.80
   7  -4   2    1.70    0.80
  -7  -4  -2    1.50    0.80
   7   4   2    0.20    0.50
  -8  -4  -2    3.60    1.00
   8  -4   2    6.30    1.20
   8   4   2    5.60    1.10
  -9  -4  -2    5.90    1.30
   9  -4   2    4.80    1.20
   9   4   2    5.20    1.10
   9  -5  -2    0.80    1.00
  -9  -5   2    1.50    0.80
   9   5  -2   -0.70    0.60
  -8  -5   2    2.40    0.90
   8  -5  -2    1.30    1.00
   8   5  -2    4.50    1.10
  -7  -5   2    0.00    0.50
   7  -5  -2   -0.50    0.70
   7  -5  -2   -0.10    0.50
   7   5  -2   -0.70    0.60
   6  -5  -2    7.60    1.20
  -6  -5   2    8.90    1.20
   6  -5  -2    6.30    0.90
   6   5  -2    8.40    1.20
   5  -5  -2    7.10    0.90
   5  -5  -2    1.90    0.80
  -5  -5   2    5.20    1.00
   5   5  -2    6.10    1.00
  -4  -5   2    0.50    0.50
   4  -5  -2    0.10    0.40
   4  -5  -2   -0.20    0.30
  -4   5   2    0.30    0.50
   4   5  -2    0.00    0.40
   3  -5  -2    0.30    0.40
  -3  -5   2   -0.40    0.50
   3  -5  -2    0.90    0.40
   3   5  -2   -0.60    0.40
  -3   5   2    0.90    0.60
   2  -5  -2    0.10    0.40
   2  -5  -2    0.50    0.40
  -2   5   2    0.30    0.50
   2   5  -2    0.00    0.40
  -1  -5   2  171.38    4.10
   1  -5  -2  182.88    4.80
  -1   5   2  177.58    4.80
   1   5  -2  180.48    4.70
  -1   5   2  183.78    4.80
   0  -5   2   12.20    0.80
   0  -5  -2   12.90    1.10
   0   5   2   12.00    0.90
   0   5   2   13.80    1.10
   0   5  -2   12.70    0.90
   1  -5   2    0.00    0.30
  -1  -5  -2    0.10    0.40
   1   5   2    0.10    0.30
  -1   5  -2    0.80    0.40
   1   5   2    0.10    0.50
   2  -5   2   11.70    0.90
  -2  -5  -2   10.70    1.20
   2   5   2   10.80    1.20
   2   5   2   11.70    0.80
  -2   5  -2   11.10    0.80
  -3  -5  -2    0.60    0.50
   3  -5   2    0.40    0.30
   3  -5   2    0.50    0.50
   3   5   2    0.10    0.30
   3   5   2    0.00    0.50
   4  -5   2   32.00    1.70
  -4  -5  -2   27.30    1.80
   4   5   2   31.10    1.70
   5  -5   2    2.40    0.70
  -5  -5  -2    3.50    0.80
   5   5   2    2.10    0.70
   6  -5   2   15.70    1.50
  -6  -5  -2   16.60    1.70
   6   5   2   13.50    1.50
  -7  -5  -2    0.50    0.80
   7  -5   2    0.20    0.70
   7   5   2    0.10    0.60
   8  -5   2    2.90    1.00
  -8  -5  -2    1.90    1.00
   8   5   2    1.30    0.90
   7  -6  -2   12.80    1.70
  -7  -6   2    8.40    1.40
   7   6  -2   10.60    1.50
   6  -6  -2    8.50    1.30
   6  -6  -2    7.40    1.00
  -6  -6   2    6.40    1.20
   6   6  -2    5.80    1.10
  -5  -6   2    1.70    0.80
   5  -6  -2    1.70    0.90
   5  -6  -2    2.70    0.70
   5   6  -2    0.70    0.70
   4  -6  -2    0.90    0.60
  -4  -6   2    2.30    0.90
   4  -6  -2    3.00    0.90
   4   6  -2    1.50    0.70
   3  -6  -2    4.80    0.80
  -3  -6   2    4.00    0.90
   3  -6  -2    5.80    0.90
  -3   6   2    3.90    0.90
   3   6  -2    2.80    0.80
   2  -6  -2   38.40    1.90
   2  -6  -2   36.30    1.80
   2   6  -2   38.80    1.90
  -2   6   2   32.20    1.80
   1  -6  -2    2.50    0.70
  -1   6   2    2.60    0.70
  -1   6   2    2.40    0.70
   1   6  -2    3.50    0.70
   0  -6  -2    6.70    1.00
   0   6   2    7.50    1.10
   0   6  -2    8.80    1.00
   0   6   2    6.80    0.90
  -1  -6  -2   -0.30    0.60
   1  -6   2   -0.40    0.40
   1   6   2    0.20    0.40
   1   6   2    0.10    0.50
  -1   6  -2   -0.30    0.40
   2  -6   2    2.00    0.60
  -2  -6  -2   -0.10    0.50
   2   6   2    1.90    0.70
   2   6   2    1.50    0.80
  -2   6  -2    1.50    0.50
  -3  -6  -2    3.20    0.90
   3  -6   2    3.90    0.70
   3   6   2    2.30    0.70
   4  -6   2   24.40    1.60
  -4  -6  -2   23.10    1.70
   4   6   2   22.00    1.60
   5  -6   2    6.10    1.00
  -5  -6  -2    4.60    1.10
   5   6   2    4.70    1.10
   6  -6   2   -1.00    0.60
  -6  -6  -2    0.30    0.80
   6   6   2    0.80    0.80
  -7  -6  -2   10.30    1.50
   7  -6   2   11.50    1.60
   7   6   2   12.30    1.60
  -6  -7   2    2.80    1.00
   6  -7  -2    3.00    1.10
   6   7  -2    2.90    1.00
  -5  -7   2   -0.80    0.50
   5  -7  -2   -0.90    0.60
   5  -7  -2    0.60    0.60
   5   7  -2    0.40    0.70
   4  -7  -2   -0.30    0.50
  -4  -7   2    0.40    0.70
   4  -7  -2   -0.60    0.70
   4   7  -2    0.00    0.60
   3  -7  -2    0.10    0.50
  -3  -7   2   -0.80    0.60
   3  -7  -2   -1.20    0.50
   3  -7  -2    0.10    0.50
   3   7  -2    0.00    0.60
   2  -7  -2   -0.10    0.50
  -2  -7   2   -0.10    0.70
   2  -7  -2    0.10    0.50
   2   7  -2   -0.20    0.60
  -2   7   2    0.40    0.60
   1  -7  -2   14.80    1.50
   1   7  -2   15.90    1.50
  -1   7   2   14.80    1.50
  -1   7   2   13.00    1.30
   0  -7  -2    1.10    0.70
   0   7   2    1.30    0.70
   0   7  -2    1.30    0.60
   0   7   2    0.40    0.50
  -1  -7  -2   -0.10    0.60
   1   7   2    0.60    0.60
  -1   7  -2   -0.20    0.40
  -2  -7  -2    0.10    0.60
   2   7   2   -0.20    0.60
   3  -7   2    0.20    0.50
  -3  -7  -2    0.20    0.80
   3   7   2    1.10    0.70
  -4  -7  -2    3.90    1.00
   4  -7   2    5.40    1.00
   4   7   2    4.30    1.10
  -5  -7  -2    1.10    0.90
   5  -7   2    0.50    0.70
   5   7   2    1.70    0.90
   6  -7   2    5.60    1.20
  -6  -7  -2    2.20    1.00
   6   7   2    5.80    1.30
   3  -8  -2    0.60    0.70
   3  -8  -2    1.00    0.70
  -3  -8   2    2.60    1.10
   3   8  -2    1.10    0.80
   2  -8  -2    0.30    0.70
   2  -8  -2    1.00    0.70
  -2  -8   2    0.00    0.90
   2  -8  -2   -0.60    0.50
   2   8  -2   -0.50    0.60
   1  -8  -2    0.10    0.70
   1  -8  -2   -0.70    0.70
  -1  -8   2    0.20    0.90
   1   8  -2   -0.30    0.60
   0  -8   2    3.40    1.10
   0  -8  -2    1.40    0.90
   0   8  -2    1.90    0.70
   0   8   2    1.90    0.80
  -1  -8  -2    0.20    0.70
   1   8   2    0.90    0.80
  -2  -8  -2    0.20    0.80
   2   8   2    1.40    0.80
  -3  -8  -2    0.10    0.70
   3   8   2    0.40    0.80
  11   0  -3    5.40    1.10
  10   0  -3   13.60    1.40
  10   0  -3   12.60    1.40
   9   0  -3   38.80    2.00
   9   0  -3   39.80    2.00
   8   0  -3    8.30    1.10
   8   0  -3    7.00    0.90
   7   0  -3   12.20    1.10
   7   0  -3   14.40    1.30
   6   0  -3   21.10    1.20
   6   0  -3   21.30    1.20
  -6   0   3   20.50    0.80
   5   0  -3   28.70    1.30
   5   0  -3   29.60    1.30
  -5   0   3   29.90    0.90
  -4   0   3    0.10    0.20
   4   0  -3    0.40    0.40
  -4   0   3    0.30    0.30
  -3   0   3    0.10    0.30
   3   0  -3    0.20    0.30
   2   0  -3 2875.71   59.89
  -2   0   3 2822.72   59.59
   1   0  -3  925.41   19.30
   1   0  -3  931.31   19.30
   0   0   3  203.88    4.60
   0   0  -3  208.18    4.60
   0   0  -3  199.08    4.50
   1   0   3  293.67    6.50
  -1   0  -3  292.47    6.20
  -1   0  -3  293.27    6.50
   2   0   3   37.10    1.00
   2   0   3   35.70    1.30
  -2   0  -3   38.40    1.40
  -3   0  -3  374.26    8.30
   3   0   3  362.56    7.90
   4   0   3   91.79    2.70
   4   0   3   90.09    2.30
  -4   0  -3   87.79    2.70
  -5   0  -3   54.39    2.00
   5   0   3   51.19    1.60
   5   0   3   50.19    2.00
   6   0   3   12.20    0.80
  -6   0  -3   13.00    1.00
   6   0   3   13.50    1.10
  -7   0  -3  123.09    3.70
   7   0   3  118.89    3.80
   7   0   3  123.29    3.30
  -8   0  -3   46.10    2.10
   8   0   3   45.50    1.80
   8   0   3   44.50    2.20
  -9   0  -3    0.50    0.60
   9   0   3    0.70    0.70
  10   0   3   -0.20    0.70
  11  -1  -3    4.00    1.00
  11  -1  -3    2.30    0.90
  11   1  -3    1.90    0.90
  10  -1  -3    0.60    0.70
  10  -1  -3    0.70    0.70
  10   1  -3    0.00    0.50
   9  -1  -3    1.30    0.70
   9  -1  -3    1.00    0.60
   9   1  -3    0.30    0.50
   9   1  -3   -0.30    0.50
   8  -1  -3   18.90    1.30
   8  -1  -3   18.30    1.30
   8   1  -3   16.80    1.30
   8   1  -3   17.70    1.20
   7  -1  -3    1.20    0.50
  -7  -1   3    1.10    0.40
   7  -1  -3    2.10    0.60
   7   1  -3    1.90    0.50
   7   1  -3    0.70    0.50
   6  -1  -3  157.58    4.30
  -6  -1   3  153.88    3.80
   6  -1  -3  155.18    4.20
   6   1  -3  151.78    3.90
   6   1  -3  152.88    4.30
   5  -1  -3    6.50    0.70
  -5  -1   3    7.20    0.60
   5   1  -3    7.50    0.80
  -5   1   3    8.10    0.90
   5   1  -3    7.90    0.60
   4  -1  -3  226.88    5.50
  -4  -1   3  233.18    5.30
  -4   1   3  234.08    5.60
   4   1  -3  231.38    5.60
  -3  -1   3    6.60    0.50
   3  -1  -3    6.60    0.60
  -3   1   3    5.50    0.60
   3   1  -3    5.80    0.60
   2  -1  -3  497.05   10.90
  -2  -1   3  512.65   10.70
   2  -1  -3  518.05   10.60
   2   1  -3  499.65   10.90
  -2   1   3  507.65   11.00
   1  -1  -3   67.99    1.90
   1  -1  -3   70.19    1.80
  -1  -1   3   70.59    1.80
   1   1  -3   71.59    1.80
  -1   1   3   70.89    2.00
   0  -1   3   15.00    0.70
   0  -1  -3   14.80    0.70
   0  -1  -3   14.90    0.70
   0   1   3   15.60    0.80
   0   1  -3   15.00    0.60
  -1  -1  -3   22.80    1.00
   1  -1   3   25.00    1.00
   1   1   3   25.50    0.90
  -1   1  -3   25.50    0.70
  -1   1  -3   25.20    1.00
   1   1   3   26.40    1.00
  -2  -1  -3  721.53   15.30
   2  -1   3  704.33   15.30
  -2   1  -3  718.93   15.30
   2   1   3  730.83   15.10
   2   1   3  707.83   15.30
  -3  -1  -3  247.98    5.80
   3  -1   3  237.98    5.70
   3  -1   3  240.28    5.00
   3   1   3  239.08    5.40
   3   1   3  233.48    5.60
  -3   1  -3  240.98    5.70
   4  -1   3  102.39    3.00
  -4  -1  -3  103.69    3.00
   4  -1   3   98.59    2.30
   4   1   3  101.09    2.70
   4   1   3  103.19    2.90
  -4   1  -3  100.09    2.90
   5  -1   3   27.20    0.90
  -5  -1  -3   27.00    1.40
   5  -1   3   28.70    1.40
   5   1   3   26.10    1.30
  -5   1  -3   27.10    1.30
   5   1   3   27.80    1.20
  -6  -1  -3   -0.20    0.50
   6  -1   3    0.10    0.20
   6  -1   3   -1.00    0.30
   6   1   3    0.40    0.40
   6   1   3    0.10    0.30
  -6   1  -3   -0.20    0.30
   7  -1   3   63.89    2.60
   7  -1   3   64.49    2.00
  -7  -1  -3   68.79    2.50
   7   1   3   64.09    2.50
   7   1   3   67.69    2.20
  -7   1  -3   65.09    2.40
   8  -1   3    0.80    0.60
  -8  -1  -3    0.90    0.70
   8   1   3    1.50    0.60
   8   1   3    2.10    0.60
  -8   1  -3    1.70    0.60
  -9  -1  -3   17.20    1.50
   9  -1   3   16.10    1.70
   9   1   3   13.00    1.40
   9   1   3   16.40    1.20
  10  -1   3   -0.10    0.80
  10   1   3   -1.10    0.60
  10  -2  -3   -0.80    0.70
  10  -2  -3   -0.70    0.60
  10   2  -3   -0.10    0.70
   9  -2  -3   42.90    2.10
   9  -2  -3   43.20    2.30
   9   2  -3   50.09    2.50
   8  -2  -3   55.99    2.30
   8  -2  -3   56.39    2.60
   8   2  -3   54.79    2.40
  -7  -2   3   13.30    1.00
   7  -2  -3   13.80    1.30
   7  -2  -3   12.60    1.20
   7   2  -3   10.90    1.20
   6  -2  -3   32.90    1.50
  -6  -2   3   33.50    1.40
   6  -2  -3   30.30    1.60
   6   2  -3   31.40    1.20
   6   2  -3   29.40    1.60
   5  -2  -3   24.20    1.30
  -5  -2   3   27.70    1.20
   5   2  -3   24.00    0.90
   5   2  -3   25.20    1.30
  -5   2   3   24.90    1.40
   4  -2  -3  117.29    3.20
   4   2  -3  112.89    3.20
  -4   2   3  113.59    3.30
   4   2  -3  114.59    2.60
   3  -2  -3   19.50    0.60
   3  -2  -3   18.10    1.00
   3   2  -3   20.50    1.00
  -3   2   3   18.70    1.10
   3   2  -3   18.90    0.60
  -2  -2   3  192.78    4.10
   2  -2  -3  196.98    4.60
   2  -2  -3  190.18    4.30
  -2   2   3  191.68    4.70
   2   2  -3  188.68    4.60
   1  -2  -3   76.09    2.20
   1  -2  -3   79.69    2.10
  -1  -2   3   80.89    1.90
   1   2  -3   78.89    2.10
  -1   2   3   75.49    2.30
   0  -2  -3   69.29    2.00
   0  -2   3   72.79    1.80
   0   2   3   68.19    2.00
   0   2  -3   67.79    1.80
   0   2   3   67.89    2.00
   1  -2   3  335.47    7.30
  -1  -2  -3  334.77    7.50
  -1   2  -3  323.57    6.90
   1   2   3  325.07    7.40
   1   2   3  327.77    7.40
  -2  -2  -3   31.60    1.30
   2  -2   3   33.30    1.30
   2   2   3   30.20    1.20
   2   2   3   32.60    1.30
   3  -2   3   59.79    2.00
  -3  -2  -3   60.19    2.10
   3   2   3   58.09    1.90
   3   2   3   57.79    1.90
   4  -2   3    0.80    0.40
  -4  -2  -3    0.20    0.40
   4  -2   3    0.40    0.10
   4   2   3    1.40    0.40
  -4   2  -3    0.60    0.40
   4   2   3    1.00    0.40
  -5  -2  -3  234.68    6.00
   5  -2   3  232.88    5.10
   5  -2   3  234.88    6.00
   5   2   3  234.48    5.80
   5   2   3  237.58    5.80
  -5   2  -3  240.48    5.90
   6  -2   3    1.40    0.60
  -6  -2  -3    0.60    0.60
   6   2   3    1.90    0.60
   6   2   3    1.80    0.60
  -6   2  -3    2.00    0.60
  -7  -2  -3   10.80    1.30
   7  -2   3   10.60    1.20
   7   2   3   11.90    1.20
  -7   2  -3    9.60    1.00
   7   2   3   11.40    1.10
   8  -2   3   44.70    2.30
  -8  -2  -3   43.00    2.20
  -8   2  -3   40.60    1.90
   8   2   3   44.30    2.10
   8   2   3   43.80    2.00
  -9  -2  -3    1.60    0.80
   9  -2   3    2.20    0.90
   9   2   3    3.80    0.90
   9   2   3    1.80    0.70
  10  -2   3   -0.20    0.80
 -10  -2  -3    1.20    0.90
  10   2   3    1.00    0.80
  10   2   3    1.60    0.70
  10  -3  -3    2.30    1.00
  10  -3  -3    2.30    0.80
  10   3  -3    2.30    0.90
   9  -3  -3   14.70    1.70
   9  -3  -3   16.00    1.50
   9   3  -3   17.20    1.70
   8  -3  -3    3.00    0.80
  -8  -3   3    2.80    0.70
   8  -3  -3    2.50    0.90
   8   3  -3    2.20    0.80
  -7  -3   3   12.80    1.20
   7  -3  -3   10.50    1.30
   7  -3  -3   12.20    1.20
   7   3  -3    9.70    1.20
  -6  -3   3   90.79    2.90
   6  -3  -3   84.39    2.80
   6  -3  -3   87.89    3.20
   6   3  -3   88.79    3.10
  -5  -3   3    5.10    0.70
   5  -3  -3    3.80    0.60
  -5   3   3    4.20    0.80
   5   3  -3    5.40    0.80
   4  -3  -3   63.39    1.60
   4  -3  -3   67.69    2.20
  -4   3   3   64.29    2.40
   4   3  -3   65.19    2.30
   3  -3  -3  178.28    4.50
   3  -3  -3  175.78    4.10
   3   3  -3  175.18    4.50
  -3   3   3  176.58    4.70
   2  -3  -3   58.49    1.90
   2  -3  -3   58.29    1.70
   2   3  -3   55.79    1.80
  -2   3   3   53.99    2.00
   1  -3  -3   75.59    2.20
   1  -3  -3   74.49    2.30
  -1  -3   3   74.99    1.80
  -1   3   3   74.69    2.30
   1   3  -3   72.79    2.10
   0  -3  -3   15.20    0.90
   0  -3   3   13.00    0.70
   0   3   3   14.50    0.90
   0   3  -3   15.10    0.70
   0   3   3   13.90    0.90
  -1  -3  -3   22.70    1.10
   1  -3   3   21.80    1.00
   1   3   3   21.10    1.10
  -1   3  -3   20.90    0.80
   1   3   3   20.10    1.00
  -2  -3  -3  184.08    4.80
   2  -3   3  185.68    4.60
   2   3   3  183.58    4.60
   2   3   3  190.78    4.70
  -2   3  -3  182.58    4.00
  -3  -3  -3   34.30    1.60
   3  -3   3   34.80    1.50
   3  -3   3   33.50    0.90
   3   3   3   32.50    1.50
   3   3   3   31.90    1.30
   4  -3   3    0.20    0.10
   4  -3   3    0.40    0.40
  -4  -3  -3    0.00    0.40
   4   3   3   -0.10    0.40
   4   3   3   -0.20    0.30
   5  -3   3   53.29    2.20
  -5  -3  -3   50.09    2.20
   5   3   3   55.59    2.00
   5   3   3   54.59    2.10
  -6  -3  -3   31.90    1.80
   6  -3   3   31.20    1.80
   6   3   3   34.20    1.60
   6   3   3   32.10    1.70
   7  -3   3   17.50    1.70
  -7  -3  -3   15.00    1.50
   7   3   3   19.40    1.30
   7   3   3   21.20    1.40
  -8  -3  -3   19.70    1.70
   8  -3   3   18.00    1.80
   8   3   3   20.90    1.50
   8   3   3   18.50    1.40
   9  -3   3    7.50    1.30
  -9  -3  -3    8.20    1.30
   9   3   3    8.30    1.20
  10  -3   3    0.90    1.00
 -10  -3  -3   -0.20    0.80
  10   3   3    1.20    0.70
   9  -4  -3   16.60    2.00
   9  -4  -3   17.90    1.60
   9   4  -3   18.40    1.90
  -8  -4   3   22.60    1.60
   8  -4  -3   24.80    1.90
   8  -4  -3   21.40    1.50
   8   4  -3   23.90    1.70
  -7  -4   3    6.20    1.00
   7  -4  -3    8.10    1.20
   7  -4  -3    7.10    1.00
   7   4  -3    5.00    1.00
   6  -4  -3    6.80    0.90
  -6  -4   3    7.70    1.10
   6  -4  -3    6.00    1.00
   6   4  -3    5.60    0.90
  -5  -4   3   11.80    1.20
   5  -4  -3   11.80    1.20
   5   4  -3   11.10    1.20
  -5   4   3   10.60    1.20
   4  -4  -3   22.00    1.20
   4  -4  -3   21.30    0.90
  -4   4   3   20.00    1.40
   4   4  -3   20.60    1.30
   3  -4  -3    0.30    0.30
   3  -4  -3    0.10    0.40
   3   4  -3    0.70    0.40
  -3   4   3    0.20    0.50
   2  -4  -3   77.39    2.50
   2  -4  -3   79.29    2.30
   2   4  -3   75.69    2.40
  -2   4   3   76.69    2.60
  -1  -4   3   22.50    0.80
   1  -4  -3   22.60    1.10
  -1   4   3   22.00    1.20
   1   4  -3   23.40    1.10
  -1   4   3   23.00    1.20
   0  -4  -3    1.90    0.50
   0  -4   3    0.60    0.30
   0   4   3    1.10    0.40
   0   4   3    0.80    0.50
   0   4  -3    1.40    0.40
  -1  -4  -3   63.89    2.30
   1  -4   3   66.09    2.00
   1   4   3   65.29    2.20
  -1   4  -3   65.09    1.90
   1   4   3   63.29    2.20
  -2  -4  -3    5.40    0.80
   2  -4   3    4.70    0.60
  -2   4  -3    4.70    0.50
   2   4   3    3.40    0.50
   2   4   3    4.10    0.70
   3  -4   3   20.30    0.80
  -3  -4  -3   20.60    1.40
   3  -4   3   21.70    1.20
   3   4   3   21.60    1.30
   4  -4   3    3.20    0.70
  -4  -4  -3    4.20    0.80
   4   4   3    3.80    0.60
   4   4   3    4.10    0.70
  -5  -4  -3   83.59    3.10
   5  -4   3   78.49    2.90
   5   4   3   79.99    2.60
   5   4   3   77.09    2.80
  -6  -4  -3   -0.20    0.50
   6  -4   3    1.20    0.70
   6   4   3    1.50    0.60
   6   4   3    0.60    0.50
  -7  -4  -3    1.30    0.80
   7  -4   3    1.60    0.80
   7   4   3    1.80    0.70
   8  -4   3   13.30    1.60
  -8  -4  -3   12.90    1.60
   8   4   3   13.20    1.40
   9  -4   3    0.10    0.90
  -9  -4  -3    0.40    0.90
   9   4   3   -0.90    0.70
  -8  -5   3    2.60    0.90
   8  -5  -3    1.90    0.80
   8  -5  -3    2.60    1.10
   8   5  -3    1.90    0.80
  -7  -5   3    0.20    0.60
   7  -5  -3    1.70    1.00
   7  -5  -3    1.90    0.70
   7   5  -3    2.10    0.80
  -6  -5   3   29.00    1.90
   6  -5  -3   27.00    1.60
   6   5  -3   27.80    1.80
   5  -5  -3    0.30    0.50
  -5  -5   3   -0.20    0.60
   5   5  -3    0.20    0.60
  -5   5   3    0.20    0.60
  -4  -5   3   18.10    1.40
   4  -5  -3   18.70    1.30
  -4   5   3   18.50    1.40
   4   5  -3   20.70    1.40
   3  -5  -3    0.20    0.40
   3  -5  -3    0.30    0.50
   3   5  -3    0.00    0.40
  -3   5   3    0.60    0.60
   2  -5  -3   34.70    1.70
   2  -5  -3   34.70    1.60
  -2   5   3   35.90    1.80
   2   5  -3   32.90    1.60
   1  -5  -3   18.90    1.20
  -1   5   3   19.60    1.30
   1   5  -3   19.30    1.10
  -1   5   3   17.60    1.20
   0  -5  -3    5.80    0.90
   0  -5   3    4.90    0.50
   0   5   3    5.90    0.90
   0   5  -3    4.90    0.70
   0   5   3    4.90    0.70
   1  -5   3    3.00    0.50
  -1  -5  -3    3.00    0.80
   1   5   3    2.60    0.60
  -1   5  -3    2.20    0.50
   1   5   3    1.80    0.60
   2  -5   3   42.60    1.70
  -2  -5  -3   40.90    2.00
  -2   5  -3   38.00    1.40
   2   5   3   41.90    1.70
   2   5   3   39.20    1.90
  -3  -5  -3    4.70    0.90
   3  -5   3    4.70    0.80
   3   5   3    5.90    1.00
   3   5   3    5.30    0.70
   4  -5   3    4.50    0.80
  -4  -5  -3    5.20    1.00
   4   5   3    4.60    0.90
   4   5   3    4.70    0.70
  -5  -5  -3    0.20    0.60
   5  -5   3    1.20    0.70
   5   5   3    1.50    0.70
  -6  -5  -3    7.70    1.20
   6  -5   3    8.80    1.30
   6   5   3    8.70    1.20
   7  -5   3   17.20    1.80
  -7  -5  -3   17.30    1.80
   7   5   3   18.80    1.80
  -8  -5  -3    1.00    0.90
   8  -5   3    0.20    1.00
   8   5   3   -0.80    0.70
  -7  -6   3    0.00    0.70
   7  -6  -3    1.00    1.00
   7  -6  -3    0.70    0.70
   7   6  -3    1.90    0.90
   6  -6  -3    1.00    0.70
  -6  -6   3   -0.70    0.60
   6  -6  -3    0.70    0.90
   6   6  -3   -0.10    0.60
   5  -6  -3    3.20    0.70
   5  -6  -3    2.40    0.90
  -5  -6   3    2.90    0.90
   5   6  -3    3.20    0.90
   4  -6  -3    0.30    0.60
  -4  -6   3    0.40    0.60
  -4   6   3    1.00    0.60
   4   6  -3    0.40    0.60
   3  -6  -3    2.90    0.70
   3  -6  -3    2.20    0.70
   3   6  -3    3.40    0.70
  -3   6   3    2.20    0.80
   2  -6  -3   62.59    2.50
   2  -6  -3   56.79    2.30
   2   6  -3   65.59    2.50
  -2   6   3   63.69    2.60
   1  -6  -3   13.90    1.20
  -1   6   3   13.40    1.30
  -1   6   3   12.70    1.30
   1   6  -3   14.20    1.10
   0  -6  -3   16.00    1.30
   0   6   3   14.60    1.20
   0   6  -3   16.20    1.10
   0   6   3   15.40    1.40
   1  -6   3    3.60    0.60
  -1  -6  -3    3.90    0.90
  -1   6  -3    3.40    0.60
   1   6   3    4.10    0.80
   1   6   3    4.60    0.80
   2  -6   3    1.40    0.50
  -2  -6  -3    0.50    0.60
   2   6   3    0.20    0.50
   2   6   3    2.00    0.60
  -3  -6  -3   14.40    1.50
   3  -6   3   11.60    1.10
   3   6   3    9.60    1.20
  -4  -6  -3    8.20    1.20
   4  -6   3    7.60    1.00
   4   6   3    7.70    1.20
   5  -6   3    1.40    0.70
  -5  -6  -3    3.10    0.90
   5   6   3    4.80    1.10
   6  -6   3    0.10    0.80
  -6  -6  -3   -0.40    0.70
   6   6   3    1.00    0.80
   7  -6   3    5.10    1.20
  -7  -6  -3    4.10    1.10
   7   6   3    4.40    1.10
  -6  -7   3    8.30    1.40
   6  -7  -3    7.60    1.10
   6  -7  -3    6.40    1.40
   6   7  -3    9.20    1.50
  -5  -7   3    2.00    0.90
   5  -7  -3    2.90    0.80
   5  -7  -3    0.60    0.90
   5   7  -3    1.50    0.80
   4  -7  -3    1.60    0.90
  -4  -7   3    2.80    1.00
   4  -7  -3    2.90    0.80
   4   7  -3    3.00    0.90
  -3  -7   3   -0.70    0.50
   3  -7  -3   -0.40    0.50
  -3   7   3    0.50    0.70
   3   7  -3    0.80    0.70
   2  -7  -3    5.00    1.00
   2  -7  -3    4.80    0.90
   2   7  -3    4.80    1.00
  -2   7   3    4.00    0.90
   1  -7  -3    2.10    0.70
   1  -7  -3    1.10    0.70
   1   7  -3    1.30    0.60
  -1   7   3    2.60    0.70
   0  -7  -3    0.20    0.70
   0   7  -3    0.80    0.60
   0   7   3   -1.10    0.40
   0   7   3    0.40    0.50
  -1  -7  -3   -0.20    0.70
   1   7   3    0.00    0.60
  -2  -7  -3    2.80    1.00
   2   7   3    2.30    0.80
   3  -7   3    0.20    0.50
  -3  -7  -3    0.60    0.70
   3   7   3    0.00    0.60
   4  -7   3    0.40    0.60
  -4  -7  -3    0.30    0.80
   4   7   3    1.10    0.80
  -5  -7  -3    1.20    0.90
   5  -7   3    3.20    0.80
   5   7   3    2.50    1.00
   3  -8  -3    0.40    0.60
   3  -8  -3   -0.40    0.70
  -3  -8   3   -1.10    0.70
   3   8  -3    0.50    0.70
   2  -8  -3   -0.70    0.60
  -2  -8   3   -0.10    0.80
   2  -8  -3   -0.50    0.50
   2   8  -3    0.90    0.80
  -2   8   3    0.10    0.70
   1  -8  -3    1.30    0.90
   1  -8  -3   -0.60    0.60
   1   8  -3    0.20    0.60
   0  -8  -3   -0.40    0.70
   0   8   3    0.50    0.70
  -1  -8  -3    1.10    0.90
   1   8   3    1.80    0.90
  -2  -8  -3   -1.00    0.80
   2   8   3   -0.40    0.70
  -3  -8  -3    0.80    1.00
   3   8   3    1.30    0.90
  10   0  -4    0.50    0.60
  10   0  -4   -1.10    0.50
   9   0  -4   19.50    1.70
   9   0  -4   15.70    1.30
   8   0  -4   78.59    3.00
   8   0  -4   86.39    2.90
   7   0  -4    0.30    0.50
   7   0  -4   -0.10    0.40
   6   0  -4   -0.40    0.30
   6   0  -4    0.00    0.40
   5   0  -4   85.39    2.60
  -5   0   4   82.89    1.90
  -5   0   4   66.09    2.30
   4   0  -4   12.70    0.90
  -4   0   4   13.30    0.80
   3   0  -4    7.10    0.70
  -3   0   4    5.70    0.60
  -2   0   4 1471.65   30.90
   2   0  -4 1496.65   30.90
  -1   0   4  201.88    4.60
   1   0  -4  193.18    4.50
   1   0  -4  195.28    4.50
   0   0  -4   99.69    2.60
   0   0  -4   98.79    2.40
   0   0   4   98.39    2.60
   1   0   4   52.79    1.70
  -1   0  -4   56.49    1.80
  -1   0  -4   53.49    1.40
  -2   0  -4  126.69    3.30
   2   0   4  125.29    2.90
   2   0   4  122.49    3.30
   3   0   4  499.15   10.40
  -3   0  -4  494.95   11.00
   3   0   4  483.45   11.00
  -4   0  -4  194.98    5.00
   4   0   4  197.88    5.00
   4   0   4  197.88    4.50
  -5   0  -4   89.59    2.90
   5   0   4   93.89    2.40
   6   0   4    3.10    0.50
  -6   0  -4    3.80    0.70
   6   0   4    3.70    0.80
  -7   0  -4    2.60    0.70
   7   0   4    3.40    0.80
   7   0   4    4.20    0.60
   8   0   4    1.30    0.70
  -8   0  -4   -0.10    0.50
  -9   0  -4   -0.10    0.50
   9   0   4   -0.30    0.70
  10   0   4    0.80    0.90
  10  -1  -4   15.00    1.60
  10  -1  -4   13.10    1.50
  10   1  -4   14.10    1.50
   9  -1  -4    2.60    0.80
   9  -1  -4    1.00    0.70
   9   1  -4    2.30    0.80
   8  -1  -4    0.30    0.50
   8  -1  -4    0.90    0.60
   8   1  -4    0.30    0.60
   8   1  -4   -0.30    0.40
   7  -1  -4  467.35   10.80
   7  -1  -4  444.46   10.70
   7   1  -4  455.15   10.80
   7   1  -4  466.65   10.40
  -6  -1   4   21.20    1.00
   6  -1  -4   24.60    1.40
   6   1  -4   19.80    1.30
   6   1  -4   22.00    1.10
  -6   1   4   21.50    1.30
   5  -1  -4   18.10    1.10
  -5  -1   4   18.30    0.90
  -5  -1   4   17.30    0.90
   5   1  -4   18.80    1.10
  -5   1   4   18.70    1.10
   4  -1  -4   31.20    1.40
  -4  -1   4   29.20    1.10
   4   1  -4   31.90    1.40
  -4   1   4   30.90    1.40
  -3  -1   4  937.21   19.40
   3  -1  -4  919.21   19.70
  -3   1   4  919.71   19.70
   3   1  -4  926.31   19.70
   2  -1  -4   47.90    1.60
  -2  -1   4   47.00    1.40
   2  -1  -4   45.60    1.30
   2   1  -4   44.30    1.50
  -2   1   4   46.80    1.60
   1  -1  -4  134.49    3.30
  -1  -1   4  135.39    3.20
   1  -1  -4  131.39    3.20
  -1   1   4  135.49    3.40
   1   1  -4  132.79    3.20
   0  -1  -4  528.95   11.30
   0  -1   4  517.35   11.20
   0  -1  -4  523.65   11.30
   0   1  -4  535.25   11.10
   0   1  -4  518.55   11.40
   0   1   4  523.15   11.40
  -1  -1  -4  136.99    3.50
   1  -1   4  135.69    3.40
  -1   1  -4  136.59    3.00
   1   1   4  134.39    3.30
  -1   1  -4  133.99    3.50
   1   1   4  133.59    3.50
  -2  -1  -4  548.95   12.10
   2  -1   4  541.35   12.00
   2   1   4  553.14   11.80
   2   1   4  533.75   12.00
  -2   1  -4  556.64   12.10
  -2   1  -4  565.94   11.40
  -3  -1  -4  310.87    7.40
   3  -1   4  322.27    7.40
  -3   1  -4  311.87    7.40
  -3   1  -4  316.57    6.60
   3   1   4  311.37    7.30
   3   1   4  317.37    7.00
   4  -1   4    2.90    0.30
  -4  -1  -4    2.70    0.60
   4  -1   4    2.60    0.60
   4   1   4    2.30    0.50
  -4   1  -4    2.10    0.50
   4   1   4    2.00    0.40
   5  -1   4   16.30    0.70
  -5  -1  -4   15.40    1.20
   5  -1   4   20.30    1.30
  -5   1  -4   17.40    1.10
   5   1   4   16.80    1.20
   5   1   4   18.30    0.90
  -6  -1  -4   26.90    1.60
   6  -1   4   26.10    1.50
   6   1   4   26.40    1.20
  -6   1  -4   27.80    1.50
   6   1   4   27.80    1.50
   7  -1   4  177.68    5.10
  -7  -1  -4  174.38    5.00
  -7   1  -4  174.38    4.90
   7   1   4  176.18    4.60
   7   1   4  174.88    5.00
  -8  -1  -4    1.00    0.70
   8  -1   4    0.40    0.60
   8   1   4    0.00    0.50
   8   1   4    0.70    0.50
  -8   1  -4    0.40    0.50
   9  -1   4   19.80    1.70
  -9  -1  -4   14.80    1.60
   9   1   4   16.90    1.70
  -9   1  -4   15.60    1.30
 -10  -1  -4   59.29    2.70
  10  -1   4   49.99    2.80
  10   1   4   58.09    2.80
  10  -2  -4   13.20    1.50
  10  -2  -4   11.00    1.40
  10   2  -4    5.60    1.10
   9  -2  -4    7.00    1.10
   9  -2  -4    7.90    1.20
   9   2  -4    8.40    1.20
   8  -2  -4   12.40    1.30
   8  -2  -4   13.20    1.50
   8   2  -4   15.00    1.50
   7  -2  -4    0.40    0.60
   7  -2  -4    1.10    0.60
  -7  -2   4    0.60    0.40
   7   2  -4    0.30    0.50
   6  -2  -4    1.10    0.50
  -6  -2   4    1.70    0.50
   6   2  -4    1.60    0.40
  -6   2   4    1.40    0.70
   6   2  -4    2.40    0.60
   5  -2  -4   38.00    1.70
  -5   2   4   38.80    1.80
   5   2  -4   36.70    1.20
   5   2  -4   37.50    1.70
   4  -2  -4   72.09    2.40
  -4  -2   4   72.79    1.80
  -4   2   4   71.09    2.50
   4   2  -4   72.99    2.40
  -3  -2   4   98.99    2.40
   3  -2  -4  101.49    2.30
   3  -2  -4  101.49    2.90
   3   2  -4  100.19    2.90
  -3   2   4   97.09    2.90
   2  -2  -4   78.59    2.00
   2  -2  -4   75.19    2.30
  -2  -2   4   77.49    1.90
   2   2  -4   77.39    2.20
  -2   2   4   76.89    2.40
   1  -2  -4    4.10    0.60
  -1  -2   4    4.50    0.40
   1  -2  -4    4.60    0.50
   1   2  -4    4.20    0.50
  -1   2   4    4.00    0.60
   0  -2   4    8.20    0.60
   0  -2  -4    8.20    0.70
   0  -2  -4    9.30    0.70
   0   2   4    8.80    0.70
   0   2  -4    8.40    0.50
  -1  -2  -4   12.90    0.80
   1   2   4   11.40    0.80
  -1   2  -4   11.30    0.50
   1   2   4   10.60    0.80
  -2  -2  -4   19.00    1.10
   2  -2   4   19.50    1.00
   2   2   4   17.50    1.00
   2   2   4   16.90    0.90
   3  -2   4   53.19    1.90
  -3  -2  -4   54.09    2.00
  -3   2  -4   53.09    2.00
   3   2   4   52.99    1.80
   3   2   4   53.99    1.90
   4  -2   4  269.27    6.70
  -4  -2  -4  269.27    6.70
   4   2   4  264.27    6.50
  -4   2  -4  267.27    6.60
   4   2   4  277.77    6.40
   5  -2   4  276.87    6.90
  -5  -2  -4  267.57    6.90
   5   2   4  273.47    6.80
  -5   2  -4  275.87    6.80
   5   2   4  275.07    6.60
   6  -2   4    2.40    0.70
  -6  -2  -4    1.30    0.70
  -6   2  -4    2.00    0.60
   6   2   4    1.40    0.60
   6   2   4    1.50    0.50
   7  -2   4   12.50    1.40
  -7  -2  -4   11.60    1.30
  -7   2  -4   14.20    1.30
   7   2   4   11.80    1.10
   7   2   4   12.70    1.30
   8  -2   4    0.10    0.70
  -8  -2  -4   -0.80    0.60
   8   2   4    0.70    0.60
   8   2   4   -0.30    0.50
  -8   2  -4   -0.40    0.40
   9  -2   4    1.30    0.80
  -9  -2  -4    0.60    0.80
   9   2   4    1.40    0.80
   9   2   4    0.80    0.60
 -10  -2  -4    0.90    0.90
  10  -2   4    2.80    1.20
  10   2   4    1.70    0.90
  10  -3  -4   14.60    1.80
  10  -3  -4   14.10    1.50
  10   3  -4   12.20    1.60
   9  -3  -4   18.50    1.90
   9  -3  -4   14.80    1.50
   9   3  -4   18.60    1.90
  -8  -3   4    1.90    0.90
   8  -3  -4    3.20    0.80
   8  -3  -4    1.50    0.80
   8   3  -4    2.50    0.90
   7  -3  -4  246.28    6.50
  -7  -3   4  245.48    6.30
   7  -3  -4  244.28    6.80
   7   3  -4  244.38    6.70
  -6  -3   4   16.50    1.20
   6  -3  -4   17.80    1.30
  -6   3   4   17.40    1.50
   5  -3  -4   43.60    1.90
  -5   3   4   43.00    2.00
   4  -3  -4   23.90    0.80
   4  -3  -4   24.90    1.30
  -4   3   4   24.00    1.40
   3  -3  -4   77.89    2.50
   3  -3  -4   72.09    2.00
   3   3  -4   78.19    2.50
  -3   3   4   73.49    2.60
   2  -3  -4  138.29    3.40
   2  -3  -4  141.29    3.80
  -2  -3   4  137.69    3.10
   2   3  -4  140.49    3.70
  -2   3   4  138.19    3.90
   1  -3  -4  265.17    6.20
  -1  -3   4  261.27    5.80
   1  -3  -4  267.47    6.40
   1   3  -4  265.07    6.10
  -1   3   4  266.37    6.40
   0  -3  -4  341.77    7.90
   0  -3   4  345.07    7.60
   0   3   4  344.07    8.00
   0   3   4  348.07    8.00
   0   3  -4  344.47    7.60
   1  -3   4   12.70    0.80
  -1  -3  -4   14.00    0.90
  -1   3  -4   12.60    0.60
   1   3   4   13.50    0.90
   1   3   4   12.10    0.90
   2  -3   4  198.18    4.80
  -2  -3  -4  195.18    5.00
   2   3   4  193.98    4.90
  -2   3  -4  191.78    4.10
   2   3   4  185.58    4.90
   3  -3   4   76.39    2.50
  -3  -3  -4   74.39    2.70
   3   3   4   77.69    2.50
   3   3   4   81.59    2.50
   4  -3   4   45.50    2.00
  -4  -3  -4   47.10    2.00
   4   3   4   46.80    1.90
   4   3   4   46.10    1.90
   5  -3   4    0.50    0.50
  -5  -3  -4    0.90    0.60
   5   3   4    0.10    0.40
   5   3   4   -0.10    0.40
  -6  -3  -4  133.59    4.30
   6  -3   4  123.69    4.10
   6   3   4  141.49    4.00
   6   3   4  131.99    3.90
   7  -3   4  123.59    4.20
  -7  -3  -4  121.49    4.10
   7   3   4  119.99    3.80
   7   3   4  123.39    3.80
   8  -3   4    1.40    0.80
  -8  -3  -4    1.30    0.90
   8   3   4    1.30    0.70
   8   3   4    2.00    0.70
   9  -3   4    5.70    1.30
  -9  -3  -4    7.00    1.40
   9   3   4    4.80    0.90
   9   3   4    4.30    1.00
   9  -4  -4    0.70    0.70
   9  -4  -4    1.50    1.00
   9   4  -4    2.50    1.00
   8  -4  -4    7.90    1.20
   8  -4  -4    6.70    1.30
  -8  -4   4    5.90    1.00
   8   4  -4    8.60    1.30
   7  -4  -4    0.20    0.80
   7  -4  -4   -0.30    0.50
  -7  -4   4    0.70    0.60
   7   4  -4    0.50    0.60
   6  -4  -4    4.90    0.90
  -6  -4   4    4.60    0.90
   6   4  -4    4.60    0.90
  -6   4   4    4.60    1.00
  -5  -4   4   12.70    1.30
   5  -4  -4   11.10    1.20
  -5   4   4   13.90    1.50
   5   4  -4   14.80    1.20
   4  -4  -4    7.60    0.90
  -4   4   4    7.60    1.00
   4   4  -4    8.10    0.90
   3  -4  -4   21.90    1.30
   3  -4  -4   22.70    1.00
   3   4  -4   21.20    1.20
  -3   4   4   22.00    1.40
   2  -4  -4   38.60    1.70
   2  -4  -4   33.70    1.40
  -2   4   4   39.80    1.80
   2   4  -4   36.50    1.50
  -1  -4   4    0.00    0.20
   1  -4  -4    0.20    0.30
   1  -4  -4    0.10    0.40
  -1   4   4    0.00    0.40
   1   4  -4   -0.10    0.30
   0  -4   4    0.90    0.30
   0  -4  -4    0.40    0.30
   0   4  -4    0.60    0.30
   0   4   4    0.40    0.40
   0   4   4    0.70    0.40
   1  -4   4    0.70    0.40
  -1  -4  -4   -0.10    0.40
   1   4   4    0.60    0.40
  -1   4  -4    0.40    0.20
   1   4   4    0.80    0.50
  -2  -4  -4    7.00    0.90
   2  -4   4    6.90    0.80
   2   4   4    5.70    0.80
   2   4   4    6.40    0.80
  -2   4  -4    5.80    0.40
   3  -4   4   12.00    1.00
  -3  -4  -4   10.10    1.10
   3   4   4   11.60    1.10
  -4  -4  -4   66.29    2.70
   4  -4   4   68.39    2.50
   4   4   4   65.09    2.50
   4   4   4   65.59    2.40
   5  -4   4   69.89    2.70
  -5  -4  -4   74.79    3.00
   5   4   4   69.89    2.70
   5   4   4   73.39    2.50
   6  -4   4   -0.50    0.50
  -6  -4  -4    1.30    0.70
   6   4   4    0.00    0.50
   6   4   4    1.10    0.60
   7  -4   4    5.30    1.10
  -7  -4  -4    5.70    1.10
   7   4   4    5.50    0.90
   7   4   4    4.20    1.00
   8  -4   4    0.10    0.80
  -8  -4  -4    0.40    0.80
   8   4   4   -0.10    0.70
   9  -4   4   -1.00    0.90
  -9  -4  -4    0.80    0.90
   9   4   4   -0.50    0.70
  -8  -5   4    2.80    0.90
   8  -5  -4    4.20    1.00
   8  -5  -4    4.10    1.20
   8   5  -4    3.80    1.00
  -7  -5   4  116.49    4.10
   7   5  -4  119.49    4.20
  -6  -5   4   16.10    1.60
   6  -5  -4   14.40    1.40
  -6   5   4   13.80    1.70
   6   5  -4   14.40    1.50
   5  -5  -4   -0.40    0.40
  -5  -5   4    0.50    0.60
  -5   5   4   -0.20    0.50
   5   5  -4    0.60    0.60
   4  -5  -4   -0.30    0.50
  -4   5   4    0.00    0.50
   4   5  -4    0.00    0.50
   3  -5  -4  112.29    3.20
   3  -5  -4  118.09    3.70
   3   5  -4  113.49    3.50
  -3   5   4  116.19    3.80
   2  -5  -4   10.50    1.00
   2  -5  -4   14.80    1.40
   2   5  -4   10.10    1.00
  -2   5   4   12.40    1.30
   1  -5  -4    0.80    0.50
   1  -5  -4    0.20    0.50
  -1   5   4    1.30    0.60
   1   5  -4    0.60    0.40
   0  -5   4   17.20    0.90
   0  -5  -4   19.30    1.30
   0   5   4   20.10    1.40
   0   5  -4   19.10    1.00
   0   5   4   19.90    1.30
   1  -5   4   13.10    0.90
  -1  -5  -4   14.10    1.20
   1   5   4   13.60    1.10
   1   5   4   12.80    1.20
  -1   5  -4   13.00    0.80
   2  -5   4   62.09    2.20
  -2  -5  -4   65.59    2.60
   2   5   4   67.49    2.40
   2   5   4   64.79    2.50
  -3  -5  -4   45.80    2.30
   3  -5   4   45.10    2.00
   3   5   4   45.00    2.10
   3   5   4   46.20    1.90
   4  -5   4    0.30    0.60
  -4  -5  -4   -0.40    0.60
   4   5   4    0.10    0.40
   4   5   4    0.50    0.60
   5  -5   4    6.50    1.10
  -5  -5  -4    4.80    1.00
   5   5   4    5.90    0.90
   5   5   4    6.40    1.10
   6  -5   4   11.40    1.40
  -6  -5  -4   11.40    1.50
   6   5   4   10.20    1.30
  -7  -5  -4   37.10    2.40
   7  -5   4   42.60    2.40
   7   5   4   44.00    2.40
   8  -5   4    5.40    1.30
  -8  -5  -4    5.60    1.30
   8   5   4    6.10    1.20
   7  -6  -4    1.80    1.10
  -7  -6   4    1.20    0.70
   7  -6  -4    1.30    0.80
   7   6  -4    0.90    0.90
   6  -6  -4    1.90    0.80
  -6  -6   4    1.20    0.80
   6  -6  -4    2.00    1.00
   6   6  -4    2.20    0.80
  -5  -6   4    7.40    1.30
   5  -6  -4    3.60    0.80
   5   6  -4    3.70    0.90
  -5   6   4    3.90    1.00
   4  -6  -4    4.90    0.90
   4   6  -4    6.00    1.00
  -4   6   4    2.00    0.80
   3  -6  -4    0.30    0.60
   3  -6  -4   -0.10    0.50
   3   6  -4    0.70    0.50
  -3   6   4    0.60    0.70
   2  -6  -4   36.00    1.90
   2  -6  -4   37.20    1.80
  -2   6   4   32.20    1.90
   2   6  -4   41.50    1.90
   1  -6  -4    2.80    0.70
   1  -6  -4    2.40    0.70
  -1   6   4    3.00    0.70
   1   6  -4    3.20    0.70
   0  -6  -4    2.70    0.80
   0   6   4    2.20    0.70
   0   6  -4    3.70    0.70
   0   6   4    4.40    0.90
  -1  -6  -4    0.70    0.60
   1   6   4    0.00    0.50
   1   6   4   -0.20    0.50
  -2  -6  -4    1.70    0.80
   2  -6   4    1.60    0.60
   2   6   4    1.90    0.60
   2   6   4    1.90    0.70
  -3  -6  -4    8.10    1.20
   3  -6   4    8.40    1.00
   3   6   4    8.40    1.00
   3   6   4    6.80    1.10
   4  -6   4    3.60    0.90
  -4  -6  -4    4.50    1.00
   4   6   4    7.70    1.20
  -5  -6  -4    0.40    0.80
   5  -6   4    0.50    0.60
   5   6   4    0.00    0.60
  -6  -6  -4    0.90    0.80
   6  -6   4    0.10    0.80
   6   6   4    1.40    0.90
   7  -6   4   -1.40    0.80
  -7  -6  -4    1.00    0.80
   7   6   4    1.70    0.90
   5  -7  -4    0.30    0.80
   5  -7  -4    0.00    0.70
  -5  -7   4    0.00    0.80
   5   7  -4   -1.10    0.60
   4  -7  -4    0.10    0.70
  -4  -7   4   -0.10    0.60
  -4   7   4    0.80    0.80
   4   7  -4    0.10    0.70
   3  -7  -4   18.30    1.70
   3   7  -4   20.50    1.60
   2  -7  -4    7.00    1.00
   2  -7  -4    6.00    1.10
  -2   7   4    7.20    1.20
   2   7  -4    8.30    1.10
   1  -7  -4    0.20    0.60
   1  -7  -4    1.10    0.70
   1   7  -4    1.60    0.70
  -1   7   4    1.90    0.80
   0  -7  -4    4.50    1.00
   0   7   4    4.50    0.90
   0   7   4    2.90    0.90
  -1  -7  -4    1.80    0.90
   1   7   4    0.70    0.60
   1   7   4    1.00    0.80
  -2  -7  -4   24.40    1.80
   2   7   4   23.30    1.80
  -3  -7  -4   13.30    1.60
   3   7   4   11.10    1.50
   4  -7   4    0.80    0.70
  -4  -7  -4    1.80    1.00
   4   7   4    1.20    0.70
  -5  -7  -4    0.80    1.00
   5  -7   4    0.30    0.70
   5   7   4    0.50    0.80
   2  -8  -4    0.80    0.70
   2   8  -4    0.10    0.60
  -2   8   4    0.20    0.70
   1  -8  -4   -0.20    0.80
   1  -8  -4    1.10    0.70
  -1   8   4   -0.40    0.60
   0  -8  -4    1.70    0.90
   0   8   4   -1.10    0.70
  -1  -8  -4    0.60    0.80
   1   8   4    0.50    0.80
  -2  -8  -4    0.70    0.90
   2   8   4    0.90    0.90
  10   0  -5    0.20    0.70
   9   0  -5    0.60    0.60
   9   0  -5    0.90    0.60
   8   0  -5   49.30    2.10
   8   0  -5   48.20    2.30
   7   0  -5    3.70    0.70
   7   0  -5    2.60    0.70
   6   0  -5    9.50    1.10
  -6   0   5   10.20    1.00
   5   0  -5   96.79    3.10
  -5   0   5  104.59    3.00
  -4   0   5   65.49    2.10
   4   0  -5   60.79    2.20
  -3   0   5  498.95   10.90
   3   0  -5  491.55   11.00
  -2   0   5    4.50    0.50
   2   0  -5    5.90    0.60
   1   0  -5  113.89    3.00
   1   0  -5  113.69    2.90
  -1   0   5  115.09    3.10
   0   0   5   28.70    1.20
   0   0  -5   26.40    1.00
   0   0  -5   26.70    1.20
  -1   0  -5  385.16    8.30
  -1   0  -5  388.96    8.80
   1   0   5  382.76    8.70
   2   0   5  456.15   10.20
  -2   0  -5  453.75    9.70
   3   0   5  167.68    4.40
   3   0   5  163.18    3.80
  -3   0  -5  166.78    4.50
   4   0   5   15.60    0.70
  -4   0  -5   15.60    1.10
   4   0   5   17.50    1.10
   5   0   5   68.59    2.00
  -5   0  -5   70.29    2.60
   5   0   5   71.19    2.60
   6   0   5    6.40    0.60
  -6   0  -5    4.70    0.90
   6   0   5    6.30    1.00
  -7   0  -5    5.60    1.00
   7   0   5    5.60    1.00
   8   0   5   17.90    1.70
  -8   0  -5   20.00    1.60
   9   0   5   26.60    1.90
  -9   0  -5   28.40    1.90
  10   0   5    8.60    1.50
 -10   0  -5    9.50    1.40
  10  -1  -5    0.50    0.70
  10  -1  -5    0.20    0.70
  10   1  -5    1.20    0.80
   9  -1  -5    1.90    0.70
   9  -1  -5    1.10    0.70
   9   1  -5    0.90    0.70
   8  -1  -5    4.90    0.90
   8  -1  -5    3.50    0.80
   8   1  -5    5.20    1.00
   7  -1  -5  177.58    5.00
   7  -1  -5  184.18    5.10
   7   1  -5  171.98    5.10
   7   1  -5  182.88    4.70
  -6  -1   5    5.60    0.60
   6  -1  -5    5.40    0.80
   6   1  -5    4.90    0.70
   6   1  -5    6.00    0.90
  -6   1   5    3.90    0.80
  -5  -1   5   14.20    0.90
   5  -1  -5   14.90    1.10
   5   1  -5   13.30    1.00
  -5   1   5   14.80    1.10
   4  -1  -5   49.40    1.90
  -4  -1   5   47.10    1.60
   4   1  -5   43.50    1.80
  -4   1   5   47.40    1.80
  -3  -1   5   57.19    1.70
   3  -1  -5   54.59    1.50
   3  -1  -5   56.29    1.90
  -3   1   5   52.79    1.90
   3   1  -5   54.39    1.90
   2  -1  -5  583.74   12.30
  -2  -1   5  574.04   12.40
   2  -1  -5  591.94   12.70
  -2   1   5  567.04   12.70
   2   1  -5  579.64   12.60
   1  -1  -5   10.70    0.70
  -1  -1   5   10.00    0.70
   1  -1  -5   10.60    0.70
  -1   1   5    9.90    0.80
   1   1  -5   10.00    0.70
   0  -1   5   12.50    0.80
   0  -1  -5   11.80    0.70
   0  -1  -5   12.30    0.80
   0   1  -5   11.30    0.60
   0   1  -5   10.80    0.80
   0   1   5   12.20    0.80
  -1  -1  -5  103.39    2.90
   1  -1   5  101.79    2.90
  -1  -1  -5  101.49    2.70
  -1   1  -5   98.79    2.90
  -1   1  -5  103.29    2.40
   1   1   5  104.49    3.00
   2  -1   5    1.90    0.50
  -2  -1  -5    1.60    0.50
  -2   1  -5    1.50    0.50
  -2   1  -5    2.20    0.20
   2   1   5    1.60    0.50
   2   1   5    1.50    0.40
  -3  -1  -5  204.28    5.30
   3  -1   5  201.88    5.20
   3   1   5  200.88    4.80
   3   1   5  204.68    5.20
  -3   1  -5  207.28    4.30
  -3   1  -5  200.48    5.20
  -4  -1  -5   14.70    1.10
   4  -1   5   14.50    1.10
   4   1   5   13.60    1.00
   4   1   5   16.10    0.80
  -4   1  -5   14.50    1.10
  -4   1  -5   14.80    0.50
   5  -1   5    5.50    0.90
  -5  -1  -5    5.20    0.90
   5   1   5    6.30    0.70
   5   1   5    6.10    0.90
  -5   1  -5    5.50    0.80
   6  -1   5  379.66    9.40
  -6  -1  -5  372.96    9.30
   6   1   5  394.56    9.30
  -6   1  -5  382.16    9.30
   6   1   5  373.76    8.70
  -7  -1  -5    0.20    0.60
   7  -1   5    0.20    0.60
  -7   1  -5    0.80    0.50
   7   1   5    1.00    0.50
   7   1   5    0.30    0.70
   8  -1   5    2.10    0.90
  -8  -1  -5    0.80    0.70
   8   1   5    0.00    0.70
  -8   1  -5    2.00    0.70
   9  -1   5    3.30    1.00
  -9  -1  -5    2.70    1.00
  -9   1  -5    1.40    0.70
   9   1   5    1.80    0.90
 -10  -1  -5    5.60    1.20
  10  -1   5    3.50    1.20
  10   1   5    3.50    1.00
  10  -2  -5   13.40    1.50
  10  -2  -5   13.60    1.60
  10   2  -5   13.40    1.70
   9  -2  -5    0.30    0.60
   9  -2  -5    1.50    0.80
   9   2  -5    1.50    0.70
   8  -2  -5   13.80    1.50
   8  -2  -5   10.70    1.40
   8   2  -5   13.40    1.50
   7  -2  -5    2.70    0.80
   7   2  -5    0.60    0.60
  -7   2   5    1.20    0.70
   6  -2  -5   -0.20    0.50
  -6  -2   5    0.20    0.40
  -6   2   5   -0.30    0.50
   6   2  -5   -0.10    0.40
   5  -2  -5   30.00    1.60
  -5   2   5   30.80    1.60
   5   2  -5   31.40    1.60
   4  -2  -5   23.90    1.30
  -4  -2   5   21.20    0.90
  -4   2   5   24.00    1.30
   4   2  -5   23.70    1.30
   3  -2  -5   59.09    2.10
   3  -2  -5   60.09    1.60
  -3  -2   5   59.29    1.70
   3   2  -5   59.99    2.00
  -3   2   5   60.89    2.20
  -2  -2   5  111.29    2.80
   2  -2  -5  111.29    2.90
   2  -2  -5  116.99    3.20
   2   2  -5  113.49    3.10
  -2   2   5  113.29    3.30
   1  -2  -5  296.77    7.00
  -1  -2   5  308.17    6.70
   1  -2  -5  301.67    6.80
  -1   2   5  303.97    7.20
   1   2  -5  294.97    6.80
   0  -2  -5   79.69    2.40
   0  -2  -5   77.49    2.40
   0  -2   5   80.59    2.30
   0   2  -5   81.79    2.10
   0   2   5   75.99    2.50
  -1  -2  -5  280.27    6.80
   1  -2   5  283.67    6.60
  -1   2  -5  286.77    6.10
   1   2   5  283.17    6.70
   1   2   5  289.37    6.90
   2  -2   5  146.79    3.90
  -2  -2  -5  144.09    4.00
   2   2   5  151.18    3.90
   2   2   5  149.39    4.00
   3  -2   5   -0.10    0.40
  -3  -2  -5    0.00    0.50
   3   2   5    0.00    0.40
  -3   2  -5    0.60    0.40
   3   2   5    0.00    0.30
  -4  -2  -5   -0.40    0.40
   4  -2   5   -0.30    0.40
   4   2   5   -0.20    0.40
   4   2   5    0.10    0.40
  -4   2  -5    0.20    0.40
   5  -2   5    0.90    0.60
  -5  -2  -5    0.40    0.50
  -5   2  -5    0.70    0.50
   5   2   5    0.40    0.40
   5   2   5    0.60    0.50
  -6  -2  -5    2.40    0.80
   6  -2   5    2.40    0.80
   6   2   5    2.00    0.60
   6   2   5    2.10    0.70
  -6   2  -5    1.80    0.70
   7  -2   5    1.20    0.70
  -7  -2  -5    1.70    0.80
   7   2   5    2.50    0.70
  -7   2  -5    2.00    0.70
   7   2   5    2.30    0.60
   8  -2   5   11.80    1.50
  -8  -2  -5   14.60    1.60
   8   2   5   13.40    1.50
   8   2   5   13.80    1.30
  -8   2  -5   11.00    1.30
  -9  -2  -5   21.50    1.80
   9  -2   5   22.60    1.90
   9   2   5   25.70    1.90
  -9   2  -5   23.30    1.70
   9  -3  -5   12.00    1.60
   9  -3  -5   14.00    1.50
   9   3  -5   12.20    1.60
   8  -3  -5    3.30    1.00
   8  -3  -5    6.50    1.10
   8   3  -5    2.80    0.90
   7  -3  -5  108.59    3.70
  -7  -3   5  107.99    3.40
  -7   3   5  106.89    3.90
   7   3  -5  106.79    3.80
  -6  -3   5   16.30    1.20
   6  -3  -5   14.90    1.40
  -6   3   5    9.30    1.20
   6   3  -5   16.50    1.50
   5  -3  -5   51.69    2.10
  -5   3   5   51.89    2.30
   5   3  -5   50.69    2.20
   4  -3  -5   71.59    2.60
   4   3  -5   71.29    2.50
  -4   3   5   73.89    2.70
   3  -3  -5   24.00    1.00
   3  -3  -5   21.00    1.30
  -3  -3   5   25.20    0.90
   3   3  -5   23.20    1.20
  -3   3   5   23.90    1.40
  -2  -3   5   79.39    2.00
   2  -3  -5   81.89    2.60
   2  -3  -5   79.89    2.30
  -2   3   5   79.09    2.70
   2   3  -5   83.19    2.50
   1  -3  -5   14.20    1.00
   1  -3  -5   13.50    0.90
  -1  -3   5   14.90    0.70
  -1   3   5   13.80    1.00
   1   3  -5   11.10    0.80
   0  -3  -5   45.90    1.80
   0  -3   5   44.10    1.50
   0  -3  -5   47.60    1.80
   0   3  -5   45.20    1.40
   0   3   5   41.60    1.80
   1  -3   5   59.99    1.90
  -1  -3  -5   54.29    2.10
   1   3   5   56.49    2.10
  -1   3  -5   53.79    1.50
   1   3   5   54.99    2.00
   2  -3   5   29.50    1.40
   2   3   5   31.90    1.50
   2   3   5   31.00    1.50
   3  -3   5  133.89    3.90
  -3  -3  -5  138.39    4.10
   3   3   5  137.49    3.90
   3   3   5  141.19    3.90
  -4  -3  -5   89.89    3.20
   4  -3   5   93.59    3.10
   4   3   5   93.99    3.00
   5  -3   5    0.30    0.60
  -5  -3  -5    0.70    0.60
   5   3   5    0.00    0.50
   5   3   5    1.00    0.60
   6  -3   5   77.19    3.00
  -6  -3  -5   77.39    3.10
   6   3   5   76.69    2.90
   6   3   5   79.29    2.80
  -7  -3  -5    3.60    1.00
   7  -3   5    3.00    1.00
   7   3   5    2.80    0.70
   7   3   5    1.70    0.70
  -8  -3  -5    1.50    0.80
   8  -3   5    3.50    1.00
   8   3   5    1.40    0.70
   8   3   5    3.20    0.80
  -9  -3  -5    3.60    1.20
   9  -3   5    1.40    1.10
   9   3   5    2.70    0.90
   9   3   5    2.70    0.90
   9  -4  -5    0.20    0.80
   9  -4  -5   -0.60    0.60
   9   4  -5    0.20    0.70
   8  -4  -5    6.10    1.10
   8  -4  -5    6.30    1.30
  -8  -4   5    5.10    1.00
   8   4  -5    6.00    1.20
   7  -4  -5    1.30    0.70
  -7  -4   5   -0.10    0.50
  -7   4   5   -0.90    0.60
   7   4  -5    0.90    0.60
   6  -4  -5    0.00    0.60
  -6  -4   5    0.10    0.50
   6   4  -5   -0.20    0.50
  -6   4   5   -1.00    0.60
   5  -4  -5   14.90    1.40
   5   4  -5   14.70    1.40
  -5   4   5   15.50    1.50
   4  -4  -5    1.70    0.60
  -4   4   5    2.40    0.80
   4   4  -5    3.50    0.70
   3  -4  -5   22.90    1.10
   3  -4  -5   24.10    1.50
   3   4  -5   22.50    1.30
  -3   4   5   24.30    1.50
   2  -4  -5   10.90    1.10
   2  -4  -5    8.00    0.80
  -2   4   5    8.10    1.00
   2   4  -5    7.30    0.80
  -1  -4   5   56.39    1.70
   1  -4  -5   58.09    2.10
   1  -4  -5   56.29    2.20
   1   4  -5   57.09    1.90
  -1   4   5   58.99    2.30
   0  -4  -5   32.00    1.50
   0  -4  -5   31.40    1.60
   0  -4   5   32.30    1.30
   0   4  -5   33.10    1.20
   0   4   5   32.10    1.60
   0   4   5   33.20    1.60
  -1  -4  -5   65.49    2.40
   1  -4   5   67.69    2.10
   1   4   5   61.29    2.40
   1   4   5   68.69    2.50
  -1   4  -5   62.29    1.80
  -2  -4  -5   41.90    1.90
   2  -4   5   41.30    1.70
   2   4   5   39.80    1.80
   2   4   5   39.50    1.80
  -3  -4  -5   -0.50    0.50
   3  -4   5    0.00    0.50
   3   4   5   -0.60    0.50
   3   4   5    0.60    0.40
   4  -4   5   -0.30    0.50
  -4  -4  -5    1.00    0.60
   4   4   5   -0.70    0.40
   4   4   5    0.00    0.50
  -5  -4  -5    0.30    0.60
   5  -4   5   -0.60    0.60
   5   4   5    0.40    0.50
   5   4   5    1.10    0.60
   6  -4   5    2.70    0.90
  -6  -4  -5    4.00    1.00
   6   4   5    2.50    0.70
   6   4   5    2.50    0.80
   7  -4   5   -1.00    0.60
  -7  -4  -5   -0.30    0.70
   7   4   5    0.40    0.70
   7   4   5    0.60    0.60
   8  -4   5    2.80    1.10
  -8  -4  -5    3.70    1.20
   8   4   5    3.30    0.90
   8  -5  -5    6.50    1.40
   8  -5  -5    5.30    1.10
  -8  -5   5    5.40    1.10
   8   5  -5    5.30    1.20
   7  -5  -5   36.50    2.40
  -7  -5   5   32.80    2.10
   7   5  -5   37.10    2.20
   6  -5  -5    7.60    1.10
  -6  -5   5    6.50    1.10
  -6   5   5    9.30    1.40
   6   5  -5    8.50    1.20
   5  -5  -5    0.00    0.60
   5   5  -5    0.50    0.60
  -5   5   5   -1.20    0.60
   4  -5  -5    3.20    0.80
   4   5  -5    3.90    0.80
  -4   5   5    2.30    0.80
   3  -5  -5    3.00    0.80
   3  -5  -5    1.90    0.50
   3   5  -5    2.50    0.70
  -3   5   5    2.00    0.70
   2  -5  -5   79.99    2.70
   2  -5  -5   80.19    2.90
   2   5  -5   81.59    2.70
  -2   5   5   79.89    3.00
   1  -5  -5    7.00    0.90
   1  -5  -5    8.90    1.10
  -1   5   5    9.00    1.10
   1   5  -5    9.20    0.90
   0  -5  -5    0.80    0.60
   0   5   5    2.10    0.60
   0   5   5    1.70    0.60
   0   5  -5    2.10    0.50
   1  -5   5   15.40    1.00
  -1  -5  -5   16.70    1.40
   1   5   5   15.90    1.40
   1   5   5   14.60    1.20
   2  -5   5    5.60    0.80
  -2  -5  -5    4.00    0.90
   2   5   5    6.50    1.00
   2   5   5    4.40    0.80
   3  -5   5   18.90    1.30
  -3  -5  -5   19.50    1.60
   3   5   5   18.80    1.50
   3   5   5   22.30    1.40
   4  -5   5    1.50    0.70
  -4  -5  -5   -0.10    0.60
   4   5   5    0.70    0.50
   4   5   5    1.80    0.70
  -5  -5  -5    1.70    0.80
   5  -5   5   -0.20    0.60
   5   5   5   -0.30    0.50
   5   5   5    1.60    0.70
  -6  -5  -5   87.09    3.60
   6  -5   5   88.59    3.50
   6   5   5   85.89    3.30
   7  -5   5    7.20    1.40
  -7  -5  -5    7.00    1.30
   7   5   5    6.40    1.20
  -7  -6   5   -0.10    0.70
   7  -6  -5    0.30    1.00
   7  -6  -5    0.30    0.60
   7   6  -5    0.80    0.80
   6  -6  -5    0.40    0.70
  -6  -6   5    0.50    0.70
   6   6  -5    0.40    0.70
  -6   6   5    1.00    1.00
  -5  -6   5    8.70    1.30
   5  -6  -5    7.60    1.20
  -5   6   5    9.50    1.50
   5   6  -5    9.70    1.40
   4  -6  -5    5.30    1.00
   4   6  -5    5.70    1.00
  -4   6   5    4.90    1.10
   3  -6  -5   19.10    1.70
   3   6  -5   18.30    1.40
  -3   6   5   14.10    1.50
   2  -6  -5    6.40    0.90
   2  -6  -5    6.30    1.00
  -2   6   5    6.60    1.10
   2   6  -5    6.90    0.90
   1  -6  -5    1.20    0.60
   1  -6  -5    0.80    0.60
   1   6  -5    1.60    0.60
  -1   6   5    2.10    0.70
   0  -6  -5    5.70    1.00
   0   6   5    5.70    1.00
   0   6   5    4.60    0.90
  -1  -6  -5    9.40    1.30
   1   6   5    7.80    1.20
   1   6   5    8.40    1.10
   2  -6   5    8.30    1.00
  -2  -6  -5    8.50    1.30
   2   6   5    9.00    1.30
   2   6   5    8.80    1.10
   3  -6   5    5.80    0.90
  -3  -6  -5    4.00    1.00
   3   6   5    2.90    0.70
   3   6   5    3.80    1.00
   4  -6   5   -0.10    0.60
  -4  -6  -5    0.20    0.80
   4   6   5   -1.00    0.60
  -5  -6  -5   16.00    1.90
   5  -6   5   13.70    1.50
   5   6   5   15.30    1.70
  -6  -6  -5    1.70    1.00
   6  -6   5    0.60    0.90
   6   6   5    0.30    0.70
   5  -7  -5    1.20    0.80
  -5  -7   5    0.90    0.90
  -5   7   5    0.70    0.90
   5   7  -5    0.60    0.80
   4  -7  -5    0.70    0.70
  -4  -7   5    1.10    0.80
   4   7  -5    0.10    0.70
  -4   7   5    0.70    0.90
   3  -7  -5    2.50    0.90
  -3   7   5    0.80    0.70
   3   7  -5    0.50    0.70
   2  -7  -5   13.40    2.00
   2  -7  -5   17.80    1.80
   2   7  -5   13.90    1.40
  -2   7   5   14.90    1.60
   1  -7  -5    1.20    0.80
   1  -7  -5    1.50    0.70
  -1   7   5    2.20    0.80
   0  -7  -5    2.60    0.80
   0  -7  -5    3.20    0.90
   0   7   5    1.90    0.80
  -1  -7  -5    8.40    1.30
   1   7   5    6.50    1.20
   1   7   5    5.70    1.00
  -2  -7  -5    1.40    1.00
   2   7   5    3.60    1.00
  -3  -7  -5    7.30    1.40
   3   7   5    6.70    1.20
  -4  -7  -5    0.10    0.90
   4  -7   5   -0.30    0.70
   4   7   5    1.20    0.90
  10   0  -6    1.00    0.80
   9   0  -6    0.70    0.60
   9   0  -6    0.50    0.70
   8   0  -6   14.70    1.50
   8   0  -6   16.70    1.30
   7   0  -6    1.00    0.60
  -7   0   6    1.70    0.60
   6   0  -6   -0.70    0.40
  -6   0   6    0.30    0.50
  -5   0   6   85.19    2.70
   5   0  -6   83.89    2.90
   4   0  -6  259.57    6.50
  -4   0   6  261.57    6.30
   3   0  -6  331.47    7.80
  -3   0   6  333.17    7.70
   2   0  -6    0.60    0.40
  -2   0   6    0.70    0.40
   1   0  -6   48.50    1.70
  -1   0   6   48.20    1.80
   1   0  -6   49.00    1.70
   0   0   6   11.30    0.90
   0   0  -6   11.10    0.70
   0   0  -6   12.50    0.90
   1   0   6  288.97    6.90
  -1   0  -6  290.67    6.50
  -1   0  -6  284.57    6.90
  -2   0  -6    1.80    0.50
  -2   0  -6    2.80    0.40
   2   0   6    1.70    0.50
  -3   0  -6   26.00    1.00
  -3   0  -6   27.90    1.50
   3   0   6   26.00    1.40
   4   0   6   80.79    2.10
   4   0   6   85.19    2.80
  -4   0  -6   71.19    2.70
  -5   0  -6    4.60    0.90
   5   0   6    6.90    0.60
   5   0   6    5.40    0.90
   6   0   6   91.49    3.30
  -6   0  -6   92.59    3.40
   7   0   6    3.60    0.90
  -7   0  -6    3.90    0.90
  -8   0  -6   26.20    1.90
   8   0   6   27.40    1.90
   9   0   6   12.60    1.60
  -9   0  -6   16.70    1.80
  10  -1  -6    0.60    0.70
  10  -1  -6    0.20    0.70
  10   1  -6    0.10    0.80
   9  -1  -6   30.30    1.90
   9  -1  -6   33.60    2.00
   9   1  -6   31.00    2.00
   8  -1  -6    2.90    0.80
   8  -1  -6    3.80    0.90
   8   1  -6    4.30    1.00
   7  -1  -6    0.10    0.50
  -7   1   6   -0.20    0.50
   7   1  -6   -0.20    0.40
   7   1  -6   -0.60    0.40
  -6  -1   6   51.29    1.90
   6  -1  -6   47.70    2.10
  -6   1   6   46.90    2.10
   6   1  -6   48.70    2.10
   5  -1  -6    2.70    0.70
  -5  -1   6    3.70    0.60
   5   1  -6    2.40    0.60
  -5   1   6    3.40    0.70
   4  -1  -6   70.19    2.50
  -4  -1   6   70.59    2.20
  -4   1   6   73.59    2.50
   4   1  -6   69.79    2.40
  -3  -1   6  235.18    5.60
   3  -1  -6  233.58    5.80
   3  -1  -6  237.18    5.40
   3   1  -6  231.28    5.80
  -3   1   6  238.38    5.90
   2  -1  -6    1.70    0.50
   2  -1  -6    2.60    0.40
  -2  -1   6    1.70    0.40
   2   1  -6    1.60    0.40
  -2   1   6    2.10    0.50
   1  -1  -6    0.30    0.30
   1  -1  -6    0.60    0.40
  -1  -1   6    0.70    0.40
  -1   1   6    0.80    0.40
   1   1  -6    0.90    0.30
   0  -1  -6  186.78    4.60
   0  -1   6  191.28    4.70
   0  -1  -6  186.88    4.70
   0   1  -6  190.48    4.40
   0   1   6  185.58    4.90
   0   1  -6  192.98    4.90
  -1  -1  -6   19.40    1.00
  -1  -1  -6   20.60    1.20
   1  -1   6   19.00    1.10
   1   1   6   21.40    1.20
  -1   1  -6   19.90    1.20
  -1   1  -6   21.00    0.80
  -2  -1  -6  310.77    7.70
  -2  -1  -6  317.67    7.20
   2  -1   6  318.27    7.60
   2   1   6  323.17    7.70
  -2   1  -6  325.77    6.90
  -2   1  -6  319.47    7.70
  -3  -1  -6   60.39    2.30
   3  -1   6   55.89    2.20
   3   1   6   57.29    2.20
  -3   1  -6   58.49    1.50
  -3   1  -6   57.49    2.20
   3   1   6   57.49    1.80
  -4  -1  -6   97.59    3.30
   4  -1   6   96.29    3.20
  -4   1  -6  101.29    3.30
   4   1   6  101.59    3.20
   4   1   6   98.89    2.70
   5  -1   6   22.10    1.50
  -5  -1  -6   24.00    1.60
   5   1   6   24.00    1.50
  -5   1  -6   23.20    1.50
   5   1   6   23.70    1.10
   6  -1   6   69.99    2.80
  -6  -1  -6   68.59    2.80
  -6   1  -6   72.49    2.80
   6   1   6   68.49    2.80
   7  -1   6    2.00    0.80
  -7  -1  -6    5.00    1.10
  -7   1  -6    4.20    0.90
   7   1   6    2.20    0.80
   8  -1   6    3.80    1.00
  -8  -1  -6    3.70    1.00
  -8   1  -6    4.70    1.00
   8   1   6    3.80    1.00
   9  -1   6    4.40    1.20
  -9  -1  -6    8.50    1.40
  -9   1  -6    5.80    1.10
   9   1   6    6.80    1.40
  10  -2  -6   11.00    1.50
  10  -2  -6    9.20    1.30
  10   2  -6   10.70    1.60
   9  -2  -6    1.20    0.70
   9  -2  -6    0.40    0.80
   9   2  -6    0.40    0.70
   8  -2  -6    5.20    1.00
   8  -2  -6    3.80    0.90
   8   2  -6    3.90    0.90
   7  -2  -6    2.00    0.80
  -7   2   6    1.00    0.70
   7   2  -6    0.90    0.60
   6  -2  -6   11.70    1.20
   6   2  -6    9.60    1.10
  -6   2   6   10.90    1.20
   5  -2  -6  149.79    4.40
  -5  -2   6  147.89    3.80
  -5   2   6  149.69    4.40
   5   2  -6  144.29    4.30
   4  -2  -6   12.80    1.00
  -4  -2   6   12.00    0.70
   4   2  -6   14.10    1.00
  -4   2   6   13.90    1.10
   3  -2  -6   25.10    1.40
   3  -2  -6   25.80    1.00
  -3  -2   6   27.10    1.00
  -3   2   6   27.30    1.50
   3   2  -6   27.90    1.30
  -2  -2   6   64.09    1.90
   2  -2  -6   67.79    2.00
   2  -2  -6   66.39    2.30
   2   2  -6   66.29    2.10
  -2   2   6   65.79    2.40
  -1  -2   6  132.19    3.40
   1  -2  -6  130.59    3.50
   1  -2  -6  128.69    3.60
  -1   2   6  134.79    3.80
   1   2  -6  128.99    3.40
   0  -2  -6    4.40    0.60
   0  -2  -6    7.50    0.80
   0  -2   6    6.90    0.70
   0   2  -6    6.20    0.50
   1  -2   6   71.49    2.30
  -1  -2  -6   73.59    2.50
  -1  -2  -6   69.69    2.30
  -1   2  -6   74.89    1.90
   1   2   6   68.89    2.50
  -2  -2  -6   15.80    1.20
   2  -2   6   16.30    1.10
   2   2   6   17.50    1.20
   2   2   6   17.10    1.00
  -2   2  -6   15.80    0.50
  -3  -2  -6   30.20    1.70
   3  -2   6   28.90    1.50
  -3   2  -6   31.10    1.60
   3   2   6   31.50    1.60
   3   2   6   31.00    1.40
  -4  -2  -6   37.30    1.90
   4  -2   6   42.20    1.90
  -4   2  -6   38.70    1.90
   4   2   6   39.30    1.60
   4   2   6   39.50    1.90
   5  -2   6   29.70    1.80
  -5  -2  -6   35.00    1.90
   5   2   6   32.10    1.80
   5   2   6   32.40    1.50
  -5   2  -6   33.40    1.80
   6  -2   6   54.69    2.50
  -6  -2  -6   59.59    2.70
   6   2   6   58.49    2.50
   6   2   6   59.09    2.20
  -6   2  -6   54.99    2.50
   7  -2   6    9.70    1.40
  -7  -2  -6   10.20    1.50
  -7   2  -6    8.90    1.20
   7   2   6    9.20    1.00
   7   2   6   10.90    1.40
  -8  -2  -6   16.60    1.80
   8  -2   6   17.10    1.80
  -8   2  -6   20.50    1.60
   8   2   6   15.70    1.70
  -9  -2  -6   21.40    2.10
   9  -2   6   25.70    2.40
  -9   2  -6   19.20    1.70
   9   2   6   18.50    1.90
   9  -3  -6    3.80    1.00
   9  -3  -6    4.70    1.10
   9   3  -6    1.80    1.00
   8  -3  -6    1.90    0.80
   8  -3  -6    0.90    0.70
   8   3  -6    1.30    0.80
  -7  -3   6    2.70    0.70
   7  -3  -6    2.50    0.90
  -7   3   6    2.70    0.90
   7   3  -6    1.60    0.80
   6  -3  -6   11.30    1.30
  -6   3   6   11.70    1.30
   6   3  -6   13.50    1.40
   5  -3  -6   10.10    1.10
  -5   3   6   10.40    1.20
   5   3  -6   13.30    1.30
   4  -3  -6    0.00    0.50
   4   3  -6    1.10    0.50
  -4   3   6    1.20    0.60
   3  -3  -6   25.10    1.40
   3  -3  -6   22.30    1.00
   3   3  -6   25.80    1.30
  -3   3   6   24.40    1.50
   2  -3  -6   50.89    2.00
  -2  -3   6   48.90    1.50
   2  -3  -6   47.50    1.70
  -2   3   6   47.10    2.00
   2   3  -6   47.60    1.80
   1  -3  -6   12.60    0.90
  -1  -3   6   11.20    0.70
   1  -3  -6    9.40    1.00
  -1   3   6   12.20    1.00
   1   3  -6   11.40    0.80
   0  -3   6   46.90    1.70
   0  -3  -6   43.60    1.90
   0  -3  -6   49.10    1.90
   0   3  -6   45.30    1.50
   0   3   6   42.60    1.90
  -1  -3  -6    0.60    0.40
   1  -3   6    0.90    0.40
  -1  -3  -6    1.10    0.50
   1   3   6    1.80    0.50
   1   3   6    0.60    0.50
  -1   3  -6    0.90    0.20
  -2  -3  -6   29.30    1.60
   2  -3   6   35.90    1.60
   2   3   6   32.60    1.60
   2   3   6   33.70    1.60
  -3  -3  -6   31.60    1.70
   3   3   6   29.30    1.60
   3   3   6   31.60    1.50
   4  -3   6  187.08    5.30
  -4  -3  -6  190.38    5.50
   4   3   6  196.48    5.10
   4   3   6  188.68    5.30
   5  -3   6   16.00    1.30
  -5  -3  -6   13.70    1.40
   5   3   6   16.90    1.30
   5   3   6   16.00    1.30
  -6  -3  -6  109.59    4.00
   6  -3   6  113.29    3.90
   6   3   6  106.49    3.70
   6   3   6  118.79    3.60
   7  -3   6    2.80    0.90
  -7  -3  -6    4.00    1.10
   7   3   6    1.00    0.60
   7   3   6    1.50    0.80
  -8  -3  -6    2.20    1.10
   8  -3   6    2.50    1.00
   8   3   6    1.40    0.70
   8   3   6    1.00    0.80
   9  -3   6    2.20    1.30
  -9  -3  -6    5.50    1.30
   9   3   6    4.50    1.10
   8  -4  -6    2.90    0.90
   8  -4  -6    2.40    1.00
   8   4  -6    3.60    0.90
  -7  -4   6    0.80    0.70
   7  -4  -6    1.60    0.70
   7   4  -6    0.40    0.60
  -7   4   6    2.80    1.00
   6  -4  -6    0.10    0.60
  -6   4   6    2.30    0.80
   6   4  -6    0.00    0.50
   5  -4  -6   41.40    2.10
   5   4  -6   42.00    2.10
  -5   4   6   47.30    2.40
   4  -4  -6    3.70    0.80
   4   4  -6    3.70    0.80
  -4   4   6    4.80    1.00
   3  -4  -6   15.30    1.00
   3  -4  -6   16.40    1.20
  -3   4   6   13.60    1.30
   3   4  -6   13.80    1.10
   2  -4  -6    8.10    0.90
   2  -4  -6    7.20    1.00
   2   4  -6    7.50    0.80
  -2   4   6    7.00    1.00
  -1  -4   6   29.80    1.20
   1  -4  -6   28.20    1.40
   1  -4  -6   26.30    1.50
  -1   4   6   28.10    1.60
   1   4  -6   27.00    1.20
   0  -4  -6    2.70    0.70
   0  -4   6    3.20    0.60
   0  -4  -6    3.20    0.70
   0   4   6    3.50    0.80
   0   4  -6    3.60    0.50
  -1  -4  -6   23.90    1.50
   1  -4   6   24.90    1.30
   1   4   6   23.90    1.50
   1   4   6   25.80    1.50
  -2  -4  -6    1.80    0.70
   2  -4   6    1.50    0.60
   2   4   6    1.30    0.60
   2   4   6    2.40    0.70
  -3  -4  -6    6.80    1.00
   3  -4   6    6.30    1.00
   3   4   6    7.10    1.00
   3   4   6    5.60    0.90
   4  -4   6   21.50    1.50
  -4  -4  -6   19.10    1.60
   4   4   6   21.70    1.40
   4   4   6   23.40    1.50
   5  -4   6   19.70    1.50
  -5  -4  -6   21.10    1.70
   5   4   6   19.20    1.60
   5   4   6   22.10    1.50
   6  -4   6   19.90    1.60
  -6  -4  -6   14.90    1.70
   6   4   6   14.70    1.50
   6   4   6   16.00    1.50
   7  -4   6    1.20    0.90
  -7  -4  -6    0.10    0.80
   7   4   6   -0.50    0.60
   7   4   6    0.20    0.60
  -8  -4  -6    3.40    1.20
   8  -4   6    7.10    1.50
   8   4   6    3.00    1.00
   8   4   6    2.10    0.80
   7  -5  -6    0.40    0.80
  -7  -5   6    1.10    0.70
  -7   5   6    0.70    0.80
   7   5  -6    1.50    0.90
  -6  -5   6    9.80    1.40
   6  -5  -6    7.40    1.20
   6   5  -6    8.90    1.30
  -6   5   6    3.20    1.00
   5  -5  -6    4.50    1.00
  -5   5   6    2.10    0.90
   5   5  -6    3.60    0.90
   4  -5  -6   15.30    1.60
   4   5  -6   14.50    1.40
  -4   5   6   17.00    1.70
   3  -5  -6   51.99    2.40
   3   5  -6   55.69    2.20
  -3   5   6   56.09    2.60
   2  -5  -6    0.40    0.50
   2  -5  -6    0.20    0.60
   2   5  -6   -0.30    0.40
  -2   5   6   -0.30    0.60
   1  -5  -6    0.10    0.50
   1  -5  -6    0.20    0.50
   1   5  -6    0.10    0.30
  -1   5   6   -0.50    0.50
   0  -5  -6   20.10    1.50
   0  -5  -6   18.60    1.40
   0   5   6   18.20    1.40
   1  -5   6    0.00    0.40
  -1  -5  -6    0.00    0.50
   1   5   6   -0.40    0.40
   1   5   6   -0.20    0.50
  -2  -5  -6   30.00    1.90
   2  -5   6   29.80    1.60
   2   5   6   29.70    1.70
   2   5   6   31.60    1.90
   3  -5   6    1.70    0.70
  -3  -5  -6    1.60    0.80
   3   5   6    0.30    0.50
   3   5   6    1.30    0.60
  -4  -5  -6    1.50    0.90
   4  -5   6    2.00    0.80
   4   5   6    2.70    0.90
   4   5   6    2.60    0.70
  -5  -5  -6   10.10    1.50
   5  -5   6    9.10    1.30
   5   5   6    8.40    1.10
   5   5   6    7.60    1.20
  -6  -5  -6    8.40    1.40
   6  -5   6   13.00    1.60
   6   5   6   10.90    1.40
   6   5   6   10.80    1.30
  -7  -5  -6   -0.10    0.80
   7  -5   6   -1.00    0.80
   7   5   6   -0.10    0.80
  -6  -6   6    1.20    0.80
   6  -6  -6    1.00    0.80
  -6   6   6   -0.50    0.80
   6   6  -6    0.40    0.70
   5  -6  -6    2.50    0.90
   5   6  -6    2.10    0.90
  -5   6   6    3.20    1.10
   4  -6  -6    5.60    1.10
   4   6  -6    5.70    1.00
  -4   6   6    5.70    1.10
   3  -6  -6   17.10    1.70
   3   6  -6   18.70    1.40
  -3   6   6   17.80    1.80
   2  -6  -6    2.90    0.70
   2  -6  -6    2.60    0.80
   2   6  -6    1.40    0.60
  -2   6   6    1.90    0.80
   1  -6  -6    0.70    0.60
   1  -6  -6    0.60    0.60
  -1   6   6    0.00    0.60
   0  -6  -6    0.60    0.60
   0  -6  -6    1.20    0.70
   0   6   6    0.80    0.70
  -1  -6  -6   11.30    1.40
   1   6   6   10.20    1.30
   1   6   6   10.70    1.20
  -2  -6  -6   -0.40    0.70
   2   6   6   -0.60    0.60
   2   6   6    0.20    0.60
  -3  -6  -6    6.00    1.30
   3  -6   6    6.00    1.00
   3   6   6    5.80    1.10
   3   6   6    4.70    1.00
  -4  -6  -6    8.50    1.40
   4  -6   6    6.10    1.10
   4   6   6    7.80    1.30
   4   6   6    3.60    0.90
   5  -6   6    1.10    0.80
  -5  -6  -6    0.80    0.90
   5   6   6   -0.50    0.60
   6  -6   6    7.10    1.30
  -6  -6  -6    6.30    1.40
   6   6   6    6.80    1.30
   4  -7  -6    2.40    0.90
   4   7  -6    1.00    0.80
  -4   7   6    3.30    1.10
   3  -7  -6    9.20    1.40
  -3   7   6    8.80    1.30
   3   7  -6    7.80    1.20
   2  -7  -6    0.80    0.70
  -2   7   6   -0.20    0.70
   1  -7  -6    1.00    0.70
   1  -7  -6    2.10    0.90
  -1   7   6    0.90    0.80
   0  -7  -6    1.50    0.90
   0  -7  -6    1.50    0.80
   0   7   6    0.30    0.70
  -1  -7  -6    0.00    0.80
   1   7   6    0.10    0.60
   1   7   6    0.00    0.80
  -2  -7  -6    6.40    1.30
   2   7   6    4.20    0.90
   2   7   6    6.60    1.30
  -3  -7  -6   -0.60    0.80
   3   7   6   -0.60    0.60
   9   0  -7   17.30    1.80
   8   0  -7    6.80    1.00
   8   0  -7    4.80    1.00
   7   0  -7    5.80    1.00
  -7   0   7    4.60    0.90
  -6   0   7    3.10    0.70
   6   0  -7    3.20    0.80
   5   0  -7    3.90    0.90
  -5   0   7    5.80    0.80
   4   0  -7  207.38    5.50
  -4   0   7  211.08    5.40
  -3   0   7   57.39    2.10
   3   0  -7   54.89    2.10
  -2   0   7   41.10    1.70
   2   0  -7   40.00    1.60
   1   0  -7   57.79    2.00
   1   0  -7   57.39    2.00
  -1   0   7   59.29    2.10
   0   0  -7    6.40    0.80
   0   0   7    6.50    0.80
   0   0  -7    6.20    0.70
  -1   0  -7  253.47    6.30
   1   0   7  236.58    6.10
  -1   0  -7  249.08    5.70
  -2   0  -7  130.49    3.30
   2   0   7  131.49    3.90
  -2   0  -7  136.59    4.00
  -3   0  -7    7.50    0.60
  -3   0  -7    7.30    1.00
   3   0   7    8.50    1.00
  -4   0  -7   25.30    1.60
  -4   0  -7   24.70    1.00
   4   0   7   25.00    1.50
  -5   0  -7   68.29    2.80
   5   0   7   66.49    2.70
  -6   0  -7   14.30    1.50
   6   0   7   14.40    1.50
   7   0   7    3.40    1.00
  -7   0  -7    4.50    1.00
  -8   0  -7    7.70    1.30
   8   0   7    8.70    1.40
   9   0   7   32.80    2.30
  -9   0  -7   31.40    2.30
   9  -1  -7   25.00    1.80
   9  -1  -7   23.40    1.80
   9   1  -7   20.60    2.00
   8  -1  -7    7.80    1.20
  -8   1   7    4.90    1.00
   8   1  -7    9.60    1.40
   7  -1  -7    3.30    0.80
   7   1  -7    3.00    0.80
  -7   1   7    4.20    0.90
  -6  -1   7    9.10    0.90
   6  -1  -7    9.40    1.20
   6   1  -7    8.50    1.10
  -6   1   7   10.10    1.10
  -5  -1   7    0.10    0.40
   5  -1  -7    0.70    0.50
   5   1  -7   -0.30    0.40
  -5   1   7    0.00    0.50
   4  -1  -7  175.58    4.90
  -4  -1   7  177.68    4.50
  -4   1   7  175.88    4.80
   4   1  -7  177.48    4.80
   3  -1  -7    0.10    0.30
  -3  -1   7    0.50    0.40
   3  -1  -7   -0.10    0.40
  -3   1   7   -0.50    0.40
   3   1  -7    0.30    0.40
   2  -1  -7  181.68    4.80
  -2  -1   7  184.98    4.60
   2  -1  -7  178.78    4.50
   2   1  -7  184.48    4.70
  -2   1   7  180.18    4.90
   1  -1  -7    7.50    0.80
  -1  -1   7    7.20    0.80
   1  -1  -7    6.10    0.70
  -1   1   7    6.10    0.80
   1   1  -7    9.00    0.80
   0  -1   7   20.50    1.20
   0  -1  -7   16.80    1.00
   0  -1  -7   20.20    1.10
   0   1  -7   18.00    0.90
   0   1   7   18.40    1.20
   0   1  -7   19.30    1.20
  -1  -1  -7   37.40    1.70
   1  -1   7   39.10    1.70
  -1  -1  -7   37.70    1.50
  -1   1  -7   38.70    1.30
   1   1   7   39.30    1.80
  -1   1  -7   41.30    1.80
   2  -1   7   34.70    1.70
  -2  -1  -7   37.40    1.80
  -2  -1  -7   33.50    1.40
   2   1   7   34.40    1.70
  -2   1  -7   36.50    1.10
  -2   1  -7   36.30    1.70
  -3  -1  -7  104.59    3.50
  -3  -1  -7  108.79    3.00
   3  -1   7  109.49    3.40
   3   1   7  106.99    3.50
  -3   1  -7  104.09    3.50
  -4  -1  -7   -0.30    0.60
   4  -1   7    0.80    0.60
  -4   1  -7    0.60    0.50
   4   1   7    1.50    0.40
   4   1   7    1.70    0.60
   5  -1   7   71.29    2.90
  -5  -1  -7   73.09    2.90
  -5   1  -7   69.89    2.90
   5   1   7   74.69    2.90
   5   1   7   72.59    2.30
   6  -1   7   -0.10    0.60
  -6  -1  -7   -0.30    0.60
  -6   1  -7   -0.30    0.50
   6   1   7   -0.30    0.60
  -7  -1  -7   16.50    1.80
   7  -1   7   16.80    1.80
   7   1   7   15.50    1.70
  -7   1  -7   13.70    1.50
   8  -1   7   25.60    2.10
  -8  -1  -7   28.20    2.10
  -8   1  -7   30.60    2.10
   8   1   7   29.00    2.20
   9  -1   7    3.00    1.20
  -9  -1  -7    2.40    1.00
  -9   1  -7    3.50    1.10
   9   1   7    4.80    1.20
   9  -2  -7    6.80    1.30
   9   2  -7    9.40    1.50
   8  -2  -7    3.00    0.90
   8   2  -7    4.10    0.90
  -8   2   7    2.70    0.90
   7  -2  -7   -0.40    0.60
   7   2  -7   -0.40    0.50
  -7   2   7   -0.60    0.50
   6  -2  -7   29.40    1.70
   6   2  -7   29.50    1.70
  -6   2   7   28.20    1.80
   5  -2  -7   12.30    1.30
   5   2  -7   12.50    1.20
  -5   2   7   11.40    1.20
   4  -2  -7   30.70    1.70
  -4  -2   7   31.10    1.30
  -4   2   7   29.50    1.60
   4   2  -7   31.30    1.60
  -3  -2   7    4.20    0.60
   3  -2  -7    4.40    0.50
   3  -2  -7    4.60    0.80
  -3   2   7    4.30    0.80
   3   2  -7    5.90    0.80
   2  -2  -7    0.90    0.50
  -2  -2   7    1.70    0.40
   2  -2  -7    1.10    0.40
  -2   2   7    1.30    0.60
   2   2  -7    1.40    0.50
  -1  -2   7   10.80    0.80
   1  -2  -7   10.00    0.90
   1  -2  -7   11.90    0.90
   1   2  -7   10.70    0.80
  -1   2   7   11.90    1.20
   0  -2  -7    9.70    0.90
   0  -2  -7   10.70    1.00
   0  -2   7    8.50    0.90
   0   2  -7   10.40    0.70
  -1  -2  -7   37.30    1.60
  -1  -2  -7   40.10    1.80
   1  -2   7   38.60    1.70
   1   2   7   34.60    1.70
  -1   2  -7   36.90    1.20
  -2  -2  -7  103.69    3.10
  -2  -2  -7  108.39    3.50
   2  -2   7  109.49    3.30
   2   2   7  107.09    3.40
  -3  -2  -7  116.19    3.80
   3  -2   7  120.29    3.70
  -3   2  -7  117.69    3.90
   3   2   7  117.79    3.40
   3   2   7  115.39    3.70
   4  -2   7   17.80    1.50
  -4  -2  -7   18.60    1.50
   4   2   7   16.90    1.10
  -4   2  -7   18.50    1.50
   4   2   7   18.50    1.40
  -5  -2  -7    1.90    0.80
   5  -2   7    2.10    0.80
   5   2   7    1.30    0.70
  -5   2  -7    2.20    0.70
   5   2   7    1.20    0.50
  -6  -2  -7    6.60    1.20
   6  -2   7    5.60    1.10
   6   2   7    6.00    0.80
  -6   2  -7    6.30    1.10
   6   2   7    4.80    1.00
   7  -2   7   -0.40    0.60
  -7  -2  -7    1.00    0.90
  -7   2  -7    0.70    0.70
   7   2   7   -0.40    0.70
  -8  -2  -7    7.20    1.50
   8  -2   7    8.00    1.40
  -8   2  -7    8.00    1.30
   8   2   7    7.00    1.30
   9  -2   7   13.90    1.90
  -9  -2  -7   10.50    1.70
   9   2   7   11.30    1.60
  -9   2  -7    9.80    1.50
   9  -3  -7    5.40    1.20
   9  -3  -7    5.40    1.30
   9   3  -7    8.20    1.40
   8  -3  -7    4.00    1.00
   8   3  -7    4.30    1.10
  -8   3   7    3.70    1.10
   7  -3  -7    7.20    1.20
   7   3  -7    7.10    1.20
  -7   3   7    6.90    1.20
   6  -3  -7   17.00    1.60
  -6   3   7   20.90    1.70
   6   3  -7   18.20    1.40
   5  -3  -7   23.80    1.60
  -5   3   7   26.00    1.70
   5   3  -7   21.20    1.50
   4  -3  -7   15.80    1.50
  -4   3   7   16.70    1.40
   4   3  -7   14.00    1.30
   3  -3  -7    8.60    0.80
   3  -3  -7    9.40    1.10
   3   3  -7    9.10    1.00
  -3   3   7    8.80    1.10
  -2  -3   7  177.58    4.40
   2  -3  -7  184.18    4.60
   2  -3  -7  176.28    5.00
  -2   3   7  180.78    5.20
   2   3  -7  182.38    4.70
   1  -3  -7    0.00    0.50
  -1  -3   7    0.60    0.40
   1  -3  -7    0.20    0.40
  -1   3   7    0.30    0.50
   1   3  -7    0.50    0.30
   0  -3  -7   10.90    1.10
   0  -3   7   10.10    0.90
   0  -3  -7    9.80    1.00
   0   3   7    9.60    1.10
   0   3  -7    8.80    0.60
  -1  -3  -7    9.20    1.00
  -1  -3  -7   10.50    1.10
   1  -3   7    9.90    1.00
   2  -3   7    4.40    0.80
  -2  -3  -7    6.60    1.00
   2   3   7    6.30    0.90
   2   3   7    5.70    0.90
  -3  -3  -7   48.90    2.30
   3  -3   7   55.09    2.30
   3   3   7   53.59    2.10
   3   3   7   50.09    2.30
  -4  -3  -7   67.59    2.90
   4  -3   7   69.69    2.70
   4   3   7   61.49    2.60
   4   3   7   63.49    2.40
   5  -3   7   33.80    1.90
  -5  -3  -7   31.20    2.00
   5   3   7   36.40    1.80
   5   3   7   33.40    1.90
   6  -3   7    0.70    0.80
  -6  -3  -7    1.50    0.80
   6   3   7    1.90    0.70
   6   3   7    2.40    0.70
   7  -3   7    2.70    1.00
  -7  -3  -7    5.20    1.20
   7   3   7    6.80    1.20
   7   3   7    4.80    0.90
  -8  -3  -7   19.40    2.10
   8   3   7   20.70    2.00
   8  -4  -7    0.60    0.80
  -8   4   7   -0.10    0.80
   8   4  -7   -0.20    0.60
   7  -4  -7    0.10    0.70
  -7  -4   7   -0.90    0.50
   7   4  -7   -0.30    0.70
  -7   4   7    0.40    0.80
   6  -4  -7    9.20    1.30
   6   4  -7   12.90    1.50
  -6   4   7    8.90    1.30
   5  -4  -7    3.40    0.90
  -5   4   7    2.00    0.80
   5   4  -7    2.30    0.80
   4  -4  -7   15.10    1.50
   4   4  -7   16.70    1.30
  -4   4   7   16.00    1.60
   3  -4  -7    0.00    0.50
   3   4  -7    0.10    0.50
  -3   4   7    0.00    0.50
   2  -4  -7    0.40    0.50
   2  -4  -7    0.80    0.60
  -2   4   7    1.30    0.70
   2   4  -7    1.40    0.50
   1  -4  -7    4.60    0.80
   1  -4  -7    4.10    0.80
  -1   4   7    3.80    0.80
   1   4  -7    3.80    0.60
   0  -4   7    7.40    0.80
   0  -4  -7    6.00    0.90
   0  -4  -7    6.20    0.90
   0   4   7    6.80    1.00
  -1  -4  -7   14.20    1.40
   1  -4   7   12.70    1.10
  -1  -4  -7   12.80    1.30
   1   4   7   11.20    1.30
  -2  -4  -7   26.70    1.80
   2  -4   7   26.50    1.50
   2   4   7   24.10    1.50
   2   4   7   24.50    1.60
   3  -4   7   26.30    1.60
  -3  -4  -7   25.30    1.80
   3   4   7   28.90    1.70
   3   4   7   26.00    1.60
  -4  -4  -7    7.20    1.20
   4  -4   7    3.30    0.90
   4   4   7    7.30    1.10
   4   4   7    5.10    0.90
  -5  -4  -7    1.70    0.80
   5  -4   7    1.70    0.80
   5   4   7    1.20    0.70
   5   4   7    1.70    0.80
  -6  -4  -7    0.60    0.80
   6  -4   7    1.60    0.90
   6   4   7    1.50    0.80
   6   4   7    2.00    0.80
  -7  -4  -7    2.10    1.00
   7  -4   7    0.60    1.00
   7   4   7    0.40    0.70
   7   4   7    0.30    0.70
   7  -5  -7    1.10    0.80
  -7  -5   7    0.50    0.70
   7   5  -7    0.30    0.70
  -7   5   7   -0.30    0.70
   6  -5  -7    0.80    0.80
  -6   5   7    0.10    0.70
   6   5  -7    0.80    0.60
   5  -5  -7    0.00    0.60
  -5   5   7    0.30    0.70
   5   5  -7    0.40    0.60
   4  -5  -7   32.00    2.00
  -4   5   7   33.80    2.10
   4   5  -7   33.80    1.80
   3  -5  -7    6.90    1.20
  -3   5   7    7.80    1.20
   3   5  -7    6.50    0.90
   2  -5  -7   10.90    1.30
   2  -5  -7   12.60    1.20
   2   5  -7   13.70    1.00
  -2   5   7   11.00    1.40
   1  -5  -7   -0.10    0.50
   1  -5  -7    0.70    0.60
  -1   5   7   -0.40    0.50
   0  -5  -7    1.10    0.70
   0  -5  -7    1.30    0.70
   0   5   7    0.70    0.60
  -1  -5  -7    1.80    0.70
  -1  -5  -7    4.30    1.00
   1   5   7    2.10    0.80
  -2  -5  -7    7.00    1.20
   2  -5   7    6.80    0.90
   2   5   7    7.30    1.10
   2   5   7    6.50    1.00
   3  -5   7   16.40    1.40
  -3  -5  -7   16.50    1.70
   3   5   7   21.70    1.60
   3   5   7   19.80    1.50
   4  -5   7    2.10    0.80
  -4  -5  -7    2.60    1.00
   4   5   7    1.10    0.70
   4   5   7    0.90    0.60
   5  -5   7   17.00    1.70
  -5  -5  -7   17.20    1.90
   5   5   7   14.70    1.60
   5   5   7   18.50    1.80
  -6  -5  -7    4.20    1.30
   6  -5   7    3.70    1.00
   6   5   7    5.60    1.10
   6   5   7    6.20    1.10
   5  -6  -7    0.10    0.90
  -5   6   7    1.30    1.00
   5   6  -7    1.40    0.80
   4  -6  -7   12.90    1.60
  -4   6   7   10.50    1.50
   4   6  -7   11.00    1.30
   3  -6  -7    4.00    1.00
  -3   6   7    3.80    1.00
   3   6  -7    4.50    0.90
   2  -6  -7    1.20    0.80
  -2   6   7    2.10    0.80
   1  -6  -7    2.40    0.80
   1  -6  -7    1.30    0.70
  -1   6   7    0.40    0.70
   0  -6  -7    3.80    1.00
   0  -6  -7    3.50    1.00
   0   6   7    3.40    1.00
  -1  -6  -7   13.70    1.60
  -1  -6  -7   12.30    1.50
   1   6   7    9.80    1.40
  -2  -6  -7    3.50    1.10
   2   6   7    2.30    0.90
   2   6   7    1.60    0.80
  -3  -6  -7    0.70    0.90
   3   6   7    1.20    0.80
   3   6   7    1.20    0.70
  -4  -6  -7    0.00    0.90
   4  -6   7    0.50    0.70
   4   6   7    0.10    0.60
   4   6   7    0.90    0.80
  -5  -6  -7    5.90    1.40
   5  -6   7    2.10    0.80
   5   6   7    5.60    1.20
   3  -7  -7    1.90    0.90
  -3   7   7    1.00    0.90
   2  -7  -7    6.40    1.20
  -2   7   7    3.90    1.10
   1  -7  -7   -0.50    0.80
   1  -7  -7    0.00    0.80
  -1   7   7   -0.10    0.70
   0  -7  -7    0.50    0.80
   0  -7  -7    0.60    0.80
   0   7   7   -0.20    0.70
  -1  -7  -7    0.20    0.90
  -1  -7  -7    0.90    0.80
   1   7   7    1.70    0.80
  -2  -7  -7   -1.70    0.80
   2   7   7    1.10    0.90
   2   7   7    0.20    0.70
   9   0  -8    7.40    1.40
  -8   0   8    8.00    1.10
   8   0  -8    9.60    1.40
   7   0  -8    7.60    1.20
  -7   0   8    7.40    1.00
  -6   0   8    0.30    0.50
   6   0  -8    0.10    0.50
   5   0  -8  306.67    7.90
  -5   0   8  317.77    7.70
  -4   0   8   44.90    1.90
   4   0  -8   44.50    2.00
  -3   0   8   16.90    1.20
   3   0  -8   14.70    1.10
   2   0  -8   -0.30    0.40
  -2   0   8    0.60    0.50
   1   0  -8    3.30    0.60
  -1   0   8    4.40    0.70
   1   0  -8    2.40    0.60
   0   0   8  402.36    9.60
   0   0  -8  402.66    9.50
   0   0  -8  405.46    9.20
  -1   0  -8   89.79    2.60
  -1   0  -8   90.69    3.10
   1   0   8   88.79    3.00
  -2   0  -8    0.40    0.50
  -2   0  -8    0.20    0.30
   2   0   8    1.00    0.60
  -3   0  -8   57.19    2.50
  -3   0  -8   59.59    1.80
   3   0   8   56.99    2.50
   4   0   8   86.09    3.20
  -4   0  -8   85.49    3.20
  -5   0  -8    7.30    1.10
   5   0   8    5.60    1.00
  -6   0  -8   32.90    2.10
   6   0   8   34.60    2.20
  -7   0  -8   15.20    1.70
   7   0   8   17.80    1.90
   8   0   8   30.10    2.30
  -8   0  -8   30.90    2.30
   9  -1  -8    0.30    0.80
   9  -1  -8   -0.20    0.60
   9   1  -8   -0.40    0.70
   8  -1  -8    4.90    1.10
   8   1  -8    7.40    1.20
  -8   1   8    3.90    1.00
   7  -1  -8    2.90    1.00
   7   1  -8    2.60    0.80
  -7   1   8    3.10    0.80
   6  -1  -8    2.40    0.80
  -6  -1   8    2.60    0.60
   6   1  -8    1.80    0.70
  -6   1   8    2.20    0.70
   5  -1  -8   74.19    2.90
  -5  -1   8   79.19    2.60
   5   1  -8   76.09    2.90
  -5   1   8   77.99    2.90
   4  -1  -8   38.40    1.90
  -4  -1   8   40.30    1.70
   4   1  -8   42.50    1.90
  -4   1   8   42.00    2.00
   3  -1  -8   36.50    1.50
  -3  -1   8   37.90    1.60
   3  -1  -8   31.20    1.70
   3   1  -8   38.60    1.70
  -3   1   8   37.60    1.80
   2  -1  -8   23.90    1.20
  -2  -1   8   24.40    1.30
   2  -1  -8   20.90    1.30
   2   1  -8   23.70    1.30
  -2   1   8   25.40    1.50
   1  -1  -8   31.20    1.50
   1  -1  -8   32.00    1.50
  -1  -1   8   34.40    1.60
   1   1  -8   33.80    1.40
  -1   1   8   34.10    1.70
   0  -1  -8  135.19    3.70
   0  -1   8  134.39    3.90
   0  -1  -8  132.99    3.90
   0   1  -8  134.59    3.50
   0   1  -8  137.59    4.10
   0   1   8  133.69    4.00
  -1  -1  -8   54.19    1.90
   1  -1   8   54.19    2.10
  -1  -1  -8   47.40    2.10
  -1   1  -8   52.89    2.30
   1   1   8   50.39    2.20
  -1   1  -8   53.79    1.70
   2  -1   8    1.50    0.60
  -2  -1  -8    0.50    0.60
  -2  -1  -8    3.00    0.60
  -2   1  -8    1.70    0.60
   2   1   8    2.90    0.80
  -2   1  -8    1.30    0.40
  -3  -1  -8   17.70    1.40
  -3  -1  -8   16.70    1.00
   3  -1   8   17.60    1.40
   3   1   8   16.30    1.40
  -3   1  -8   16.80    1.40
   4  -1   8   58.39    2.60
  -4  -1  -8   55.49    2.50
  -4  -1  -8   62.89    2.00
  -4   1  -8   58.39    2.60
   4   1   8   55.29    2.50
  -5  -1  -8   38.80    2.10
   5  -1   8   34.90    2.10
   5   1   8   38.30    2.10
  -5   1  -8   37.10    2.10
  -6  -1  -8    1.40    0.70
   6  -1   8    0.60    0.80
   6   1   8    2.50    0.80
  -6   1  -8   -0.20    0.60
   7  -1   8    5.30    1.20
  -7  -1  -8    5.50    1.20
   7   1   8    4.40    1.00
  -7   1  -8    1.60    0.80
   8  -1   8    0.60    0.90
  -8  -1  -8    0.00    0.90
   8   1   8    0.50    0.80
  -8   1  -8    0.10    0.70
   9  -2  -8    8.80    1.40
   9  -2  -8    8.30    1.40
   9   2  -8    7.30    1.40
   8  -2  -8    2.90    0.90
   8   2  -8    3.20    1.00
  -8   2   8    4.80    1.10
   7  -2  -8    0.40    0.80
  -7   2   8   -0.80    0.60
   7   2  -8   -0.50    0.60
   6  -2  -8   15.90    1.60
  -6   2   8   17.70    1.50
   6   2  -8   19.40    1.50
   5  -2  -8   92.69    3.40
  -5   2   8   94.89    3.40
   5   2  -8   91.59    3.30
   4  -2  -8    6.30    1.00
  -4  -2   8    9.30    0.90
  -4   2   8    7.30    1.10
   4   2  -8    8.90    1.10
   3  -2  -8   95.09    3.20
  -3  -2   8   90.39    2.70
   3  -2  -8   93.79    2.70
   3   2  -8   89.49    3.00
  -3   2   8   88.29    3.20
   2  -2  -8    4.30    0.80
   2  -2  -8    3.40    0.60
  -2  -2   8    3.80    0.60
  -2   2   8    4.20    0.80
   2   2  -8    3.50    0.60
   1  -2  -8    7.00    0.90
  -1  -2   8    7.70    0.80
   1  -2  -8    8.60    1.00
   1   2  -8    8.30    0.80
  -1   2   8    8.70    1.10
   0  -2  -8  262.27    6.60
   0  -2  -8  259.17    6.60
   0  -2   8  276.37    6.60
   0   2  -8  255.37    6.10
  -1  -2  -8    0.60    0.50
  -1  -2  -8    0.30    0.50
   1  -2   8    1.20    0.60
   1   2   8    0.20    0.50
  -2  -2  -8    1.10    0.70
   2  -2   8    0.40    0.50
  -2  -2  -8   -0.40    0.40
   2   2   8    1.80    0.70
  -3  -2  -8  203.68    5.90
   3  -2   8  207.08    5.70
  -3  -2  -8  213.38    5.40
  -3   2  -8  202.18    5.90
   3   2   8  212.78    5.90
   4  -2   8   56.69    2.50
  -4  -2  -8   56.99    2.70
  -4   2  -8   52.19    2.50
   4   2   8   62.29    2.20
   4   2   8   56.09    2.50
   5  -2   8    0.30    0.80
  -5  -2  -8    0.80    0.70
  -5   2  -8    0.10    0.60
   5   2   8    1.60    0.60
   5   2   8    2.20    0.80
   6  -2   8   27.90    2.00
  -6  -2  -8   35.10    2.30
   6   2   8   34.40    2.20
  -6   2  -8   30.30    2.00
  -7  -2  -8   10.90    1.60
   7  -2   8   13.80    1.80
  -7   2  -8   12.60    1.60
   7   2   8   13.60    1.70
   8  -2   8   25.70    2.50
  -8  -2  -8   31.70    2.30
  -8   2  -8   26.50    2.10
   8   2   8   28.90    2.20
   8  -3  -8    0.40    0.80
  -8   3   8    0.90    0.90
   8   3  -8    0.10    0.70
   7  -3  -8    6.00    1.20
  -7   3   8    6.40    1.20
   7   3  -8    6.60    1.20
   6  -3  -8   11.50    1.40
   6   3  -8   11.00    1.30
  -6   3   8    9.20    1.30
   5  -3  -8   16.40    1.60
   5   3  -8   12.70    1.40
  -5   3   8   11.60    1.40
   4  -3  -8    0.30    0.50
   4   3  -8    0.90    0.50
  -4   3   8    0.00    0.50
   3  -3  -8   44.80    2.10
  -3   3   8   38.70    2.10
   3   3  -8   40.80    1.80
   2  -3  -8   42.20    1.80
   2  -3  -8   44.00    2.10
  -2  -3   8   41.50    1.60
  -2   3   8   43.70    2.20
   2   3  -8   44.90    1.80
   1  -3  -8   18.80    1.30
  -1  -3   8   19.60    1.10
   1  -3  -8   18.40    1.30
   1   3  -8   19.90    1.10
  -1   3   8   20.30    1.50
   0  -3  -8   30.10    1.70
   0  -3   8   27.00    1.40
   0  -3  -8   27.30    1.60
   0   3  -8   30.20    1.60
   0   3   8   26.60    1.70
  -1  -3  -8   22.90    1.50
  -1  -3  -8   23.40    1.50
   1  -3   8   20.50    1.40
   2  -3   8   43.40    2.00
  -2  -3  -8   44.50    2.30
  -2  -3  -8   41.50    1.90
   2   3   8   44.00    2.20
   3  -3   8    9.20    1.20
  -3  -3  -8   10.00    1.30
   3   3   8   10.80    1.30
   3   3   8   12.90    1.30
  -4  -3  -8    0.70    0.70
   4  -3   8    0.20    0.70
   4   3   8   -0.30    0.50
   4   3   8   -0.20    0.50
   5  -3   8    9.60    1.40
  -5  -3  -8   11.90    1.60
   5   3   8    9.50    1.10
   5   3   8    8.80    1.20
   6  -3   8    1.20    0.80
  -6  -3  -8   -0.20    0.70
   6   3   8    0.30    0.80
   6   3   8    0.60    0.60
  -7  -3  -8    1.60    1.00
   7  -3   8    0.40    1.00
   7   3   8    1.50    0.90
   7   3   8    0.50    0.90
   7  -4  -8   -0.80    0.70
  -7   4   8   -0.80    0.70
   7   4  -8    0.80    0.80
   6  -4  -8    5.30    1.10
  -6   4   8    7.90    1.40
   6   4  -8    3.20    0.90
   5  -4  -8   52.39    2.60
  -5   4   8   50.49    2.70
   4  -4  -8   15.90    1.60
  -4   4   8   16.30    1.70
   3  -4  -8   30.60    1.90
   3   4  -8   31.30    1.70
  -3   4   8   25.20    1.80
   2  -4  -8    1.10    0.70
   2  -4  -8    1.10    0.60
   2   4  -8    2.40    0.60
  -2   4   8    3.40    0.80
   1  -4  -8    9.00    1.20
   1  -4  -8    9.90    1.10
   1   4  -8   11.70    1.10
  -1   4   8   10.10    1.30
   0  -4  -8  113.99    3.80
   0  -4   8  114.09    3.40
   0  -4  -8  117.19    3.80
   0   4   8  113.09    3.90
   1  -4   8   -0.50    0.50
  -1  -4  -8    0.90    0.70
  -1  -4  -8   -0.10    0.50
   1   4   8    0.60    0.70
   2  -4   8    2.70    0.80
  -2  -4  -8    2.70    0.90
  -2  -4  -8    2.90    0.80
   2   4   8    3.80    0.90
  -3  -4  -8   89.89    3.50
   3  -4   8   84.29    3.10
   3   4   8   86.99    3.40
   3   4   8   81.49    3.10
  -4  -4  -8   27.70    2.00
   4  -4   8   30.20    1.90
   4   4   8   32.60    2.00
   4   4   8   29.20    1.80
   5  -4   8    1.10    0.90
  -5  -4  -8    0.40    0.80
   5   4   8    0.80    0.70
   5   4   8    1.30    0.80
  -6  -4  -8    9.10    1.50
   6  -4   8    9.50    1.40
   6   4   8   13.90    1.50
   6   4   8   11.10    1.40
  -7  -4  -8    2.50    1.20
   7  -4   8    5.60    1.30
   7   4   8    5.50    1.10
   7   4   8    4.30    1.10
   6  -5  -8    1.10    1.00
   6   5  -8    0.60    0.70
  -6   5   8    0.60    1.00
   5  -5  -8   17.90    1.90
  -5   5   8   21.30    2.10
   5   5  -8   16.30    1.70
   4  -5  -8    8.10    1.30
   4   5  -8    8.20    1.10
  -4   5   8    8.50    1.40
   3  -5  -8    2.10    0.80
   3   5  -8    2.60    0.70
  -3   5   8    4.10    1.00
   2  -5  -8    2.30    0.90
  -2   5   8    3.30    0.90
   1  -5  -8    6.50    1.10
   1  -5  -8    7.10    1.00
  -1   5   8    5.60    1.10
   0  -5  -8   11.80    1.40
   0  -5  -8   12.70    1.40
   0   5   8    9.70    1.30
  -1  -5  -8    3.10    0.90
  -1  -5  -8    2.50    0.90
   1   5   8    3.40    0.90
   2  -5   8    1.80    0.70
  -2  -5  -8    1.80    0.70
  -2  -5  -8    1.50    0.90
   2   5   8    1.90    0.80
   3  -5   8    1.30    0.70
  -3  -5  -8   -0.80    0.80
   3   5   8    1.20    0.70
   3   5   8    0.20    0.70
  -4  -5  -8   10.30    1.50
   4  -5   8   11.80    1.40
   4   5   8   11.30    1.50
   4   5   8   12.70    1.50
   5  -5   8    3.20    1.10
  -5  -5  -8    3.50    1.20
   5   5   8    4.50    1.00
   5   5   8    2.40    0.90
   6   5   8    4.70    1.10
   6   5   8    4.00    1.10
   4  -6  -8   20.60    2.00
  -4   6   8   18.60    2.00
   4   6  -8   17.20    1.60
   3  -6  -8    1.40    0.80
  -3   6   8    1.90    0.90
   2  -6  -8    0.50    0.80
  -2   6   8    0.00    0.80
   1  -6  -8    9.70    1.30
   1  -6  -8    9.70    1.40
  -1   6   8    9.60    1.40
   0  -6  -8   33.90    2.20
   0  -6  -8   35.50    2.20
   0   6   8   37.30    2.30
  -1  -6  -8    0.50    0.80
  -1  -6  -8    1.30    0.90
   1   6   8    1.70    0.90
  -2  -6  -8    2.00    1.10
  -2  -6  -8    0.00    0.60
   2   6   8    1.10    0.80
  -3  -6  -8    8.20    1.60
   3   6   8    9.30    1.40
   3   6   8    5.00    1.10
  -4  -6  -8   22.70    2.30
   4  -6   8   16.80    1.80
   4   6   8   18.20    1.90
   4   6   8   21.20    1.80
   8   0  -9    4.10    1.10
   7   0  -9    2.00    0.80
  -7   0   9    0.90    0.70
   6   0  -9   43.40    2.20
  -6   0   9   40.50    2.00
   5   0  -9   22.60    1.60
  -5   0   9   20.70    1.40
   4   0  -9   34.10    1.90
  -4   0   9   35.10    1.80
   3   0  -9    4.10    0.80
  -3   0   9    3.50    0.70
   2   0  -9    1.00    0.50
  -2   0   9   -0.10    0.50
   1   0  -9  126.99    3.70
  -1   0   9  134.39    4.00
   1   0  -9  131.29    3.90
   0   0  -9  182.68    5.10
   0   0  -9  185.48    4.70
   0   0   9  180.08    5.10
  -1   0  -9   62.89    2.60
   1   0   9   60.39    2.50
  -1   0  -9   63.29    2.10
   2   0   9   84.99    3.10
  -2   0  -9   89.19    2.60
  -2   0  -9   82.29    3.10
   3   0   9   88.29    3.30
  -3   0  -9   93.59    3.40
   4   0   9    2.90    0.90
  -4   0  -9    1.50    0.70
   5   0   9    7.60    1.30
  -5   0  -9    9.80    1.40
   6   0   9   23.70    2.20
  -6   0  -9   25.30    2.00
   7   0   9    8.30    1.50
  -7   0  -9    8.20    1.40
   8   0   9    0.80    1.00
  -8   0  -9    0.80    0.80
   8  -1  -9    1.00    0.90
  -8   1   9   -0.40    0.70
   8   1  -9    0.40    0.70
   7  -1  -9    0.70    0.80
  -7   1   9   -0.10    0.70
   7   1  -9    0.50    0.70
   6  -1  -9    6.40    1.10
  -6   1   9    8.00    1.20
   6   1  -9    7.70    1.20
  -5  -1   9   48.80    2.00
   5  -1  -9   47.00    2.30
  -5   1   9   44.50    2.20
   5   1  -9   48.50    2.20
  -4  -1   9    3.10    0.70
   4  -1  -9    4.20    0.90
  -4   1   9    3.50    0.90
   4   1  -9    2.80    0.70
  -3  -1   9   11.50    1.10
   3  -1  -9   12.20    1.20
   3  -1  -9   12.60    1.00
  -3   1   9   11.80    1.30
   3   1  -9   11.30    1.10
  -2  -1   9  100.19    3.20
   2  -1  -9  102.59    3.10
   2  -1  -9   92.79    3.10
  -2   1   9   95.59    3.40
   2   1  -9  101.39    3.10
   1  -1  -9    2.40    0.60
  -1  -1   9    2.10    0.70
   1  -1  -9    1.50    0.60
  -1   1   9    2.60    0.80
   1   1  -9    0.80    0.50
   0  -1   9   54.49    2.30
   0  -1  -9   52.79    2.20
   0  -1  -9   55.29    2.10
   0   1   9   54.39    2.40
   0   1  -9   53.09    2.40
   0   1  -9   50.09    1.80
   1  -1   9    9.70    1.20
  -1  -1  -9    9.80    1.00
  -1  -1  -9    7.30    1.00
   1   1   9    8.90    1.20
  -1   1  -9    9.20    0.80
  -1   1  -9    9.20    1.20
  -2  -1  -9  129.29    3.60
   2  -1   9  124.59    4.00
  -2  -1  -9  126.69    4.10
   2   1   9  129.09    4.10
  -2   1  -9  128.79    4.20
  -3  -1  -9    0.40    0.60
  -3  -1  -9   -0.10    0.30
   3  -1   9   -0.90    0.50
   3   1   9   -0.60    0.60
  -3   1  -9    1.20    0.60
  -4  -1  -9    5.10    1.10
   4  -1   9    7.20    1.10
  -4   1  -9    3.30    0.80
   4   1   9    5.00    1.00
  -5  -1  -9    5.70    1.20
   5  -1   9    5.10    1.10
  -5   1  -9    5.40    1.10
   5   1   9    3.50    0.90
  -6  -1  -9   10.20    1.50
   6  -1   9   11.50    1.60
  -6   1  -9    8.30    1.30
   6   1   9    9.20    1.40
  -7  -1  -9    6.30    1.30
   7  -1   9    4.60    1.40
  -7   1  -9    7.20    1.30
   7   1   9    5.70    1.30
   8  -2  -9    6.60    1.30
   8   2  -9    7.40    1.30
  -8   2   9    2.60    1.00
   7  -2  -9    9.60    1.40
   7   2  -9   11.50    1.50
  -7   2   9   12.60    1.50
   6  -2  -9    9.20    1.30
  -6   2   9    8.20    1.20
   6   2  -9   11.00    1.40
   5  -2  -9    2.50    0.90
  -5   2   9    2.40    0.80
   5   2  -9    3.10    0.80
   4  -2  -9   47.20    2.30
   4   2  -9   45.60    2.10
  -4   2   9   44.00    2.20
  -3  -2   9   30.00    1.50
   3  -2  -9   27.80    1.70
   3   2  -9   29.80    1.60
  -3   2   9   27.90    1.70
   2  -2  -9    1.10    0.50
   2  -2  -9    1.30    0.60
  -2  -2   9    1.10    0.50
  -2   2   9    2.10    0.70
   2   2  -9    2.30    0.60
   1  -2  -9  149.39    4.20
   1  -2  -9  144.49    4.30
  -1  -2   9  147.19    4.20
   1   2  -9  146.29    4.00
  -1   2   9  149.69    4.60
   0  -2   9  142.99    4.20
   0  -2  -9  148.19    4.40
   0  -2  -9  142.09    4.20
   0   2  -9  145.89    3.80
   0   2   9  156.48    4.70
  -1  -2  -9    0.10    0.50
  -1  -2  -9    0.40    0.60
   1  -2   9    1.10    0.60
   1   2   9    0.70    0.70
  -2  -2  -9   79.69    2.70
  -2  -2  -9   78.89    3.10
   2  -2   9   81.19    3.00
   2   2   9   81.69    3.10
  -3  -2  -9    3.40    0.70
   3  -2   9    3.40    0.90
  -3  -2  -9    4.30    1.00
  -3   2  -9    4.00    1.00
   3   2   9    5.50    1.00
  -4  -2  -9    1.70    0.90
  -4  -2  -9    1.60    0.50
   4  -2   9    1.00    0.70
  -4   2  -9    2.40    0.80
   4   2   9    2.20    0.80
   5  -2   9   17.70    1.80
  -5  -2  -9   17.80    1.90
   5   2   9   16.90    1.70
  -5   2  -9   21.80    1.80
   6  -2   9   20.50    2.10
  -6  -2  -9   21.70    2.10
   6   2   9   18.70    1.90
  -6   2  -9   14.90    1.70
  -7  -2  -9    8.70    1.50
   7  -2   9   12.30    1.80
  -7   2  -9   10.00    1.60
   7   2   9   14.30    1.80
   7  -3  -9    5.00    1.20
   7   3  -9    3.00    0.90
  -7   3   9    6.80    1.30
   6  -3  -9    0.80    0.80
   6   3  -9    1.60    0.80
  -6   3   9    1.10    0.80
   5  -3  -9   14.50    1.60
   5   3  -9   15.90    1.60
  -5   3   9   15.80    1.70
   4  -3  -9   26.90    1.80
   4   3  -9   24.90    1.60
  -4   3   9   25.30    1.80
   3  -3  -9    0.20    0.60
  -3   3   9    0.40    0.70
   3   3  -9    0.60    0.50
   2  -3  -9   32.80    1.80
   2  -3  -9   30.40    1.60
  -2   3   9   30.80    1.90
   2   3  -9   30.10    1.50
  -1  -3   9    3.30    0.70
   1  -3  -9    3.70    0.80
   1  -3  -9    4.10    0.90
  -1   3   9    3.90    0.90
   1   3  -9    3.80    0.60
   0  -3  -9    4.60    0.90
   0  -3  -9    3.30    0.90
   0  -3   9    3.50    0.70
   0   3   9    2.50    0.80
  -1  -3  -9    0.90    0.60
  -1  -3  -9    0.20    0.70
   1  -3   9   -0.20    0.50
   1   3   9   -0.50    0.60
   2  -3   9  194.68    5.40
  -2  -3  -9  191.68    5.30
  -2  -3  -9  189.58    5.60
   2   3   9  184.68    5.60
   3  -3   9    2.00    0.90
  -3  -3  -9    1.70    0.70
  -3  -3  -9    2.90    1.00
   3   3   9    2.60    0.80
  -4  -3  -9    3.70    1.10
   4  -3   9    3.00    0.90
  -4  -3  -9    3.50    0.80
   4   3   9    5.20    1.00
   5  -3   9    4.50    1.20
  -5  -3  -9    5.80    1.20
   5   3   9    5.30    1.20
   5   3   9    5.80    1.00
  -6  -3  -9    2.80    1.00
   6  -3   9    2.20    1.20
   6   3   9    5.60    1.10
   6   3   9    5.70    1.20
   7  -3   9    6.00    1.50
  -7  -3  -9    4.60    1.30
   7   3   9    3.70    1.20
  -7   4   9    4.30    1.30
   6  -4  -9    3.10    1.10
   6   4  -9    6.40    1.20
  -6   4   9    4.90    1.20
   5  -4  -9    2.20    0.90
  -5   4   9    1.20    0.90
   5   4  -9    1.90    0.70
   4  -4  -9   18.10    1.80
   4   4  -9   15.80    1.50
  -4   4   9   18.10    1.90
   3  -4  -9    3.30    0.90
   3   4  -9    4.50    0.90
  -3   4   9    4.20    1.10
   2  -4  -9    2.70    0.80
   2   4  -9    1.90    0.60
  -2   4   9    3.40    1.00
   1  -4  -9   79.79    3.00
   1  -4  -9   83.09    3.20
  -1   4   9   82.09    3.30
   0  -4  -9   81.69    3.10
   0  -4  -9   72.89    3.00
   0   4   9   72.79    3.20
   1  -4   9    5.30    0.90
  -1  -4  -9    3.40    0.90
  -1  -4  -9    5.20    1.10
   1   4   9    4.90    1.10
  -2  -4  -9   33.90    2.10
   2  -4   9   32.10    1.90
  -2  -4  -9   35.40    2.00
   2   4   9   37.30    2.20
  -3  -4  -9    2.70    1.00
   3  -4   9    3.80    1.00
  -3  -4  -9    2.80    0.80
   3   4   9    3.60    1.00
  -4  -4  -9    3.60    1.10
   4  -4   9    4.50    1.00
   4   4   9    5.30    1.10
   4   4   9    3.90    0.90
   5  -4   9    5.00    1.20
  -5  -4  -9    3.90    1.20
   5   4   9    3.30    1.00
   5   4   9    3.30    1.10
   6  -4   9    4.20    1.20
  -6  -4  -9    3.90    1.20
   6   4   9    4.90    1.00
   6   4   9    6.90    1.30
   5  -5  -9   15.00    1.80
   5   5  -9   13.20    1.50
  -5   5   9   16.00    1.90
   4  -5  -9   -0.30    0.70
  -4   5   9    0.50    0.80
   4   5  -9    0.70    0.60
   3  -5  -9   -0.30    0.50
   3   5  -9    0.20    0.80
  -3   5   9    1.10    0.80
   2  -5  -9   15.40    1.70
  -2   5   9   16.90    1.80
   1  -5  -9    3.00    0.90
   1  -5  -9    4.80    1.00
  -1   5   9    3.70    1.00
   0  -5  -9   12.00    1.50
   0  -5  -9    9.80    1.40
   0   5   9    8.60    1.40
  -1  -5  -9    0.60    0.90
  -1  -5  -9    0.00    0.60
   1   5   9   -0.10    0.70
  -2  -5  -9   13.70    1.50
  -2  -5  -9   15.20    1.80
   2   5   9   13.30    1.60
   3  -5   9   -1.60    0.70
  -3  -5  -9    0.40    0.90
  -3  -5  -9    0.30    0.60
   3   5   9    0.90    0.80
   4  -5   9    4.50    1.00
  -4  -5  -9    4.30    1.30
   4   5   9    3.70    1.10
   4   5   9    3.50    1.00
   3  -6  -9   -0.30    0.80
  -3   6   9   -0.10    0.90
   2  -6  -9    1.40    0.90
  -2   6   9    1.70    1.00
   1  -6  -9   22.90    2.10
  -1   6   9   26.00    2.00
   0  -6  -9   37.20    2.30
   0  -6  -9   36.70    2.40
   0   6   9   33.70    2.30
  -1  -6  -9   18.60    1.90
  -1  -6  -9   19.90    2.00
   1   6   9   19.30    1.90
  -2  -6  -9    2.60    1.20
  -2  -6  -9    4.10    1.10
   2   6   9    2.70    1.00
   8   0 -10    0.50    0.80
   7   0 -10    1.20    0.80
  -7   0  10    2.50    1.20
   6   0 -10   27.20    1.90
  -6   0  10   26.20    1.70
  -5   0  10   41.10    2.10
   5   0 -10   40.00    2.20
  -4   0  10   -0.20    0.50
   4   0 -10    1.00    0.60
   3   0 -10    0.60    0.60
  -3   0  10    0.30    0.60
  -2   0  10    0.50    0.50
   2   0 -10   -0.10    0.50
   1   0 -10  407.56    9.80
  -1   0  10  401.96    9.90
   1   0 -10  400.06    9.50
   0   0 -10    3.40    0.70
   0   0 -10    3.40    0.90
   0   0  10    2.00    0.80
  -1   0 -10   34.30    2.00
   1   0  10   30.40    1.80
  -1   0 -10   31.80    1.50
  -2   0 -10   -0.30    0.60
   2   0  10    0.20    0.70
   3   0  10   13.70    1.50
  -3   0 -10   15.80    1.70
   4   0  10   43.10    2.40
  -4   0 -10   42.50    2.40
   5   0  10    5.20    1.20
  -5   0 -10    4.60    1.10
   6   0  10    4.60    1.20
  -6   0 -10    8.10    1.50
   7   0  10   13.50    1.90
  -7   0 -10   13.70    1.90
   7  -1 -10   -0.70    0.60
  -7   1  10    0.90    0.80
   7   1 -10    0.30    0.80
   6  -1 -10   72.29    3.10
   6   1 -10   74.29    3.10
  -6   1  10   71.49    3.00
  -5  -1  10    4.20    0.80
   5  -1 -10    3.90    0.90
   5   1 -10    4.80    1.00
  -5   1  10    5.00    1.00
  -4  -1  10    6.40    0.90
   4  -1 -10    6.90    1.10
  -4   1  10    4.50    1.00
   4   1 -10    3.30    0.80
  -3  -1  10    1.30    0.60
   3  -1 -10    0.60    0.60
   3   1 -10    0.50    0.50
  -3   1  10    0.50    0.70
  -2  -1  10    0.30    0.60
   2  -1 -10    1.40    0.70
   2  -1 -10    1.30    0.60
   2   1 -10    1.60    0.60
  -2   1  10    1.30    0.70
   1  -1 -10   16.30    1.30
  -1  -1  10   18.40    1.40
   1  -1 -10   16.40    1.30
  -1   1  10   18.50    1.70
   1   1 -10   16.60    1.20
   0  -1 -10   26.00    1.70
   0  -1  10   26.80    1.70
   0  -1 -10   27.60    1.50
   0   1 -10   24.10    1.30
   0   1  10   25.00    1.80
  -1  -1 -10    0.10    0.50
   1  -1  10   -0.10    0.50
  -1  -1 -10    0.10    0.60
   1   1  10    1.30    0.70
  -1   1 -10    1.10    0.70
  -2  -1 -10    0.40    0.40
   2  -1  10    0.90    0.70
  -2  -1 -10    0.10    0.70
  -2   1 -10    1.30    0.70
   2   1  10    0.00    0.60
   3  -1  10   30.20    2.00
  -3  -1 -10   29.90    1.90
  -3   1 -10   30.80    2.00
   3   1  10   28.40    1.90
  -4  -1 -10    7.30    1.20
   4  -1  10   11.60    1.50
   4   1  10    9.60    1.40
  -4   1 -10    8.20    1.30
  -5  -1 -10   26.90    2.00
   5  -1  10   32.10    2.20
   5   1  10   28.60    2.10
  -5   1 -10   26.20    2.00
  -6  -1 -10    1.00    0.90
   6  -1  10    1.00    1.00
  -6   1 -10    0.70    0.70
   6   1  10    0.10    0.80
   7  -1  10   44.30    2.80
  -7  -1 -10   39.60    2.70
  -7   1 -10   44.10    2.80
   7   1  10   44.00    2.90
   7  -2 -10    3.70    1.10
   7   2 -10    1.30    0.80
  -7   2  10    2.20    1.00
   6  -2 -10   11.30    1.50
   6   2 -10    9.70    1.40
  -6   2  10   10.60    1.40
   5  -2 -10    0.20    0.70
  -5   2  10    1.60    0.80
   5   2 -10    1.60    0.80
   4  -2 -10   -0.10    0.60
   4   2 -10    0.10    0.60
  -4   2  10   -0.40    0.60
  -3  -2  10    8.40    1.00
   3  -2 -10    9.50    1.30
   3   2 -10    6.90    1.00
  -3   2  10   10.10    1.30
  -2  -2  10    1.20    0.60
   2  -2 -10    0.50    0.50
   2  -2 -10   -0.30    0.60
   2   2 -10    0.70    0.50
  -2   2  10    0.10    0.60
   1  -2 -10  189.98    5.40
  -1  -2  10  206.18    5.40
   1  -2 -10  201.98    5.50
  -1   2  10  190.98    5.80
   1   2 -10  194.48    5.10
   0  -2 -10   -0.50    0.50
   0  -2 -10   -0.20    0.50
   0  -2  10   -0.70    0.50
   0   2  10    0.20    0.70
   1  -2  10  106.19    3.70
  -1  -2 -10  108.39    3.50
  -1  -2 -10  113.29    3.90
   1   2  10  108.39    3.90
   2  -2  10    3.30    1.00
  -2  -2 -10    1.90    0.60
  -2  -2 -10    3.20    0.90
   2   2  10    2.10    0.80
   3  -2  10    0.80    0.80
  -3  -2 -10    0.60    0.70
  -3  -2 -10    0.70    0.50
   3   2  10    2.80    0.90
  -4  -2 -10   16.90    1.80
   4  -2  10   16.00    1.70
  -4   2 -10   15.80    1.80
   4   2  10   17.00    1.80
  -5  -2 -10   -0.40    0.80
   5  -2  10    1.70    0.90
  -5   2 -10   -0.10    0.60
   5   2  10    0.90    0.90
   6  -2  10    5.00    1.30
  -6  -2 -10    6.20    1.40
   6   2  10    7.60    1.40
  -6   2 -10    3.70    1.10
   6  -3 -10   13.80    1.70
  -6   3  10   14.40    1.80
   6   3 -10   10.50    1.40
   5  -3 -10    0.90    0.70
   5   3 -10    2.20    0.80
  -5   3  10    4.40    1.10
   4  -3 -10   17.60    1.80
   4   3 -10   17.10    1.60
  -4   3  10   18.80    1.80
   3  -3 -10    0.30    0.60
   3   3 -10    0.40    0.50
  -3   3  10    0.40    0.70
   2  -3 -10    1.40    0.90
   2  -3 -10    1.90    0.80
   2   3 -10    1.70    0.60
  -2   3  10    1.40    0.80
   1  -3 -10    9.20    1.10
  -1  -3  10    9.30    1.00
   1  -3 -10   10.00    1.20
  -1   3  10   11.30    1.50
   0  -3 -10    0.30    0.50
   0  -3  10   -0.20    0.50
   0  -3 -10   -0.40    0.60
   0   3  10    0.20    0.70
  -1  -3 -10    3.80    0.90
  -1  -3 -10    4.10    0.90
   1  -3  10    5.80    1.00
   1   3  10    5.20    1.10
  -2  -3 -10   27.50    1.70
  -2  -3 -10   30.10    2.10
   2  -3  10   28.60    1.80
   2   3  10   30.40    2.00
  -3  -3 -10    3.50    1.00
  -3  -3 -10    4.60    0.90
   3  -3  10    4.20    1.00
   3   3  10    4.50    1.10
   4  -3  10   14.30    1.60
  -4  -3 -10   14.80    1.80
  -4  -3 -10   13.80    1.40
   4   3  10   17.00    1.90
  -5  -3 -10   20.00    2.20
   5  -3  10   17.30    1.90
   5   3  10   18.80    2.00
   6  -3  10    0.00    0.90
  -6  -3 -10   -1.00    0.90
   6   3  10   -0.80    0.70
  -6   4  10    6.20    1.40
   5  -4 -10    3.20    1.00
   5   4 -10    2.30    0.90
  -5   4  10    0.80    0.90
   4  -4 -10   -0.40    0.70
   4   4 -10    0.00    0.60
  -4   4  10    2.40    1.00
   3  -4 -10    3.50    0.90
  -3   4  10    5.40    1.30
   3   4 -10    2.20    0.70
   2  -4 -10    2.10    0.80
  -2   4  10    1.60    0.90
   1  -4 -10   96.19    3.60
   1  -4 -10   85.49    3.20
  -1   4  10   88.59    3.70
   0  -4 -10    5.20    1.10
   0  -4 -10    5.50    1.10
   0   4  10    4.70    1.10
  -1  -4 -10   38.90    2.40
  -1  -4 -10   41.80    2.30
   1  -4  10   40.40    2.10
   1   4  10   41.00    2.50
   2  -4  10    1.10    0.80
  -2  -4 -10    1.20    0.80
  -2  -4 -10    0.60    0.80
   2   4  10    0.00    0.70
  -3  -4 -10    0.90    0.90
  -3  -4 -10    0.70    0.70
   3  -4  10   -0.20    0.80
   3   4  10    0.30    0.70
   4  -4  10    8.20    1.40
  -4  -4 -10    6.60    1.10
  -4  -4 -10   12.10    1.80
   4   4  10    6.60    1.40
   5  -4  10   -0.20    0.90
  -5  -4 -10    0.60    0.90
  -5  -4 -10    2.00    0.80
   5   4  10    0.90    0.90
   4  -5 -10   -0.10    0.80
  -4   5  10   -1.10    0.80
   3  -5 -10   -1.30    0.70
  -3   5  10   -0.40    0.80
   2  -5 -10    1.50    0.90
  -2   5  10    0.70    0.80
   1  -5 -10    2.20    0.90
  -1   5  10    1.60    0.90
   0  -5 -10    8.80    1.40
   0  -5 -10    6.10    1.30
   0   5  10    5.20    1.20
  -1  -5 -10   -0.10    0.70
  -1  -5 -10    0.50    0.80
   1   5  10   -0.50    0.70
  -2  -5 -10    0.40    0.80
  -2  -5 -10   -0.10    1.00
   2   5  10   -0.20    0.80
  -3  -5 -10    5.00    1.50
  -3  -5 -10    8.10    1.30
   3  -5  10    5.50    1.30
   3   5  10    7.00    1.40
   7   0 -11   34.40    2.30
  -6   0  11    0.40    0.70
   6   0 -11    0.20    0.70
   5   0 -11    0.00    0.70
  -5   0  11   -0.10    0.60
   4   0 -11   12.00    1.40
  -4   0  11   11.00    1.30
   3   0 -11   13.90    1.40
  -3   0  11   12.50    1.40
  -2   0  11    4.90    1.00
   2   0 -11    4.70    0.80
  -1   0  11   26.20    1.80
   1   0 -11   28.60    1.60
   1   0 -11   30.40    1.80
   0   0 -11    0.60    0.60
   0   0  11    0.00    0.70
   0   0 -11   -0.40    0.40
   1   0  11   12.70    1.50
  -1   0 -11   12.50    1.50
  -2   0 -11    9.10    1.30
   2   0  11   10.20    1.40
   3   0  11    1.40    0.90
  -3   0 -11    0.80    0.70
   4   0  11    2.60    1.00
  -4   0 -11    2.20    0.90
   5   0  11   13.40    1.90
  -5   0 -11   13.90    1.80
   6   0  11   27.70    2.60
  -6   0 -11   31.90    2.40
   6  -1 -11    6.40    1.20
   6   1 -11    9.00    1.40
  -6   1  11    5.10    1.10
   5  -1 -11    6.30    1.20
  -5   1  11    8.10    1.20
   5   1 -11    4.30    1.00
  -4  -1  11    5.00    0.90
   4  -1 -11    5.60    1.10
  -4   1  11    4.60    1.00
   4   1 -11    6.90    1.10
   3  -1 -11    0.60    0.60
  -3  -1  11    0.20    0.60
  -3   1  11   -0.90    0.60
   3   1 -11    1.00    0.70
   2  -1 -11   12.20    1.30
   2  -1 -11   12.40    1.30
  -2  -1  11   12.10    1.30
   2   1 -11   12.70    1.30
  -2   1  11   13.70    1.60
   1  -1 -11   13.60    1.40
   1  -1 -11   11.00    1.20
  -1  -1  11   12.80    1.40
   1   1 -11   11.40    1.10
  -1   1  11   14.20    1.60
   0  -1  11    2.30    0.80
   0  -1 -11    0.80    0.70
   0  -1 -11    2.10    0.70
   0   1  11    1.90    0.80
  -1  -1 -11   39.70    2.20
  -1  -1 -11   40.40    1.90
   1  -1  11   37.60    2.20
  -1   1 -11   41.60    2.30
   1   1  11   40.00    2.30
   2  -1  11   39.90    2.30
  -2  -1 -11   40.30    2.30
   2   1  11   42.90    2.40
  -2   1 -11   42.30    2.40
   3  -1  11    9.20    1.30
  -3  -1 -11    8.20    1.30
   3   1  11   10.50    1.40
  -3   1 -11    8.90    1.40
  -4  -1 -11   -0.80    0.70
   4  -1  11   -0.30    0.90
  -4   1 -11    1.00    0.70
   4   1  11    0.20    0.80
  -5  -1 -11    2.10    0.90
   5  -1  11    0.90    0.90
  -5   1 -11    0.50    0.80
   5   1  11    0.10    0.90
  -6  -1 -11    1.00    0.90
   6  -1  11    3.90    1.20
  -6   1 -11    0.90    0.90
   6   1  11    3.10    1.20
   6  -2 -11   -0.90    0.60
  -6   2  11    0.40    0.80
   6   2 -11    0.50    0.80
   5  -2 -11   11.60    1.60
  -5   2  11   11.30    1.50
   5   2 -11   14.90    1.60
   4  -2 -11    6.60    1.20
   4   2 -11    7.20    1.10
  -4   2  11    6.80    1.20
   3  -2 -11    2.80    0.90
  -3   2  11    5.10    1.20
   3   2 -11    3.80    0.90
  -2  -2  11    3.60    0.80
   2  -2 -11    3.00    0.90
   2  -2 -11    3.70    0.80
   2   2 -11    3.40    0.70
  -2   2  11    2.60    1.00
  -1  -2  11    2.50    0.80
   1  -2 -11    2.10    0.70
   1  -2 -11    1.90    0.70
  -1   2  11    1.20    0.80
   0  -2 -11    1.30    0.70
   0  -2 -11    1.50    0.60
   0  -2  11    0.90    0.60
   0   2  11    1.30    0.80
   1  -2  11   57.49    2.60
  -1  -2 -11   61.49    2.80
  -1  -2 -11   54.69    2.40
   1   2  11   64.49    3.00
   2  -2  11    0.50    0.70
  -2  -2 -11    0.70    0.70
  -2  -2 -11    0.30    0.50
   2   2  11    1.00    0.80
  -3  -2 -11    3.10    1.10
   3  -2  11    4.30    1.10
   3   2  11    2.30    0.90
   4  -2  11    5.20    1.30
  -4  -2 -11    5.00    1.30
   4   2  11    7.00    1.40
   5  -2  11   12.50    1.80
  -5  -2 -11    9.60    1.60
  -5   2 -11   10.40    1.70
   5   2  11    8.50    1.50
   5  -3 -11    4.50    1.10
  -5   3  11    2.70    1.00
   5   3 -11    2.90    0.90
   4  -3 -11   13.60    1.60
  -4   3  11   12.50    1.70
   4   3 -11   12.10    1.40
   3  -3 -11    0.50    0.70
   3   3 -11    0.80    0.60
  -3   3  11    0.70    0.80
   2  -3 -11    1.80    0.80
  -2   3  11    1.90    0.90
   1  -3 -11    2.30    0.80
   1  -3 -11    1.30    0.80
  -1   3  11    1.30    0.90
   0  -3 -11   19.20    1.80
   0  -3 -11   17.10    1.60
   0  -3  11   17.30    1.50
   0   3  11   20.10    2.10
   1  -3  11   33.20    2.00
  -1  -3 -11   36.90    2.20
  -1  -3 -11   35.90    2.00
   1   3  11   37.60    2.30
   2  -3  11    0.90    0.80
  -2  -3 -11    1.10    0.60
  -2  -3 -11    1.10    0.80
   2   3  11   -0.20    0.80
   3  -3  11   -1.70    0.70
  -3  -3 -11   -0.10    0.50
  -3  -3 -11    0.40    0.90
   3   3  11    0.20    0.70
  -4  -3 -11    0.50    0.80
   4  -3  11    1.60    0.90
   4   3  11    0.00    0.80
   4  -4 -11    2.20    0.90
   4   4 -11    2.00    0.80
  -4   4  11    2.50    1.00
   3  -4 -11    2.60    0.90
  -3   4  11    1.50    1.00
   2  -4 -11    1.50    0.90
  -2   4  11    0.80    0.90
   1  -4 -11    0.80    0.70
  -1   4  11    0.30    0.80
   0  -4 -11    0.70    0.70
   0  -4 -11    0.80    0.80
   0   4  11    1.70    1.00
  -1  -4 -11   23.20    1.80
  -1  -4 -11   20.00    2.00
   1   4  11   19.50    2.00
  -2  -4 -11    0.80    0.70
  -2  -4 -11    0.80    0.90
   2  -4  11    0.80    0.80
   2   4  11   -0.40    0.70
  -3  -4 -11   -0.30    0.50
   3  -4  11    1.00    0.80
  -3  -4 -11   -0.20    0.90
   3   4  11   -0.30    0.80
   1  -5 -11    0.10    0.80
  -1   5  11    0.90    1.00
   0  -5 -11   -0.70    0.70
   0  -5 -11   -0.30    0.80
   0   5  11    1.50    0.90
  -5   0  12   -0.10    0.60
   5   0 -12    0.00    0.70
  -4   0  12    3.00    0.90
   4   0 -12    3.40    1.00
  -3   0  12    0.30    0.60
   3   0 -12    0.10    0.70
   2   0 -12   -0.30    0.60
  -2   0  12    0.50    0.70
   1   0 -12    1.70    0.70
  -1   0  12    1.40    0.80
   0   0  12    2.40    0.90
   0   0 -12    2.10    0.90
  -1   0 -12   15.20    1.70
   1   0  12   14.30    1.70
   2   0  12   11.30    1.60
  -2   0 -12    8.30    1.40
   3   0  12    2.70    1.00
  -3   0 -12    1.10    0.80
   4   0  12   24.30    2.30
  -4   0 -12   23.10    2.00
   5  -1 -12    1.00    0.80
   5   1 -12    1.10    0.80
  -5   1  12    1.60    0.80
   4  -1 -12    0.10    0.60
  -4   1  12    1.20    0.80
   4   1 -12   -0.60    0.60
   3  -1 -12   22.90    1.70
  -3  -1  12   22.80    1.70
   3   1 -12   25.20    1.60
  -3   1  12   25.40    1.90
  -2  -1  12   16.10    1.60
   2  -1 -12   17.80    1.40
   2  -1 -12   18.60    1.50
   2   1 -12   16.30    1.50
  -2   1  12   16.70    1.80
   1  -1 -12   11.40    1.40
  -1  -1  12    9.30    1.30
  -1   1  12   13.50    1.60
   0  -1  12   39.30    2.20
   0  -1 -12   33.40    1.80
   0  -1 -12   34.60    2.10
   0   1  12   26.40    2.10
   1  -1  12    2.90    1.00
  -1  -1 -12    4.30    1.10
   1   1  12    4.20    1.10
  -2  -1 -12    2.60    1.00
   2  -1  12    3.50    1.00
   2   1  12    1.70    0.90
  -2   1 -12    0.10    0.80
   3  -1  12    3.80    1.20
  -3  -1 -12    2.60    1.00
  -3   1 -12    6.50    1.30
   3   1  12    2.20    1.10
   4  -1  12   10.80    1.60
  -4  -1 -12    9.40    1.60
  -4   1 -12    9.10    1.50
   4   1  12   10.30    1.60
   5  -2 -12    7.30    1.30
  -5   2  12    4.70    1.10
   5   2 -12    4.10    1.10
   4  -2 -12    0.80    0.80
  -4   2  12    1.30    0.80
   4   2 -12    1.60    0.70
   3  -2 -12    1.10    0.80
  -3   2  12    0.40    0.70
   3   2 -12    1.00    0.70
   2  -2 -12    2.30    0.80
  -2   2  12    3.20    1.10
   1  -2 -12   13.10    1.50
  -1  -2  12   13.20    1.50
   1  -2 -12   13.80    1.50
  -1   2  12   13.80    1.70
   0  -2  12    9.50    1.30
   0  -2 -12    7.20    1.10
   0  -2 -12    8.90    1.30
   0   2  12   11.00    1.60
  -1  -2 -12    0.10    0.60
   1  -2  12    1.10    0.80
  -1  -2 -12   -0.50    0.50
   1   2  12   -0.80    0.80
  -2  -2 -12    1.40    0.80
   2  -2  12   -0.10    0.70
   2   2  12   -0.20    0.70
   3  -2  12    2.80    1.00
  -3  -2 -12    7.40    1.50
   3   2  12    5.00    1.20
   4  -2  12   23.70    2.30
  -4  -2 -12   24.90    2.50
   4   2  12   23.90    2.40
   4  -3 -12    1.50    1.00
  -4   3  12    2.50    1.00
   4   3 -12    1.70    0.80
   3  -3 -12   13.80    1.70
  -3   3  12   15.20    1.90
   2  -3 -12    2.70    0.90
  -2   3  12    1.30    0.90
   1  -3 -12    1.00    0.90
   1  -3 -12    1.50    0.80
  -1   3  12    0.40    0.80
   0  -3 -12   49.20    2.60
   0  -3 -12   51.79    2.60
   0   3  12   53.89    3.00
  -1  -3 -12    9.70    1.30
  -1  -3 -12   13.50    1.70
   1  -3  12    9.90    1.30
   1   3  12    8.60    1.50
   2  -3  12    8.10    1.30
  -2  -3 -12    9.90    1.60
  -2  -3 -12    9.80    1.30
   2   3  12    6.10    1.40
   3  -3  12    0.40    0.80
  -3  -3 -12   -0.90    0.90
   3   3  12    0.20    0.80
   1  -4 -12    4.30    1.20
  -1   4  12    5.00    1.30
   0  -4 -12    1.20    0.90
   0  -4 -12    1.70    0.90
   0   4  12    2.30    1.10
  -3   0  13   26.50    2.00
   3   0 -13   27.00    1.90
  -2   0  13   21.30    1.80
   2   0 -13   17.00    1.60
  -1   0  13    2.50    1.00
   0   0  13    0.10    0.80
   0   0 -13    1.20    0.80
   1   0  13   17.70    1.90
  -1   0 -13   17.90    1.90
  -2   0 -13   15.70    1.90
   2   0  13   12.00    1.70
  -3  -1  13   10.10    1.40
   3  -1 -13   10.90    1.50
   3   1 -13   12.10    1.40
  -3   1  13   10.70    1.50
   2  -1 -13    9.60    1.30
  -2  -1  13   10.40    1.40
  -2   1  13   12.50    1.60
  -1  -1  13    0.70    0.80
   1  -1 -13    0.40    0.70
   1  -1 -13    0.60    0.70
  -1   1  13    0.30    0.70
   0  -1 -13    1.30    0.80
   0  -1  13    0.70    0.80
   0   1  13    0.70    0.80
   1  -1  13   18.30    1.90
  -1  -1 -13   16.80    1.90
   1   1  13   14.60    1.80
   2  -1  13    2.20    1.00
  -2  -1 -13    0.90    0.80
   2   1  13    1.10    0.90
   2  -2 -13    3.50    1.00
  -2   2  13    4.70    1.20
   1  -2 -13   16.30    1.70
   1  -2 -13   16.30    1.70
  -1  -2  13   10.40    1.40
  -1   2  13   16.50    1.90
   0  -2  13    6.60    1.20
   0  -2 -13    5.30    1.10
   0  -2 -13    6.60    1.30
   0   2  13    6.40    1.50
   1  -2  13    2.70    1.00
  -1  -2 -13    2.80    1.00
   1   2  13    1.60    1.00
;
_shelx_hkl_checksum     86567
_shelx_res_file
;
TITL alpha in P2(1)/m
    alpha.res
    created by SHELXL-2016/6 at 15:26:00 on 22-Jan-2017
CELL  0.71073   9.0447   6.8764  10.9021   90.000   92.959   90.000
ZERR    2.000   0.0012   0.0009   0.0014    0.000    0.002    0.000
LATT  1
SYMM -X, 1/2+Y, -Z
SFAC C H N O CL
UNIT 36 20 2 2 2
TEMP -23
L.S. 10
size 0.2 0.2 0.3 ! yellow block
eqiv $1 x-1, y, z
htab C8 O1_$1
eqiv $2 1-x, -y, -z
htab C15 O1_$2
htab C14 N1_$2
eqiv $3 1+x, y, z+1
htab C5 Cl1_$3
BOND $H
conf
EQIV $4 X, -Y+1/2, Z
MPLA C13 C14 C15 C14_$4 C15_$4 C16
mpla C1 C2 C3 C4 C5 C6 C7 C8 C9 C10 C11 C12
ACTA
WGHT    0.037000    0.275600
FVAR       0.71240
CL1   5   -0.054743    0.250000   -0.195932    10.50000    0.04868    0.13105 =
         0.04108    0.00000   -0.00691    0.00000
O1    4    0.753769    0.250000    0.290144    10.50000    0.03450    0.07931 =
         0.05061    0.00000    0.00527    0.00000
N1    3    0.493153    0.250000    0.126417    10.50000    0.04053    0.05797 =
         0.03420    0.00000    0.00251    0.00000
C1    1    0.485816    0.250000    0.242580    10.50000    0.03659    0.03757 =
         0.03570    0.00000    0.00258    0.00000
C2    1    0.629247    0.250000    0.325906    10.50000    0.03574    0.04079 =
         0.04198    0.00000    0.00068    0.00000
C3    1    0.581049    0.250000    0.453722    10.50000    0.03946    0.03381 =
         0.03637    0.00000   -0.00052    0.00000
C4    1    0.657088    0.250000    0.566065    10.50000    0.04305    0.04469 =
         0.04327    0.00000   -0.00844    0.00000
AFIX  43
H4    2    0.761142    0.250000    0.571881    10.50000   -1.20000
AFIX   0
C5    1    0.575019    0.250000    0.672157    10.50000    0.06132    0.04645 =
         0.03349    0.00000   -0.00881    0.00000
AFIX  43
H5    2    0.626114    0.250000    0.749460    10.50000   -1.20000
AFIX   0
C6    1    0.423033    0.250000    0.667019    10.50000    0.06114    0.04731 =
         0.03367    0.00000    0.00599    0.00000
AFIX  43
H6    2    0.372512    0.250000    0.740235    10.50000   -1.20000
AFIX   0
C7    1    0.185491    0.250000    0.531003    10.50000    0.04502    0.08106 =
         0.04417    0.00000    0.01304    0.00000
AFIX  43
H7    2    0.124153    0.250000    0.598029    10.50000   -1.20000
AFIX   0
C8    1    0.123232    0.250000    0.413534    10.50000    0.03501    0.08909 =
         0.05172    0.00000    0.00749    0.00000
AFIX  43
H8    2    0.019501    0.250000    0.402169    10.50000   -1.20000
AFIX   0
C9    1    0.209616    0.250000    0.308712    10.50000    0.03610    0.06188 =
         0.03829    0.00000   -0.00103    0.00000
AFIX  43
H9    2    0.164153    0.250000    0.229206    10.50000   -1.20000
AFIX   0
C10   1    0.361006    0.250000    0.325699    10.50000    0.03693    0.03738 =
         0.03401    0.00000    0.00247    0.00000
C11   1    0.424655    0.250000    0.447309    10.50000    0.03788    0.03115 =
         0.03505    0.00000    0.00046    0.00000
C12   1    0.341394    0.250000    0.552230    10.50000    0.04576    0.04243 =
         0.03775    0.00000    0.00564    0.00000
C13   1    0.360133    0.250000    0.050830    10.50000    0.03960    0.05226 =
         0.02804    0.00000    0.00724    0.00000
C14   1    0.298118    0.076215    0.009767    11.00000    0.04938    0.04802 =
         0.04652    0.00221    0.00339    0.00096
AFIX  43
H14   2    0.342774   -0.042208    0.033729    11.00000   -1.20000
AFIX   0
C15   1    0.170662    0.075728   -0.066416    11.00000    0.04992    0.05929 =
         0.04525   -0.01081    0.00378   -0.00730
AFIX  43
H15   2    0.127910   -0.042285   -0.093524    11.00000   -1.20000
AFIX   0
C16   1    0.107587    0.250000   -0.101816    10.50000    0.04008    0.07429 =
         0.02689    0.00000    0.00277    0.00000
HKLF 4
REM  alpha in P2(1)/m
REM R1 =  0.0390 for    1227 Fo > 4sig(Fo)  and  0.0487 for all    1496 data
REM    121 parameters refined using      0 restraints
END
WGHT      0.0373      0.2708
REM Highest difference peak  0.262,  deepest hole -0.375,  1-sigma level  0.037
Q1    1  -0.0132  0.1277 -0.2206  11.00000  0.05    0.26
Q2    1   0.6075  0.2500  0.3977  10.50000  0.05    0.20
Q3    1   0.5071  0.2500  0.4522  10.50000  0.05    0.20
Q4    1   0.4205  0.2500  0.2844  10.50000  0.05    0.18
Q5    1   0.3874  0.2500  0.4979  10.50000  0.05    0.15
Q6    1   0.6199  0.1973  0.5013  11.00000  0.05    0.15
Q7    1   0.1528  0.1657 -0.1192  11.00000  0.05    0.15
Q8    1   0.5527  0.2500  0.2842  10.50000  0.05    0.14
Q9    1   0.3602  0.1701  0.0050  11.00000  0.05    0.14
Q10   1   0.2844  0.1980  0.5421  11.00000  0.05    0.14
Q11   1   0.3888  0.2158  0.3827  11.00000  0.05    0.14
Q12   1   0.3042  0.1866  0.3136  11.00000  0.05    0.13
Q13   1   0.0432  0.2500 -0.1344  10.50000  0.05    0.11
Q14   1   0.2676  0.0754 -0.0621  11.00000  0.05    0.11
Q15   1   0.0371  0.2500 -0.2736  10.50000  0.05    0.10
Q16   1   0.1699  0.1864  0.3604  11.00000  0.05    0.10
Q17   1   0.5003  0.2026  0.6661  11.00000  0.05    0.10
Q18   1   0.3757  0.1964  0.6043  11.00000  0.05    0.10
Q19   1   0.0392  0.1312  0.4041  11.00000  0.05    0.09
Q20   1   0.4825  0.1738  0.1960  11.00000  0.05    0.09
;
_shelx_res_checksum     81907
data_beta
_database_code_depnum_ccdc_archive 'CCDC 1563032'
_audit_creation_method     'SHELXL-2016/6'
_chemical_name_systematic
                       '(<i>E</i>)-2-[(4-Chlorophenyl)imino]acenaphthylen-1-one'
_chemical_name_common     MIAN
_chemical_formula_moiety     'C18 H10 Cl N O'
_chemical_formula_sum     'C18 H10 Cl N O'
_chemical_formula_iupac     'C18 H10 Cl N O'
_chemical_formula_weight     291.72
_chemical_melting_point     ?
_shelx_space_group_comment
;
The symmetry employed for this shelxl refinement is uniquely defined
by the following loop, which should always be used as a source of
symmetry information in preference to the above space-group names.
They are only intended as comments.
;
_space_group_crystal_system     triclinic
_space_group_name_H-M_alt     'P -1'
_space_group_name_Hall     '-P 1'
loop_
    _space_group_symop_operation_xyz
    'x, y, z'
    '-x, -y, -z'
_cell_length_a     9.0764(10)
_cell_length_b     6.8187(8)
_cell_length_c     10.7450(12)
_cell_angle_alpha     90.880(2)
_cell_angle_beta     92.780(2)
_cell_angle_gamma     96.259(2)
_cell_volume     660.12(13)
_cell_formula_units_Z     2
_cell_measurement_reflns_used     9928
_cell_measurement_theta_min     4.520
_cell_measurement_theta_max     55.147
_cell_measurement_temperature     90(2)
_exptl_crystal_description     block
_exptl_crystal_colour     yellow
_exptl_crystal_size_max     0.300
_exptl_crystal_size_mid     0.200
_exptl_crystal_size_min     0.200
_exptl_crystal_density_diffrn     1.468
_exptl_crystal_density_meas     ?
_exptl_crystal_density_method     ?
_exptl_crystal_F_000     300
_exptl_absorpt_coefficient_mu     0.286
_exptl_absorpt_correction_type     multi-scan
_exptl_absorpt_process_details
;
(TWINABS; Bruker, 2014)
;
_shelx_estimated_absorpt_T_min     0.919
_shelx_estimated_absorpt_T_max     0.945
_exptl_absorpt_correction_T_min     0.629
_exptl_absorpt_correction_T_max     0.746
_diffrn_ambient_temperature     90(2)
_diffrn_radiation_type     MoK\a
_diffrn_radiation_wavelength     0.71073
_diffrn_measurement_device_type     'Bruker APEXII'
_diffrn_measurement_method     \w
_diffrn_detector_area_resol_mean     8.3
_diffrn_reflns_number     34083
_diffrn_reflns_av_R_equivalents     0.023
_diffrn_reflns_theta_min     1.898
_diffrn_reflns_theta_max     27.607
_diffrn_reflns_theta_full     25.242
_diffrn_measured_fraction_theta_max     0.970
_diffrn_measured_fraction_theta_full     0.977
_diffrn_reflns_limit_h_min     -11
_diffrn_reflns_limit_h_max     11
_diffrn_reflns_limit_k_min     -8
_diffrn_reflns_limit_k_max     8
_diffrn_reflns_limit_l_min     -13
_diffrn_reflns_limit_l_max     13
_refine_special_details
;
 Refined as a 4-component twin.
;
_reflns_number_total     2949
_reflns_number_gt     2726
_reflns_threshold_expression     'I > 2\s(I)'
_refine_ls_structure_factor_coef     Fsqd
_refine_ls_matrix_type     full
_refine_ls_R_factor_all     0.0341
_refine_ls_R_factor_gt     0.0311
_refine_ls_wR_factor_gt     0.0897
_refine_ls_wR_factor_ref     0.0919
_refine_ls_goodness_of_fit_ref     1.078
_refine_ls_restrained_S_all     1.078
_refine_ls_number_reflns     2949
_refine_ls_number_parameters     193
_refine_ls_number_restraints     0
_refine_ls_hydrogen_treatment     constr
_refine_ls_weighting_scheme     calc
_refine_ls_weighting_details
              'w=1/[\s^2^(Fo^2^)+(0.0535P)^2^+0.1518P] where P=(Fo^2^+2Fc^2^)/3'
_atom_sites_solution_hydrogens     geom
_atom_sites_solution_primary     dual
_atom_sites_solution_secondary     difmap
_refine_ls_shift/su_max     0.000
_refine_ls_shift/su_mean     0.000
_refine_diff_density_max     0.334
_refine_diff_density_min     -0.240
_refine_ls_extinction_method     none
_refine_ls_extinction_coef     .
loop_
    _atom_type_symbol
    _atom_type_description
    _atom_type_scat_dispersion_real
    _atom_type_scat_dispersion_imag
    _atom_type_scat_source
    'C' 'C' 0.0033 0.0016
                         'International Tables Vol C Tables 4.2.6.8 and 6.1.1.4'
    'H' 'H' 0.0000 0.0000
                         'International Tables Vol C Tables 4.2.6.8 and 6.1.1.4'
    'N' 'N' 0.0061 0.0033
                         'International Tables Vol C Tables 4.2.6.8 and 6.1.1.4'
    'O' 'O' 0.0106 0.0060
                         'International Tables Vol C Tables 4.2.6.8 and 6.1.1.4'
    'Cl' 'Cl' 0.1484 0.1585
                         'International Tables Vol C Tables 4.2.6.8 and 6.1.1.4'
_computing_data_collection
;
APEX2 (Bruker, 2014)
;
_computing_cell_refinement
;
SAINT (Bruker, 2014)
;
_computing_data_reduction
;
SAINT (Bruker, 2014)
;
_computing_structure_solution
;
SHELXT (Sheldrick, 2015a)
;
_computing_structure_refinement
;
<i>SHELXL2016/6</i> (Sheldrick, 2015b)
;
_computing_molecular_graphics
;
SHELXTL (Sheldrick, 2008) and Mercury (Macrae <i>et al.</i>,
2008)
;
_computing_publication_material
;
<i>SHELXL2016/6</i> (Sheldrick, 2015b)
;
loop_
    _atom_site_type_symbol
    _atom_site_label
    _atom_site_fract_x
    _atom_site_fract_y
    _atom_site_fract_z
    _atom_site_U_iso_or_equiv
    _atom_site_adp_type
    _atom_site_calc_flag
    _atom_site_occupancy
    _atom_site_disorder_assembly
    _atom_site_disorder_group
    Cl Cl1 -0.06705(4) 0.27235(6) -0.20019(3) 0.02295(12) Uani d 1 . .
    O O1 0.74526(11) 0.24307(17) 0.28273(9) 0.0189(2) Uani d 1 . .
    N N1 0.48366(13) 0.23262(19) 0.11662(11) 0.0160(3) Uani d 1 . .
    C C1 0.47710(15) 0.2430(2) 0.23456(13) 0.0132(3) Uani d 1 . .
    C C2 0.62087(15) 0.2429(2) 0.31934(13) 0.0138(3) Uani d 1 . .
    C C3 0.57248(15) 0.2463(2) 0.44935(13) 0.0136(3) Uani d 1 . .
    C C4 0.64841(16) 0.2421(2) 0.56328(13) 0.0160(3) Uani d 1 . .
    H H4 0.752714 0.237152 0.568827 0.019 Uiso calc 1 . .
    C C5 0.56597(16) 0.2455(2) 0.67222(13) 0.0172(3) Uani d 1 . .
    H H5 0.616929 0.242653 0.751402 0.021 Uiso calc 1 . .
    C C6 0.41399(16) 0.2527(2) 0.66699(13) 0.0171(3) Uani d 1 . .
    H H6 0.363047 0.256111 0.742037 0.021 Uiso calc 1 . .
    C C7 0.17740(16) 0.2579(2) 0.52922(14) 0.0200(3) Uani d 1 . .
    H H7 0.115871 0.260723 0.598122 0.024 Uiso calc 1 . .
    C C8 0.11510(16) 0.2563(3) 0.40886(14) 0.0212(3) Uani d 1 . .
    H H8 0.010792 0.257525 0.397112 0.025 Uiso calc 1 . .
    C C9 0.20184(15) 0.2531(2) 0.30235(13) 0.0165(3) Uani d 1 . .
    H H9 0.156281 0.252026 0.220822 0.020 Uiso calc 1 . .
    C C10 0.35329(15) 0.2514(2) 0.31941(12) 0.0136(3) Uani d 1 . .
    C C11 0.41694(15) 0.2523(2) 0.44327(13) 0.0132(3) Uani d 1 . .
    C C12 0.33329(16) 0.2552(2) 0.55003(13) 0.0156(3) Uani d 1 . .
    C C13 0.35083(15) 0.2411(2) 0.04076(12) 0.0148(3) Uani d 1 . .
    C C14 0.27646(16) 0.0687(2) -0.01417(13) 0.0173(3) Uani d 1 . .
    H H14 0.313778 -0.054584 -0.000952 0.021 Uiso calc 1 . .
    C C15 0.14723(16) 0.0784(2) -0.08846(14) 0.0184(3) Uani d 1 . .
    H H15 0.094740 -0.038308 -0.124808 0.022 Uiso calc 1 . .
    C C16 0.09615(15) 0.2603(2) -0.10873(12) 0.0167(3) Uani d 1 . .
    C C17 0.17291(16) 0.4341(2) -0.05980(13) 0.0178(3) Uani d 1 . .
    H H17 0.138749 0.558005 -0.077520 0.021 Uiso calc 1 . .
    C C18 0.30080(16) 0.4234(2) 0.01565(13) 0.0170(3) Uani d 1 . .
    H H18 0.354230 0.540777 0.050193 0.020 Uiso calc 1 . .
loop_
    _atom_site_aniso_label
    _atom_site_aniso_U_11
    _atom_site_aniso_U_22
    _atom_site_aniso_U_33
    _atom_site_aniso_U_12
    _atom_site_aniso_U_13
    _atom_site_aniso_U_23
    Cl1 0.01595(18) 0.0391(2) 0.01433(17) 0.00712(15) -0.00253(11) -0.00184(15)
    O1 0.0136(5) 0.0254(6) 0.0180(5) 0.0036(4) 0.0023(4) 0.0018(4)
    N1 0.0151(6) 0.0200(6) 0.0133(5) 0.0039(5) -0.0001(4) 0.0016(5)
    C1 0.0122(6) 0.0124(6) 0.0152(6) 0.0022(5) 0.0006(5) 0.0013(5)
    C2 0.0146(6) 0.0129(7) 0.0139(6) 0.0023(5) -0.0007(5) 0.0012(5)
    C3 0.0153(7) 0.0105(7) 0.0148(6) 0.0011(5) 0.0006(5) 0.0000(5)
    C4 0.0166(7) 0.0153(7) 0.0159(6) 0.0022(5) -0.0012(5) 0.0007(5)
    C5 0.0232(7) 0.0160(7) 0.0123(6) 0.0023(5) -0.0024(5) 0.0008(5)
    C6 0.0226(7) 0.0163(7) 0.0125(6) 0.0008(5) 0.0034(5) 0.0006(5)
    C7 0.0173(7) 0.0261(8) 0.0167(7) 0.0011(6) 0.0051(5) 0.0005(6)
    C8 0.0124(6) 0.0307(9) 0.0207(7) 0.0022(6) 0.0026(5) 0.0019(6)
    C9 0.0154(7) 0.0203(7) 0.0136(6) 0.0011(5) -0.0002(5) 0.0009(5)
    C10 0.0159(7) 0.0122(7) 0.0128(6) 0.0013(5) 0.0019(5) 0.0011(5)
    C11 0.0151(6) 0.0104(6) 0.0140(6) 0.0007(5) 0.0006(5) 0.0012(5)
    C12 0.0185(7) 0.0140(7) 0.0140(6) 0.0007(5) 0.0015(5) 0.0007(5)
    C13 0.0129(6) 0.0225(8) 0.0098(6) 0.0035(5) 0.0024(5) 0.0019(5)
    C14 0.0181(7) 0.0189(7) 0.0157(7) 0.0047(5) 0.0036(5) 0.0014(6)
    C15 0.0157(7) 0.0220(8) 0.0173(7) 0.0014(5) 0.0020(5) -0.0035(6)
    C16 0.0123(6) 0.0287(8) 0.0097(6) 0.0046(6) 0.0011(5) 0.0015(6)
    C17 0.0191(7) 0.0211(8) 0.0144(6) 0.0066(6) 0.0023(5) 0.0024(6)
    C18 0.0180(7) 0.0181(7) 0.0149(6) 0.0025(5) 0.0006(5) -0.0011(5)
_geom_special_details
;
 All esds (except the esd in the dihedral angle between two l.s. planes)
 are estimated using the full covariance matrix.  The cell esds are taken
 into account individually in the estimation of esds in distances, angles
 and torsion angles; correlations between esds in cell parameters are only
 used when they are defined by crystal symmetry.  An approximate (isotropic)
 treatment of cell esds is used for estimating esds involving l.s. planes.
;
loop_
    _geom_bond_atom_site_label_1
    _geom_bond_atom_site_label_2
    _geom_bond_site_symmetry_2
    _geom_bond_distance
    _geom_bond_publ_flag
    Cl1 C16 . 1.7478(14) ?
    O1 C2 . 1.2133(17) ?
    N1 C1 . 1.2728(18) ?
    N1 C13 . 1.4292(17) ?
    C1 C10 . 1.4863(18) ?
    C1 C2 . 1.5548(18) ?
    C2 C3 . 1.4851(19) ?
    C3 C4 . 1.3777(19) ?
    C3 C11 . 1.4151(19) ?
    C4 C5 . 1.421(2) ?
    C4 H4 . 0.9500 ?
    C5 C6 . 1.384(2) ?
    C5 H5 . 0.9500 ?
    C6 C12 . 1.4249(19) ?
    C6 H6 . 0.9500 ?
    C7 C8 . 1.385(2) ?
    C7 C12 . 1.424(2) ?
    C7 H7 . 0.9500 ?
    C8 C9 . 1.4214(19) ?
    C8 H8 . 0.9500 ?
    C9 C10 . 1.3793(19) ?
    C9 H9 . 0.9500 ?
    C10 C11 . 1.4246(18) ?
    C11 C12 . 1.4070(19) ?
    C13 C18 . 1.394(2) ?
    C13 C14 . 1.398(2) ?
    C14 C15 . 1.395(2) ?
    C14 H14 . 0.9500 ?
    C15 C16 . 1.387(2) ?
    C15 H15 . 0.9500 ?
    C16 C17 . 1.390(2) ?
    C17 C18 . 1.393(2) ?
    C17 H17 . 0.9500 ?
    C18 H18 . 0.9500 ?
loop_
    _geom_angle_atom_site_label_1
    _geom_angle_atom_site_label_2
    _geom_angle_atom_site_label_3
    _geom_angle_site_symmetry_1
    _geom_angle_site_symmetry_3
    _geom_angle
    _geom_angle_publ_flag
    C1 N1 C13 . . 118.79(12) ?
    N1 C1 C10 . . 133.62(13) ?
    N1 C1 C2 . . 119.95(12) ?
    C10 C1 C2 . . 106.41(11) ?
    O1 C2 C3 . . 128.96(13) ?
    O1 C2 C1 . . 125.29(12) ?
    C3 C2 C1 . . 105.75(11) ?
    C4 C3 C11 . . 120.05(13) ?
    C4 C3 C2 . . 132.53(13) ?
    C11 C3 C2 . . 107.41(12) ?
    C3 C4 C5 . . 117.97(13) ?
    C3 C4 H4 . . 121.0 ?
    C5 C4 H4 . . 121.0 ?
    C6 C5 C4 . . 122.29(13) ?
    C6 C5 H5 . . 118.9 ?
    C4 C5 H5 . . 118.9 ?
    C5 C6 C12 . . 120.57(13) ?
    C5 C6 H6 . . 119.7 ?
    C12 C6 H6 . . 119.7 ?
    C8 C7 C12 . . 120.26(13) ?
    C8 C7 H7 . . 119.9 ?
    C12 C7 H7 . . 119.9 ?
    C7 C8 C9 . . 122.29(13) ?
    C7 C8 H8 . . 118.9 ?
    C9 C8 H8 . . 118.9 ?
    C10 C9 C8 . . 118.85(13) ?
    C10 C9 H9 . . 120.6 ?
    C8 C9 H9 . . 120.6 ?
    C9 C10 C11 . . 118.72(12) ?
    C9 C10 C1 . . 134.58(12) ?
    C11 C10 C1 . . 106.67(11) ?
    C12 C11 C3 . . 122.84(13) ?
    C12 C11 C10 . . 123.41(13) ?
    C3 C11 C10 . . 113.74(12) ?
    C11 C12 C7 . . 116.47(13) ?
    C11 C12 C6 . . 116.28(13) ?
    C7 C12 C6 . . 127.25(13) ?
    C18 C13 C14 . . 120.11(13) ?
    C18 C13 N1 . . 119.71(13) ?
    C14 C13 N1 . . 120.07(13) ?
    C15 C14 C13 . . 119.71(14) ?
    C15 C14 H14 . . 120.1 ?
    C13 C14 H14 . . 120.1 ?
    C16 C15 C14 . . 119.29(14) ?
    C16 C15 H15 . . 120.4 ?
    C14 C15 H15 . . 120.4 ?
    C15 C16 C17 . . 121.63(13) ?
    C15 C16 Cl1 . . 119.34(12) ?
    C17 C16 Cl1 . . 119.02(12) ?
    C16 C17 C18 . . 118.81(14) ?
    C16 C17 H17 . . 120.6 ?
    C18 C17 H17 . . 120.6 ?
    C17 C18 C13 . . 120.32(14) ?
    C17 C18 H18 . . 119.8 ?
    C13 C18 H18 . . 119.8 ?
loop_
    _geom_torsion_atom_site_label_1
    _geom_torsion_atom_site_label_2
    _geom_torsion_atom_site_label_3
    _geom_torsion_atom_site_label_4
    _geom_torsion_site_symmetry_1
    _geom_torsion_site_symmetry_2
    _geom_torsion_site_symmetry_3
    _geom_torsion_site_symmetry_4
    _geom_torsion
    _geom_torsion_publ_flag
    C13 N1 C1 C10 . . . . 4.4(2) ?
    C13 N1 C1 C2 . . . . -177.46(12) ?
    N1 C1 C2 O1 . . . . 3.7(2) ?
    C10 C1 C2 O1 . . . . -177.65(14) ?
    N1 C1 C2 C3 . . . . -177.25(13) ?
    C10 C1 C2 C3 . . . . 1.36(14) ?
    O1 C2 C3 C4 . . . . -3.2(3) ?
    C1 C2 C3 C4 . . . . 177.87(15) ?
    O1 C2 C3 C11 . . . . 177.79(15) ?
    C1 C2 C3 C11 . . . . -1.18(15) ?
    C11 C3 C4 C5 . . . . -0.4(2) ?
    C2 C3 C4 C5 . . . . -179.39(14) ?
    C3 C4 C5 C6 . . . . 0.0(2) ?
    C4 C5 C6 C12 . . . . 0.6(2) ?
    C12 C7 C8 C9 . . . . -0.3(3) ?
    C7 C8 C9 C10 . . . . 0.0(2) ?
    C8 C9 C10 C11 . . . . 0.2(2) ?
    C8 C9 C10 C1 . . . . 178.14(16) ?
    N1 C1 C10 C9 . . . . -0.8(3) ?
    C2 C1 C10 C9 . . . . -179.12(16) ?
    N1 C1 C10 C11 . . . . 177.30(16) ?
    C2 C1 C10 C11 . . . . -1.04(15) ?
    C4 C3 C11 C12 . . . . 0.3(2) ?
    C2 C3 C11 C12 . . . . 179.49(13) ?
    C4 C3 C11 C10 . . . . -178.61(13) ?
    C2 C3 C11 C10 . . . . 0.57(17) ?
    C9 C10 C11 C12 . . . . -0.1(2) ?
    C1 C10 C11 C12 . . . . -178.59(13) ?
    C9 C10 C11 C3 . . . . 178.77(13) ?
    C1 C10 C11 C3 . . . . 0.33(17) ?
    C3 C11 C12 C7 . . . . -178.99(13) ?
    C10 C11 C12 C7 . . . . -0.2(2) ?
    C3 C11 C12 C6 . . . . 0.3(2) ?
    C10 C11 C12 C6 . . . . 179.11(13) ?
    C8 C7 C12 C11 . . . . 0.4(2) ?
    C8 C7 C12 C6 . . . . -178.80(16) ?
    C5 C6 C12 C11 . . . . -0.7(2) ?
    C5 C6 C12 C7 . . . . 178.45(15) ?
    C1 N1 C13 C18 . . . . 81.00(18) ?
    C1 N1 C13 C14 . . . . -102.89(16) ?
    C18 C13 C14 C15 . . . . -3.6(2) ?
    N1 C13 C14 C15 . . . . -179.75(12) ?
    C13 C14 C15 C16 . . . . 1.3(2) ?
    C14 C15 C16 C17 . . . . 1.9(2) ?
    C14 C15 C16 Cl1 . . . . -179.20(10) ?
    C15 C16 C17 C18 . . . . -2.7(2) ?
    Cl1 C16 C17 C18 . . . . 178.37(10) ?
    C16 C17 C18 C13 . . . . 0.3(2) ?
    C14 C13 C18 C17 . . . . 2.8(2) ?
    N1 C13 C18 C17 . . . . 178.94(12) ?
loop_
    _geom_hbond_atom_site_label_D
    _geom_hbond_atom_site_label_H
    _geom_hbond_atom_site_label_A
    _geom_hbond_site_symmetry_A
    _geom_hbond_distance_DH
    _geom_hbond_distance_HA
    _geom_hbond_distance_DA
    _geom_hbond_angle_DHA
    C7 H7 Cl1 1_556 0.95 2.80 3.748(2) 179
    C6 H6 Cg 1_656 0.95 2.75 3.698(4) 177
    C9 H9 Cg 1_555 0.95 2.87 3.644(4) 142
_shelx_hkl_file
;
   2   0   0 0.30653 0.11195  -2
   2   0   0 0.30653 0.11195   1
   3   0   0 -0.0632 0.11450  -2
   3   0   0 -0.0632 0.11450   1
   4   0   0 755.498 6.19751  -2
   4   0   0 755.498 6.19751   1
   5   0   0 78.9789 0.88193  -2
   5   0   0 78.9789 0.88193   1
   6   0   0 55.7707 0.73348  -2
   6   0   0 55.7707 0.73348   1
   7   0   0 124.217 1.34880  -2
   7   0   0 124.217 1.34880   1
   8   0   0 70.2562 0.95657  -2
   8   0   0 70.2562 0.95657   1
   9   0   0 67.1131 1.17739  -2
   9   0   0 67.1131 1.17739   1
 -10   1   0 30.6864 1.69929  -3
  10   0   0 30.6864 1.69929  -2
  10   0   0 30.6864 1.69929   1
 -10   1   0 32.4232 1.99525  -4
  10   0   0 32.4232 1.99525  -2
  10   0   0 32.4232 1.99525   1
 -11   1   0 51.3680 2.50808  -4
 -11   1   0 51.3680 2.50808  -3
  11   0   0 51.3680 2.50808  -2
  11   0   0 51.3680 2.50808   1
  10   0   0 6.00146 1.24963  -3
 -10   1   0 6.00146 1.24963   1
  -9   1   0 6.60234 0.48424   1
   8   1   0 86.1046 2.48957  -2
  -8   1   0 86.1046 2.48957   1
  -7   1   0 105.677 1.20432   1
  -6   1   0 145.541 1.46861   1
  -5   1   0 642.794 5.34683   1
  -4   1   0 172.827 1.58308   1
  -3   1   0 8.87928 0.23131   1
  -2   1   0 1.31978 0.12400   1
   1   1   0 469.498 7.79397  -3
  -1   1   0 469.498 7.79397   1
   0   1   0 6.04208 0.13380   1
   1   1   0 670.815 5.39232   1
   2   1   0 1.97657 0.13243   1
   3   1   0 0.36328 0.12071   1
   4   1   0 252.611 2.22423   1
   5   1   0 431.268 3.68819   1
   6   1   0 67.3435 0.83522   1
   7   1   0 23.3126 0.49615   1
   8   1   0 80.5858 1.26258   1
   9   1   0 2.66831 0.38801   1
  10   1   0 28.2492 1.09881   1
  11   0   0 226.607 5.14459  -4
 -11   2   0 226.607 5.14459  -3
 -11   1   0 226.607 5.14459  -2
  11   1   0 226.607 5.14459   1
  11   1   0 27.2068 2.00042  -3
 -11   2   0 27.2068 2.00042   1
 -11   3   0 40.7264 2.50601  -4
  11   1   0 40.7264 2.50601  -3
 -11   2   0 40.7264 2.50601   1
 -10   2   0 2.51475 0.54117   1
  -9   2   0 2.30283 0.32973   1
  -8   2   0 11.7267 0.45896   1
  -7   2   0 258.942 2.44352   1
  -6   2   0 128.426 1.34778   1
  -5   2   0 5.96387 0.26296   1
  -4   2   0 265.212 2.33383   1
  -3   2   0 0.30491 0.12552   1
  -2   2   0 278.541 2.35801   1
  -1   2   0 472.150 3.86808   1
   0   2   0 9999.99 161.633   1
   1   2   0 565.715 4.62190   1
   2   2   0 613.729 5.02930   1
   3   2   0 49.9342 0.60341   1
   4   2   0 103.796 1.07541   1
   5   2   0 20.1263 0.41110   1
   6   2   0 102.913 1.15208   1
   7   2   0 255.957 2.86543   1
   8   2   0 8.95439 0.51934   1
   9   2   0 16.3299 0.90979   1
  10   2   0 21.4818 1.02921   1
  11   2   0 0.85251 0.56817   1
  10   3   0 127.485 2.54099  -2
 -11   3   0 127.485 2.54099   1
   9   3   0 48.8454 1.23794  -2
 -10   3   0 48.8454 1.23794   1
   8   3   0 189.120 2.45961  -2
  -9   3   0 189.120 2.45961   1
   7   3   0 70.1346 1.30108  -2
  -8   3   0 70.1346 1.30108   1
   6   3   0 47.1131 1.21849  -2
  -7   3   0 47.1131 1.21849   1
   5   3   0 217.021 2.36733  -2
  -6   3   0 217.021 2.36733   1
   4   3   0 263.376 2.73744  -2
  -5   3   0 263.376 2.73744   1
   3   3   0 121.825 1.40580  -2
  -4   3   0 121.825 1.40580   1
   2   3   0 15.2523 0.41211  -2
  -3   3   0 15.2523 0.41211   1
   1   3   0 56.9262 0.93151  -2
  -2   3   0 56.9262 0.93151   1
  -1   3   0 238.256 2.09074   1
   0   3   0 6.36167 0.25244   1
   1   3   0 14.5939 0.32405   1
   2   3   0 4.34925 0.22822   1
  -4   3   0 122.890 1.72777  -2
   3   3   0 122.890 1.72777   1
  -5   3   0 268.521 4.82838  -2
   4   3   0 268.521 4.82838   1
  -6   3   0 224.609 3.05150  -2
   5   3   0 224.609 3.05150   1
  -7   3   0 46.8735 0.95879  -2
   6   3   0 46.8735 0.95879   1
  -8   3   0 69.4705 1.64802  -2
   7   3   0 69.4705 1.64802   1
  -9   3   0 182.351 3.00259  -2
   8   3   0 182.351 3.00259   1
 -10   3   0 46.9866 1.59638  -2
   9   3   0 46.9866 1.59638   1
 -11   3   0 127.312 2.63442  -2
  10   3   0 127.312 2.63442   1
 -11   4   0 14.5123 1.00093   1
 -10   4   0 -0.0939 0.39805   1
  -9   4   0 18.0658 0.75734   1
  -8   4   0 0.44613 0.35013   1
  -7   4   0 309.661 3.46396   1
  -6   4   0 108.050 1.53036   1
  -5   4   0 9.16032 0.47388   1
  -4   4   0 213.896 1.99697   1
  -3   4   0 1.86526 0.18692   1
  -2   4   0 44.0541 0.60758   1
  -1   4   0 153.676 1.49849   1
   0   4   0 3389.67 27.1979   1
   1   4   0 195.953 1.84558   1
   2   4   0 119.532 1.25691   1
  -4   4   0 234.680 4.54193  -2
   3   4   0 234.680 4.54193   1
  -5   4   0 32.7647 1.49969  -2
   4   4   0 32.7647 1.49969   1
   5   4   0 19.3983 0.48206   1
   6   4   0 12.3128 0.76866   1
   7   4   0 22.8369 0.95647   1
   8   4   0 22.3234 1.03059   1
   9   4   0 3.75731 0.65388   1
 -10   5   0 7.30977 0.83620   1
  -9   5   0 6.86997 0.59597   1
  -8   5   0 2.27556 0.43209   1
  -7   5   0 63.2983 1.19581   1
  -6   5   0 0.82850 0.35027   1
  -5   5   0 85.6555 1.33141   1
  -4   5   0 13.0234 0.56096   1
  -3   5   0 6.53335 0.43053   1
  -2   5   0 2.06328 0.24108   1
  -1   5   0 0.18675 0.18154   1
   0   5   0 7.86663 0.35019   1
   1   5   0 328.232 2.97095   1
   2   5   0 6.52818 0.34913   1
   3   5   0 3.36421 0.29913   1
   4   5   0 61.2943 0.89282   1
   5   5   0 105.840 1.95742   1
   6   5   0 67.3275 1.56846   1
   7   5   0 16.1698 0.96187   1
   8   5   0 17.6884 1.09763   1
  -9   6   0 7.00906 0.81480   1
  -8   6   0 2.82160 0.62821   1
  -7   6   0 16.8883 0.76936   1
  -6   6   0 7.96970 0.57397   1
  -5   6   0 32.5384 0.87779   1
  -4   6   0 139.445 1.88839   1
  -2   6   0 8.15471 0.95661  -4
  -3   6   0 8.15471 0.95661   1
  -2   6   0 10.2875 0.66642   1
  -1   6   0 54.2085 1.74799   1
  -2   6   0 91.4808 2.53917  -3
   1   6   0 91.4808 2.53917   1
   2   6   0 5.80937 0.38382   1
   3   6   0 10.4145 0.47736   1
   4   6   0 8.78318 0.55133   1
   5   6   0 15.0798 0.89421   1
   6   6   0 0.66180 0.54056   1
   7   6   0 1.08902 0.59243   1
  -8   7   0 11.4750 0.99007   1
  -7   7   0 41.4170 1.45994   1
  -6   7   0 -0.3383 0.48149   1
  -5   7   0 26.4184 0.88981   1
  -3   7   0 -3.2211 1.38064  -4
  -4   7   0 -3.2211 1.38064   1
  -2   7   0 4.14033 1.34909  -4
  -3   7   0 4.14033 1.34909   1
   1   7   0 13.1588 1.63218  -4
  -1   7   0 13.1588 1.63218  -3
   0   7   0 13.1588 1.63218   1
  -2   7   0 97.1344 2.82035  -3
   1   7   0 97.1344 2.82035   1
   2   7   0 0.37870 0.34734   1
   3   7   0 5.75552 0.52001   1
   4   7   0 14.5241 0.93052   1
   5   7   0 29.4129 1.20095   1
   6   7   0 8.91779 0.89789   1
  -6   8   0 16.4971 1.11107   1
  -5   8   0 0.33954 0.61154   1
  -4   8   0 53.7208 1.58330   1
  -2   8   0 -1.5744 1.65885  -4
  -3   8   0 -1.5744 1.65885   1
  -1   8   0 42.8274 1.96999   1
   0   8   0 256.650 5.60726   1
  -2   8   0 86.3085 2.85683  -3
   1   8   0 86.3085 2.85683   1
   2   8   0 61.2194 1.59143   1
   3   8   0 12.0596 0.87417   1
  -3  -8   1 11.9445 0.86972   1
  -2  -8   1 3.07734 0.53507   1
  -2   8   1 51.6209 2.19841  -3
  -1  -8   1 51.6209 2.19841   1
   0  -8   1 219.214 4.93853   1
   1  -8   1 2.82069 0.90857   1
   2  -8   1 27.1775 2.19666  -4
   3  -8   1 27.1775 2.19666   1
   4  -8   1 14.6528 1.02196   1
   5  -8   1 -0.1037 0.57457   1
   6  -8   1 2.83039 0.72044   1
  -6  -7   1 10.0951 0.91916   1
  -5  -7   1 3.28220 0.66875   1
  -4  -7   1 1.10524 0.54460   1
  -3  -7   1 30.1967 1.03369   1
  -2  -7   1 9.22299 0.49365   1
  -2   7   1 53.6451 2.20562  -3
  -3   7   1 53.6451 2.20562  -2
  -1  -7   1 53.6451 2.20562   1
  -1  -7   1 15.8556 1.46606  -4
  -1   7   1 15.8556 1.46606  -3
   0  -7   1 15.8556 1.46606   1
   2  -7   1 0.05371 1.31731  -4
   3  -7   1 0.05371 1.31731   1
   4  -7   1 68.6818 1.68457   1
   5  -7   1 14.8788 0.96273   1
   6  -7   1 40.1393 1.37998   1
   7  -7   1 5.85999 0.79085   1
   8  -7   1 65.4605 1.84330   1
  -7  -6   1 52.4349 1.54747   1
  -6  -6   1 29.2867 1.18649   1
  -5  -6   1 4.02984 0.63139   1
  -4  -6   1 44.1834 1.04362   1
  -3  -6   1 19.6240 0.57058   1
  -2  -6   1 30.5608 0.65534   1
  -2   6   1 54.4381 1.91902  -3
  -1  -6   1 54.4381 1.91902   1
   1  -6   1 0.00565 0.61508   1
   2  -6   1 22.7001 0.80923   1
   3  -6   1 87.1312 1.35903   1
   4  -6   1 1.81066 0.38044   1
   5  -6   1 84.6867 1.37325   1
   6  -6   1 16.6135 0.99332   1
   7  -6   1 5.51283 0.69677   1
   8  -6   1 115.662 2.37420   1
   9  -6   1 6.54486 0.81905   1
  -9  -5   1 0.11759 0.83969   1
  -8  -5   1 43.0661 1.44462   1
  -7  -5   1 2.64882 0.59006   1
  -6  -5   1 49.9854 1.35100   1
  -5  -5   1 5.85937 0.45322   1
  -4  -5   1 2.66902 0.29212   1
  -3  -5   1 12.0982 0.43426   1
  -2  -5   1 18.9516 0.48496   1
  -1  -5   1 261.618 2.44940   1
   0  -5   1 8.05268 0.36363   1
   1  -5   1 47.1991 0.70144   1
   2  -5   1 49.4333 0.71382   1
   3  -5   1 9.60499 0.35346   1
   4  -5   1 110.314 1.51803   1
   5  -5   1 36.1371 0.83366   1
   6  -5   1 90.9838 1.41596   1
   7  -5   1 1.28343 0.37909   1
   8  -5   1 90.4095 1.94568   1
   9  -5   1 15.6338 1.01636   1
  10  -5   1 4.53863 0.74496   1
 -10   4   1 24.6916 2.18752  -2
  -9  -4   1 24.6916 2.18752   1
  -9   4   1 37.2217 2.18853  -2
  -8  -4   1 37.2217 2.18853   1
  -8   4   1 67.2832 2.52832  -2
  -7  -4   1 67.2832 2.52832   1
  -6  -4   1 35.1133 0.82838   1
  -5  -4   1 6.36125 0.43002   1
  -4  -4   1 80.9388 0.99557   1
  -3  -4   1 89.8177 1.03897   1
  -2  -4   1 37.8685 0.59025   1
  -1  -4   1 145.038 1.45038   1
   0  -4   1 671.268 5.59790   1
   1  -4   1 2.51173 0.22174   1
   2  -4   1 1.59069 0.20076   1
   3  -4   1 217.586 2.01881   1
   4  -4   1 16.1273 0.38985   1
   5  -4   1 54.4221 0.75666   1
   6  -4   1 1.40850 0.32241   1
   7  -4   1 306.603 3.42340   1
   8  -4   1 156.834 2.09662   1
   9  -4   1 15.3949 0.72180   1
   9   4   1 99.5099 3.28075  -2
  10  -4   1 99.5099 3.28075   1
  11  -4   1 18.7572 1.60287   1
 -11   3   1 3.63947 1.14785  -2
 -10  -3   1 3.63947 1.14785   1
 -10   3   1 16.6042 1.19446  -2
  -9  -3   1 16.6042 1.19446   1
  -9   3   1 396.368 5.38998  -2
  -8  -3   1 396.368 5.38998   1
  -8   3   1 514.833 5.34366  -2
  -7  -3   1 514.833 5.34366   1
  -7   3   1 94.2336 1.43337  -2
  -6  -3   1 94.2336 1.43337   1
  -6   3   1 66.8273 1.33701  -2
  -5  -3   1 66.8273 1.33701   1
  -5   3   1 17.2688 0.70484  -2
  -4  -3   1 17.2688 0.70484   1
  -4   3   1 464.412 7.94294  -2
  -3  -3   1 464.412 7.94294   1
  -2  -3   1 13.3207 0.37166   1
  -2   3   1 46.3288 1.30731  -2
  -1  -3   1 46.3288 1.30731   1
  -1   3   1 108.916 2.15224  -2
   0  -3   1 108.916 2.15224   1
   0   3   1 946.271 15.1103  -2
   1  -3   1 946.271 15.1103   1
   1   3   1 1282.70 20.3486  -2
   2  -3   1 1282.70 20.3486   1
   2   3   1 752.947 8.59263  -2
   3  -3   1 752.947 8.59263   1
   3   3   1 136.744 1.99081  -2
   4  -3   1 136.744 1.99081   1
   4   3   1 135.637 1.59236  -2
   5  -3   1 135.637 1.59236   1
   5   3   1 393.788 4.99530  -2
   6  -3   1 393.788 4.99530   1
   6   3   1 35.8926 0.81529  -2
   7  -3   1 35.8926 0.81529   1
   7   3   1 35.1855 0.97271  -2
   8  -3   1 35.1855 0.97271   1
   8   3   1 44.8563 1.13322  -2
   9  -3   1 44.8563 1.13322   1
   9   3   1 52.3282 1.27576  -2
  10  -3   1 52.3282 1.27576   1
  10   3   1 4.39236 1.10010  -2
  11  -3   1 4.39236 1.10010   1
 -11  -2   1 9.80357 0.88917   1
 -10  -2   1 22.0265 1.04249   1
  -9  -2   1 3.17541 0.43316   1
  -8  -2   1 4.44915 0.43565   1
  -7  -2   1 1.67485 0.32137   1
  -6  -2   1 11.2777 0.48192   1
  -5  -2   1 19.3872 0.38462   1
  -4  -2   1 155.058 1.47961   1
  -3  -2   1 284.582 2.46893   1
  -2  -2   1 627.954 5.14704   1
  -1  -2   1 466.049 3.84299   1
   0  -2   1 2149.51 17.3906   1
   1  -2   1 0.21041 0.11593   1
   2  -2   1 0.79361 0.12726   1
   3  -2   1 561.286 4.63542   1
   4  -2   1 41.5775 0.55715   1
   5  -2   1 241.990 2.20682   1
   6  -2   1 2.69890 0.24010   1
   7  -2   1 298.517 2.76475   1
   8  -2   1 145.703 1.60768   1
   9  -2   1 0.58783 0.28069   1
  10  -2   1 45.4570 1.09583   1
  11  -3   1 17.5894 1.52932  -4
  11   1   1 17.5894 1.52932  -3
  11  -2   1 17.5894 1.52932   1
 -10  -1   1 10.3328 0.62590   1
  -9  -1   1 8.46382 0.55302   1
  -8  -1   1 349.257 3.78030   1
  -7  -1   1 19.9800 0.59039   1
  -6  -1   1 170.850 1.66891   1
  -5  -1   1 -0.2163 0.12413   1
  -4  -1   1 115.977 1.13689   1
  -3  -1   1 88.1138 1.04506   1
  -2  -1   1 9.02561 0.28079   1
  -1   1   1 1294.96 20.8740  -3
  -1  -1   1 1294.96 20.8740   1
   0  -1   1 24.5835 0.28319   1
   1   1   1 459.670 7.57106  -3
   1  -1   1 459.670 7.57106   1
   2  -1   1 838.105 6.76304   1
   3  -1   1 130.528 1.20612   1
   4  -1   1 299.254 2.59049   1
   5  -1   1 15.3840 0.36034   1
   6  -1   1 14.8539 0.39330   1
   7  -1   1 6.13691 0.33601   1
   8  -1   1 307.021 2.89288   1
   9   1   1 151.633 2.07041  -2
   9  -1   1 151.633 2.07041   1
  10   0   1 3.62486 1.45309  -3
  10  -1   1 3.62486 1.45309   1
 -10   0   1 42.4875 1.85631  -2
 -10   0   1 42.4875 1.85631   1
 -10   1   1 47.2557 2.03306  -3
 -10   0   1 47.2557 2.03306  -2
 -10   0   1 47.2557 2.03306   1
  -9   0   1 235.430 2.78478  -2
  -9   0   1 235.430 2.78478   1
  -8   0   1 199.869 2.37324  -2
  -8   0   1 199.869 2.37324   1
  -7   0   1 132.619 1.40607  -2
  -7   0   1 132.619 1.40607   1
  -6   0   1 211.734 1.99266  -2
  -6   0   1 211.734 1.99266   1
  -5   0   1 258.920 2.31266  -2
  -5   0   1 258.920 2.31266   1
  -4   0   1 784.296 6.42465  -2
  -4   0   1 784.296 6.42465   1
  -3   0   1 533.594 4.39974  -2
  -3   0   1 533.594 4.39974   1
  -2   0   1 0.85499 0.11132  -2
  -2   0   1 0.85499 0.11132   1
  -1   0   1 1285.80 12.5537  -2
  -1   0   1 1285.80 12.5537   1
  -1   0   1 1522.49 24.5929  -4
  -1   0   1 1522.49 24.5929  -3
  -1   0   1 1522.49 24.5929  -2
  -1   0   1 1522.49 24.5929   1
   0   0   1 23.6496 0.47523  -4
   0   0   1 23.6496 0.47523  -3
   0   0   1 23.6496 0.47523  -2
   0   0   1 23.6496 0.47523   1
   1   0   1 804.197 7.62523  -2
   1   0   1 804.197 7.62523   1
   2   0   1 198.100 1.69541  -2
   2   0   1 198.100 1.69541   1
   3   0   1 1180.91 9.56217  -2
   3   0   1 1180.91 9.56217   1
   4   0   1 10.6382 0.28376  -2
   4   0   1 10.6382 0.28376   1
   5   0   1 1637.81 13.2860  -2
   5   0   1 1637.81 13.2860   1
   6   0   1 0.04291 0.17542  -2
   6   0   1 0.04291 0.17542   1
   7   0   1 389.883 3.47763  -2
   7   0   1 389.883 3.47763   1
   8   0   1 188.078 1.92933  -2
   8   0   1 188.078 1.92933   1
   9   0   1 50.7149 1.01001  -2
   9   0   1 50.7149 1.01001   1
  10  -1   1 57.4252 2.16107  -3
  10   0   1 57.4252 2.16107  -2
  10   0   1 57.4252 2.16107   1
  11  -1   1 28.4766 2.17441  -4
  11  -1   1 28.4766 2.17441  -3
  11   0   1 28.4766 2.17441  -2
  11   0   1 28.4766 2.17441   1
 -10   1   1 39.9126 1.22300   1
  -9   1   1 4.96223 0.43800   1
  -8   1   1 189.444 1.92912   1
  -7   1   1 0.05948 0.19250   1
  -6   1   1 307.511 2.75340   1
  -5   1   1 29.1200 0.46783   1
  -4   1   1 233.883 2.06584   1
  -3   1   1 12.4234 0.25666   1
  -2   1   1 0.63133 0.10513   1
  -1   1   1 858.183 8.07686   1
   0   1   1 35.9991 0.44017   1
   1   1   1 641.060 5.95400   1
   2   1   1 1103.64 8.87359   1
   3   1   1 162.086 1.46352   1
   4   1   1 55.6794 0.66018   1
   5   1   1 29.8922 0.48683   1
   6   1   1 53.5838 0.72918   1
   7   1   1 0.44057 0.20972   1
   8   1   1 74.1662 1.07321   1
   9  -1   1 148.572 3.72564  -2
   9   1   1 148.572 3.72564   1
  10   1   1 6.25605 0.69144   1
  11   0   1 16.1690 2.29725  -4
  11  -2   1 16.1690 2.29725  -3
  11  -1   1 16.1690 2.29725  -2
  11   1   1 16.1690 2.29725   1
 -11  -1   1 0.80016 1.61778  -3
 -11   2   1 0.80016 1.61778   1
 -10   2   1 26.8678 1.07003   1
  -9   2   1 63.7916 1.17677   1
  -8   2   1 54.1062 0.82468   1
  -7   2   1 4.50573 0.29893   1
  -6   2   1 0.53300 0.17758   1
  -5   2   1 87.2078 0.95483   1
  -4   2   1 277.249 2.42374   1
  -3   2   1 226.657 2.36061   1
  -2   2   1 1097.73 10.2913   1
  -1   2   1 420.316 3.46073   1
   0   2   1 1269.13 10.1582   1
   1   2   1 76.9304 0.76680   1
   2   2   1 82.8108 0.83715   1
   3   2   1 216.574 1.93204   1
   4   2   1 58.5954 0.70605   1
   5   2   1 201.528 1.90047   1
   6   2   1 37.3244 0.60428   1
   7   2   1 651.782 5.58159   1
   8   2   1 65.6845 1.46813   1
   9   2   1 0.48567 0.45426   1
  10   2   1 16.4110 0.96133   1
  11   2   1 3.51138 0.69773   1
 -10  -3   1 3.66466 1.10338  -2
 -11   3   1 3.66466 1.10338   1
  -9  -3   1 14.9375 1.15275  -2
 -10   3   1 14.9375 1.15275   1
  -8  -3   1 395.658 4.36218  -2
  -9   3   1 395.658 4.36218   1
  -7  -3   1 533.051 5.56593  -2
  -8   3   1 533.051 5.56593   1
  -6  -3   1 95.8913 1.47382  -2
  -7   3   1 95.8913 1.47382   1
  -5  -3   1 64.2467 1.34392  -2
  -6   3   1 64.2467 1.34392   1
  -4  -3   1 16.6015 0.76044  -2
  -5   3   1 16.6015 0.76044   1
  -3  -3   1 463.551 5.67284  -2
  -4   3   1 463.551 5.67284   1
  -2  -3   1 123.436 2.67306  -2
  -3   3   1 123.436 2.67306   1
  -2   3   1 25.9646 0.52439   1
  -1   3   1 19.6607 0.34725   1
   0   3   1 69.8276 0.76586   1
   1   3   1 773.254 6.33423   1
   2   3   1 713.205 5.88497   1
   4  -3   1 108.294 2.12109  -2
   3   3   1 108.294 2.12109   1
   5  -3   1 135.260 1.88996  -2
   4   3   1 135.260 1.88996   1
   6  -3   1 401.709 4.94009  -2
   5   3   1 401.709 4.94009   1
   7  -3   1 36.0194 1.02126  -2
   6   3   1 36.0194 1.02126   1
   8  -3   1 35.6972 1.28400  -2
   7   3   1 35.6972 1.28400   1
   9  -3   1 45.0283 1.49370  -2
   8   3   1 45.0283 1.49370   1
  10  -3   1 48.7369 1.61574  -2
   9   3   1 48.7369 1.61574   1
  11  -3   1 4.82545 1.19456  -2
  10   3   1 4.82545 1.19456   1
 -11   4   1 0.42068 0.56329   1
  -9  -4   1 22.5679 2.05048  -2
 -10   4   1 22.5679 2.05048   1
  -9   4   1 17.6980 0.76543   1
  -8   4   1 21.1791 0.75133   1
  -7   4   1 40.4520 0.92553   1
  -6   4   1 7.31754 0.47740   1
  -5   4   1 86.2746 1.27677   1
  -4   4   1 98.5063 1.35417   1
  -3   4   1 59.0007 0.81884   1
  -2   4   1 323.222 2.83350   1
  -1   4   1 122.410 1.23938   1
   0   4   1 79.5499 0.90674   1
   1   4   1 128.848 1.31197   1
   2   4   1 8.07925 0.31773   1
   3   4   1 68.4556 0.86105   1
   5  -4   1 79.2247 2.25687  -2
   4   4   1 79.2247 2.25687   1
   6  -4   1 187.346 4.07842  -2
   5   4   1 187.346 4.07842   1
   6   4   1 4.50908 0.42202   1
   8  -4   1 314.183 6.39416  -2
   7   4   1 314.183 6.39416   1
   8   4   1 31.7810 1.18189   1
   9   4   1 44.2872 1.42831   1
 -10   5   1 0.79381 0.46623   1
  -9   5   1 30.3763 0.96095   1
  -8   5   1 100.670 1.63486   1
  -7   5   1 4.09160 0.47500   1
  -6   5   1 83.2573 1.37122   1
  -5   5   1 20.5564 0.70095   1
  -4   5   1 87.6017 1.32215   1
  -3   5   1 7.37088 0.45259   1
  -2   5   1 11.4963 0.36192   1
  -1   5   1 64.2826 0.83141   1
   0   5   1 8.62256 0.34911   1
   1   5   1 17.8913 0.45774   1
   2   5   1 126.832 1.38773   1
   3   5   1 35.4763 0.64732   1
   4   5   1 0.23499 0.29247   1
   5   5   1 1.35713 0.34031   1
   6   5   1 23.1849 0.98506   1
   7   5   1 0.12861 0.49110   1
   8   5   1 64.9584 1.71185   1
  -9   6   1 116.638 1.92647   1
  -8   6   1 46.3416 1.15709   1
  -7   6   1 0.22945 0.41299   1
  -6   6   1 1.18652 0.42265   1
  -5   6   1 88.2149 1.45158   1
  -4   6   1 43.0567 0.96838   1
  -2   6   1 4.47280 0.91766  -4
  -3   6   1 4.47280 0.91766   1
  -2   6   1 20.8791 1.19725   1
  -1   6   1 40.8252 1.45516   1
   1  -6   1 10.3939 1.20445  -3
   0   6   1 10.3939 1.20445   1
   1   6   1 113.288 1.33449   1
   2   6   1 0.88754 0.26765   1
   3   6   1 16.3101 0.65024   1
   4   6   1 20.4189 0.72368   1
   5   6   1 111.796 2.13630   1
   6   6   1 0.43196 0.54206   1
   7   6   1 74.7907 1.86043   1
  -8   7   1 32.4729 1.37559   1
  -7   7   1 10.4394 0.76371   1
  -6   7   1 33.5581 1.01241   1
  -5   7   1 10.8046 0.67196   1
  -3   7   1 28.9606 1.84537  -4
  -4   7   1 28.9606 1.84537   1
  -2   7   1 52.9125 2.33925  -4
  -1  -7   1 52.9125 2.33925  -2
  -3   7   1 52.9125 2.33925   1
  -2   7   1 3.88226 1.32172  -4
  -3   7   1 3.88226 1.32172   1
  -1   7   1 27.5314 1.96244  -4
  -1  -7   1 27.5314 1.96244  -3
   0  -7   1 27.5314 1.96244  -2
  -2   7   1 27.5314 1.96244   1
   0   7   1 7.70823 1.32988  -4
   0  -7   1 7.70823 1.32988  -3
  -1   7   1 7.70823 1.32988   1
   2  -7   1 34.5889 1.33337  -3
   1   7   1 34.5889 1.33337   1
   2   7   1 63.1923 1.18758   1
   3   7   1 1.54994 0.39954   1
   4   7   1 1.12716 0.45528   1
   5   7   1 -0.5278 0.52859   1
   6   7   1 0.22792 0.59655   1
  -6   8   1 12.4418 1.00120   1
  -5   8   1 26.3672 1.24302   1
  -3   8   1 7.33714 1.93264  -4
  -4   8   1 7.33714 1.93264   1
  -2   8   1 6.06031 1.21644  -4
  -3   8   1 6.06031 1.21644   1
  -1   8   1 18.3560 1.57233   1
   2  -8   1 29.8688 2.13618  -3
   1   8   1 29.8688 2.13618   1
   2   8   1 18.0321 1.04266   1
   3   8   1 0.63443 0.53873   1
  -3  -8   2 1.14714 0.53231   1
  -2  -8   2 7.04200 0.57480   1
  -1  -8   2 1.40984 0.54331   1
   0  -8   2 49.9486 2.03480   1
   1  -8   2 2.67793 0.88838   1
   3  -8   2 18.7582 1.11002   1
   4  -8   2 1.38643 0.62629   1
   5  -8   2 32.1590 1.35397   1
  -6  -7   2 0.84827 0.60404   1
  -5  -7   2 1.81021 0.61579   1
  -4  -7   2 12.2975 0.88171   1
  -3  -7   2 0.33172 0.36633   1
  -3   7   2 0.17855 1.24557  -3
  -2  -7   2 0.17855 1.24557   1
  -2  -7   2 39.9223 1.78091  -4
  -1  -7   2 39.9223 1.78091   1
  -2   7   2 47.6609 2.01875  -3
  -3   7   2 47.6609 2.01875  -2
  -1  -7   2 47.6609 2.01875   1
  -2   7   2 19.9113 1.23694  -3
  -1  -7   2 19.9113 1.23694   1
   2  -7   2 20.1487 1.74558  -4
   3  -7   2 20.1487 1.74558   1
   4  -7   2 79.0180 1.82075   1
   5  -7   2 -0.1060 0.52258   1
   6  -7   2 9.88582 0.88302   1
   7  -7   2 13.7381 1.03849   1
   8  -7   2 1.69835 0.98759   1
  -7  -6   2 42.2955 1.43411   1
  -6  -6   2 30.0782 1.18424   1
  -5  -6   2 17.5496 0.95312   1
  -4  -6   2 15.6334 0.67510   1
  -3  -6   2 0.61481 0.27641   1
  -2  -6   2 244.929 2.43029   1
  -2  -6   2 67.9025 2.05471  -4
  -1  -6   2 67.9025 2.05471   1
  -2   6   2 40.4041 1.64891  -3
  -1  -6   2 40.4041 1.64891   1
   1  -6   2 -0.7875 0.50407   1
   2  -6   2 -0.3313 0.55482   1
   3  -6   2 43.3033 0.91584   1
   4  -6   2 15.5263 0.87352   1
   5  -6   2 1.85254 0.51815   1
   6  -6   2 37.2769 1.25089   1
   7  -6   2 147.749 2.71099   1
   8  -6   2 2.82212 0.65494   1
   9  -6   2 0.00774 0.58133   1
  -8  -5   2 45.8910 1.46561   1
  -7  -5   2 4.42493 0.68429   1
  -6  -5   2 6.38800 0.52290   1
  -5  -5   2 21.6445 0.70179   1
  -4  -5   2 24.6139 0.70184   1
  -3  -5   2 3.20377 0.30192   1
  -2  -5   2 0.44270 0.22893   1
  -1  -5   2 286.946 2.66464   1
   0  -5   2 14.6466 0.44098   1
   1  -5   2 9.05036 0.37308   1
   2  -5   2 91.4693 1.07319   1
   3  -5   2 28.5994 0.55024   1
   4  -5   2 163.015 1.67736   1
   5  -5   2 6.68826 0.46104   1
   6  -5   2 76.8319 1.66084   1
   7  -5   2 9.73359 0.77245   1
   8  -5   2 -0.5264 0.47123   1
   9  -5   2 18.9817 1.11619   1
  10  -5   2 40.6141 1.46511   1
 -10   4   2 101.021 3.41363  -2
  -9  -4   2 101.021 3.41363   1
  -9   4   2 69.3646 2.70469  -2
  -8  -4   2 69.3646 2.70469   1
  -8   4   2 86.2159 2.83220  -2
  -7  -4   2 86.2159 2.83220   1
  -7   4   2 101.438 2.89110  -2
  -6  -4   2 101.438 2.89110   1
  -5  -4   2 49.1415 0.94159   1
  -4  -4   2 80.3175 0.98195   1
  -3  -4   2 0.07528 0.17356   1
  -2  -4   2 111.887 1.21109   1
  -1  -4   2 21.9631 0.44685   1
   0  -4   2 247.875 2.25792   1
   1  -4   2 53.3903 0.69744   1
   2  -4   2 0.50634 0.17438   1
   3  -4   2 21.0438 0.43183   1
   4  -4   2 24.6200 0.48554   1
   4   4   2 173.148 3.29249  -2
   5  -4   2 173.148 3.29249   1
   6  -4   2 54.2487 0.97695   1
   7  -4   2 6.57034 0.47369   1
   7   4   2 3.51523 1.49657  -2
   8  -4   2 3.51523 1.49657   1
   8   4   2 54.1934 2.42604  -2
   9  -4   2 54.1934 2.42604   1
   9   4   2 37.5498 2.33674  -2
  10  -4   2 37.5498 2.33674   1
 -11   3   2 18.8488 1.31789  -2
 -10  -3   2 18.8488 1.31789   1
 -10   3   2 2.58434 1.01524  -2
  -9  -3   2 2.58434 1.01524   1
  -9   3   2 -0.7402 0.80840  -2
  -8  -3   2 -0.7402 0.80840   1
  -8   3   2 81.9297 1.40919  -2
  -7  -3   2 81.9297 1.40919   1
  -7   3   2 221.159 2.62624  -2
  -6  -3   2 221.159 2.62624   1
  -6   3   2 129.725 1.71994  -2
  -5  -3   2 129.725 1.71994   1
  -5   3   2 69.3988 1.31626  -2
  -4  -3   2 69.3988 1.31626   1
  -4   3   2 248.051 4.61851  -2
  -3  -3   2 248.051 4.61851   1
  -3   3   2 380.785 6.59923  -2
  -2  -3   2 380.785 6.59923   1
  -2   3   2 263.255 4.66804  -2
  -1  -3   2 263.255 4.66804   1
  -1   3   2 401.824 6.77452  -2
   0  -3   2 401.824 6.77452   1
   0   3   2 120.716 2.35777  -2
   1  -3   2 120.716 2.35777   1
   1   3   2 351.722 5.93213  -2
   2  -3   2 351.722 5.93213   1
   2   3   2 33.4285 0.61867  -2
   3  -3   2 33.4285 0.61867   1
   3   3   2 185.356 2.50426  -2
   4  -3   2 185.356 2.50426   1
   4   3   2 196.206 2.16055  -2
   5  -3   2 196.206 2.16055   1
   5   3   2 529.159 5.24507  -2
   6  -3   2 529.159 5.24507   1
   6   3   2 303.072 3.88432  -2
   7  -3   2 303.072 3.88432   1
   7   3   2 14.9742 0.67024  -2
   8  -3   2 14.9742 0.67024   1
   8   3   2 21.7699 0.86793  -2
   9  -3   2 21.7699 0.86793   1
   9   3   2 46.1966 1.58341  -2
  10  -3   2 46.1966 1.58341   1
  10   3   2 149.715 4.02361  -2
  11  -3   2 149.715 4.02361   1
 -11  -2   2 26.6750 1.19668   1
 -10  -2   2 25.5495 0.88066   1
  -9  -2   2 175.745 2.31508   1
  -8  -2   2 59.8675 1.12159   1
  -7  -2   2 77.4599 1.23757   1
  -6  -2   2 110.571 1.48999   1
  -5  -2   2 105.707 1.38292   1
  -4  -2   2 195.462 2.15660   1
  -3  -2   2 3.16572 0.26814   1
  -2  -2   2 24.0150 0.37475   1
  -1  -2   2 13.3580 0.27416   1
   0  -2   2 707.211 5.74187   1
   1  -2   2 143.814 1.54428   1
   2  -2   2 3.27262 0.17006   1
   3  -2   2 0.86658 0.14896   1
   4  -2   2 108.533 1.10696   1
   5  -2   2 0.28670 0.16467   1
   6  -2   2 87.0030 1.02749   1
   7  -2   2 66.7546 0.91576   1
   8  -2   2 -0.0844 0.24598   1
   9  -2   2 37.9472 0.76689   1
  10  -2   2 52.1783 0.95143   1
  11  -3   2 28.7128 1.56299  -4
  11   1   2 28.7128 1.56299  -3
  11  -2   2 28.7128 1.56299   1
 -11  -1   2 39.6679 1.74874   1
 -10  -1   2 3.85310 0.47405   1
  -9  -1   2 13.1987 0.65286   1
  -8  -1   2 1.05348 0.30911   1
  -7  -1   2 25.2124 0.66980   1
  -6  -1   2 75.1342 1.11294   1
  -5  -1   2 43.8359 0.75054   1
  -4  -1   2 61.3265 0.87161   1
  -3  -1   2 54.8179 0.76399   1
  -2  -1   2 60.2706 0.76210   1
  -1  -1   2 3626.74 29.2540   1
   0   1   2 397.979 6.64399  -3
   0  -1   2 397.979 6.64399   1
   0  -1   2 390.035 6.45107  -4
   0  -1   2 390.035 6.45107   1
   1   1   2 8.99234 0.61680  -3
   1  -1   2 8.99234 0.61680   1
   2  -1   2 260.982 2.20686   1
   3  -1   2 64.1651 0.69401   1
   4  -1   2 947.045 7.71751   1
   5  -1   2 28.4649 0.48404   1
   6  -1   2 104.918 1.16810   1
   7   1   2 3.33491 0.71157  -2
   7  -1   2 3.33491 0.71157   1
   8   1   2 51.7868 1.87165  -2
   8  -1   2 51.7868 1.87165   1
   9   1   2 1.79904 1.25344  -2
   9  -1   2 1.79904 1.25344   1
  10   0   2 61.4401 1.61923  -3
  10  -1   2 61.4401 1.61923   1
  11  -2   2 170.252 4.23412  -4
  11   0   2 170.252 4.23412  -3
  11   1   2 170.252 4.23412  -2
  11  -1   2 170.252 4.23412   1
 -10   0   2 18.0801 0.71632  -2
 -10   0   2 18.0801 0.71632   1
  -9   0   2 35.5361 0.86655  -2
  -9   0   2 35.5361 0.86655   1
  -8   0   2 0.13753 0.30436  -2
  -8   0   2 0.13753 0.30436   1
  -7   0   2 523.535 5.27487  -2
  -7   0   2 523.535 5.27487   1
  -6   0   2 791.330 6.58736  -2
  -6   0   2 791.330 6.58736   1
  -5   0   2 313.273 2.74800  -2
  -5   0   2 313.273 2.74800   1
  -4   0   2 37.8012 0.49449  -2
  -4   0   2 37.8012 0.49449   1
  -3   0   2 53.4142 0.72099  -2
  -3   0   2 53.4142 0.72099   1
  -2   0   2 3495.46 57.8508  -3
  -2   0   2 3495.46 57.8508  -2
  -2   0   2 3495.46 57.8508   1
  -2   0   2 3019.84 35.0171  -2
  -2   0   2 3019.84 35.0171   1
  -1   0   2 569.924 5.40277  -2
  -1   0   2 569.924 5.40277   1
   0   0   2 130.192 2.23800  -4
   0   0   2 130.192 2.23800  -3
   0   0   2 130.192 2.23800  -2
   0   0   2 130.192 2.23800   1
   1   0   2 7.88229 0.23332  -2
   1   0   2 7.88229 0.23332   1
   2   0   2 55.8847 0.58511  -2
   2   0   2 55.8847 0.58511   1
   3   0   2 7.37155 0.22628  -2
   3   0   2 7.37155 0.22628   1
   4   0   2 764.587 6.28695  -2
   4   0   2 764.587 6.28695   1
   5   0   2 355.196 3.10159  -2
   5   0   2 355.196 3.10159   1
   6   0   2 174.221 1.71906  -2
   6   0   2 174.221 1.71906   1
   7   0   2 201.944 1.99628  -2
   7   0   2 201.944 1.99628   1
   8   0   2 0.42370 0.24051  -2
   8   0   2 0.42370 0.24051   1
   9   0   2 65.1794 0.98633  -2
   9   0   2 65.1794 0.98633   1
  11  -1   2 46.0494 1.63737  -4
  11  -1   2 46.0494 1.63737  -3
  11   0   2 46.0494 1.63737  -2
  11   0   2 46.0494 1.63737   1
 -10   1   2 49.8525 1.37094   1
  -9   1   2 47.7045 0.97733   1
  -8   1   2 6.26552 0.43539   1
  -7   1   2 17.9611 0.44053   1
  -6   1   2 176.369 1.71476   1
  -5   1   2 15.8414 0.35259   1
  -4   1   2 23.1492 0.38609   1
  -3   1   2 59.1082 0.64111   1
  -2   1   2 96.2740 0.90310   1
  -1   1   2 3202.94 25.8679   1
   0   1   2 286.288 2.74408   1
   1   1   2 90.9584 1.00734   1
   2   1   2 108.137 1.20653   1
   3   1   2 2.86946 0.22591   1
   4   1   2 377.721 3.22697   1
   5   1   2 63.7681 0.77442   1
   6  -1   2 441.164 7.75461  -2
   6   1   2 441.164 7.75461   1
   7  -1   2 1.28843 0.57079  -2
   7   1   2 1.28843 0.57079   1
   8  -1   2 54.7820 2.11410  -2
   8   1   2 54.7820 2.11410   1
   9  -1   2 2.25636 1.47830  -2
   9   1   2 2.25636 1.47830   1
  11   0   2 176.506 4.62532  -4
  11  -2   2 176.506 4.62532  -3
  11  -1   2 176.506 4.62532  -2
  11   1   2 176.506 4.62532   1
 -11   2   2 20.4125 1.06816   1
 -10   2   2 38.2753 1.25304   1
  -9   2   2 51.2693 1.34314   1
  -8   2   2 11.0827 0.54779   1
  -7   2   2 85.1290 1.03632   1
  -6   2   2 164.090 1.62891   1
  -5   2   2 134.129 1.33835   1
  -4   2   2 61.3555 0.70308   1
  -3   2   2 61.8934 0.85857   1
  -2   2   2 63.2227 0.83163   1
  -1   2   2 4.70205 0.17015   1
   0   2   2 461.648 3.80824   1
   1   2   2 209.927 2.14400   1
   2   2   2 6.39306 0.30047   1
   3   2   2 24.0294 0.50865   1
   4   2   2 154.986 1.77437   1
   5   2   2 2.58199 0.20927   1
   6   2   2 14.3411 0.40067   1
   7   2   2 33.9198 0.77216   1
   8   2   2 5.57945 0.61303   1
   9   2   2 99.2301 1.98298   1
  10   2   2 66.6912 1.69039   1
 -10  -3   2 18.3363 1.32302  -2
 -11   3   2 18.3363 1.32302   1
  -9  -3   2 0.70007 1.00442  -2
 -10   3   2 0.70007 1.00442   1
  -8  -3   2 1.38618 0.71962  -2
  -9   3   2 1.38618 0.71962   1
  -7  -3   2 82.8607 1.42339  -2
  -8   3   2 82.8607 1.42339   1
  -6  -3   2 221.189 2.64654  -2
  -7   3   2 221.189 2.64654   1
  -5  -3   2 128.800 1.72655  -2
  -6   3   2 128.800 1.72655   1
  -4  -3   2 65.5655 1.08123  -2
  -5   3   2 65.5655 1.08123   1
  -3  -3   2 245.502 3.27728  -2
  -4   3   2 245.502 3.27728   1
  -2  -3   2 373.309 6.65091  -2
  -3   3   2 373.309 6.65091   1
  -1  -3   2 262.035 4.82204  -2
  -2   3   2 262.035 4.82204   1
   0  -3   2 453.100 7.86917  -2
  -1   3   2 453.100 7.86917   1
   1  -3   2 120.985 2.54064  -2
   0   3   2 120.985 2.54064   1
   2  -3   2 342.999 6.09073  -2
   1   3   2 342.999 6.09073   1
   3  -3   2 32.0731 1.13539  -2
   2   3   2 32.0731 1.13539   1
   4  -3   2 158.496 2.10280  -2
   3   3   2 158.496 2.10280   1
   5  -3   2 196.347 3.85948  -2
   4   3   2 196.347 3.85948   1
   6  -3   2 534.890 6.57623  -2
   5   3   2 534.890 6.57623   1
   7  -3   2 311.109 4.16768  -2
   6   3   2 311.109 4.16768   1
   8  -3   2 17.2902 1.06685  -2
   7   3   2 17.2902 1.06685   1
   9  -3   2 21.9713 1.22236  -2
   8   3   2 21.9713 1.22236   1
  10  -3   2 43.3418 1.58476  -2
   9   3   2 43.3418 1.58476   1
  11  -3   2 157.962 3.00533  -2
  10   3   2 157.962 3.00533   1
 -10   4   2 60.0038 1.62467   1
  -9   4   2 58.9428 1.21641   1
  -8   4   2 9.67288 0.60063   1
  -7   4   2 27.0818 0.78642   1
  -6   4   2 85.4113 1.32766   1
  -5   4   2 54.3484 0.98185   1
  -4   4   2 15.9086 0.54028   1
  -3   4   2 50.8566 0.87547   1
  -2   4   2 12.3574 0.44301   1
  -1   4   2 1.02682 0.17556   1
   0   4   2 6.40100 0.27657   1
   1   4   2 19.9703 0.41256   1
   2   4   2 0.62638 0.17724   1
   4  -4   2 47.0334 1.69535  -2
   3   4   2 47.0334 1.69535   1
   5  -4   2 178.961 3.89315  -2
   4   4   2 178.961 3.89315   1
   6  -4   2 127.104 3.17070  -2
   5   4   2 127.104 3.17070   1
   6   4   2 8.61222 0.51601   1
   7   4   2 3.39773 0.56067   1
   9  -4   2 54.0920 2.49225  -2
   8   4   2 54.0920 2.49225   1
  10  -4   2 38.1309 2.44165  -2
   9   4   2 38.1309 2.44165   1
 -10   5   2 9.59847 0.70591   1
  -9   5   2 11.9600 0.72538   1
  -8   5   2 1.61519 0.43754   1
  -7   5   2 54.8894 1.14191   1
  -6   5   2 131.691 1.85865   1
  -5   5   2 0.66725 0.33248   1
  -4   5   2 2.07562 0.35860   1
  -3   5   2 2.65362 0.34781   1
  -2   5   2 12.0757 0.51972   1
  -1   5   2 596.623 5.07463   1
   0   5   2 92.1479 1.07463   1
   1   5   2 2.58465 0.26014   1
   2   5   2 5.06554 0.31776   1
   3   5   2 5.64449 0.43212   1
   4   5   2 77.5073 1.26362   1
   5   5   2 1.15910 0.34562   1
   6   5   2 12.7356 0.84955   1
   7   5   2 2.82787 0.61588   1
   8   5   2 45.6760 1.45959   1
  -9   6   2 4.03897 0.58726   1
  -8   6   2 18.9525 0.86539   1
  -7   6   2 43.7583 1.09890   1
  -6   6   2 73.5333 1.36083   1
  -5   6   2 13.5836 0.68860   1
  -4   6   2 0.72696 0.36813   1
  -2   6   2 30.2954 1.72582  -4
  -3   6   2 30.2954 1.72582   1
   1  -6   2 42.9499 1.21134  -3
   0   6   2 42.9499 1.21134   1
   1   6   2 0.04860 0.28988   1
   2   6   2 1.62080 0.34863   1
   3   6   2 8.99731 0.54171   1
   4   6   2 62.3146 1.19410   1
   5   6   2 60.5164 1.21227   1
   6   6   2 0.96338 0.56697   1
   7   6   2 0.45457 0.56554   1
  -8   7   2 -0.1310 0.48136   1
  -7   7   2 37.4675 1.10760   1
  -6   7   2 72.3116 1.43519   1
  -5   7   2 4.20647 0.53001   1
  -3   7   2 4.65398 1.58097  -4
  -4   7   2 4.65398 1.58097   1
  -2   7   2 4.34554 1.38115  -4
  -3   7   2 4.34554 1.38115   1
  -1   7   2 18.3919 1.67892  -4
  -1  -7   2 18.3919 1.67892  -3
  -2   7   2 18.3919 1.67892   1
   2  -7   2 25.5812 1.27846  -3
   1   7   2 25.5812 1.27846   1
   2   7   2 3.08480 0.43502   1
   3   7   2 1.67190 0.40986   1
   4   7   2 15.2200 0.76611   1
   5   7   2 1.30288 0.58486   1
  -6   8   2 -1.0436 0.80607   1
  -5   8   2 2.24803 0.54598   1
  -3   8   2 0.20957 1.94427  -4
  -4   8   2 0.20957 1.94427   1
  -2   8   2 15.0226 1.37812  -4
  -3   8   2 15.0226 1.37812   1
  -2   8   2 19.1249 2.37615  -4
  -1  -8   2 19.1249 2.37615  -2
  -3   8   2 19.1249 2.37615   1
  -1   8   2 7.04986 1.04289   1
   0   8   2 3.53652 0.90924   1
   1   8   2 5.32889 0.73359   1
   2   8   2 9.00896 0.84608   1
   3   8   2 0.52968 0.56126   1
  -3  -8   3 1.26004 0.79928   1
  -2  -8   3 0.66757 0.47942   1
  -1  -8   3 0.01919 0.38564   1
   0  -8   3 1.09155 0.72402   1
   1  -8   3 2.36255 1.68263  -4
   2  -8   3 2.36255 1.68263   1
   3  -8   3 24.5963 1.20034   1
   4  -8   3 0.11319 0.58757   1
   5  -8   3 98.7183 2.25826   1
  -5  -7   3 5.06303 0.75301   1
  -4  -7   3 8.29657 0.62298   1
  -3  -7   3 1.57446 0.42249   1
  -3   7   3 45.8713 1.93925  -3
  -2  -7   3 45.8713 1.93925   1
   4  -7   3 0.36861 0.51377   1
   5  -7   3 2.44333 0.62479   1
   6  -7   3 70.1967 1.81567   1
   7  -7   3 -0.0986 0.60167   1
  -7  -6   3 13.7769 1.00137   1
  -6  -6   3 14.9512 0.97634   1
  -5  -6   3 1.25559 0.39623   1
  -4  -6   3 -0.1490 0.33905   1
  -3  -6   3 0.11974 0.33866   1
  -2  -6   3 195.735 2.04645   1
  -2   6   3 63.0553 1.99321  -3
  -1  -6   3 63.0553 1.99321   1
  -2  -6   3 76.3818 2.12177  -4
  -1  -6   3 76.3818 2.12177   1
  -2   6   3 71.4153 2.37926  -3
  -3   6   3 71.4153 2.37926  -2
  -1  -6   3 71.4153 2.37926   1
   1  -6   3 0.46976 0.59324   1
   2  -6   3 6.22548 0.54831   1
   3  -6   3 160.306 2.07285   1
   4  -6   3 0.78780 0.45085   1
   5  -6   3 41.9329 1.28007   1
   6  -6   3 4.39689 0.66059   1
   7  -6   3 81.1879 1.92174   1
   8  -6   3 4.37440 0.72376   1
   9  -6   3 34.6803 1.40998   1
  -8  -5   3 28.5433 1.22945   1
  -7  -5   3 0.95732 0.42733   1
  -6  -5   3 109.980 1.68797   1
  -5  -5   3 0.73321 0.34763   1
  -4  -5   3 33.5567 0.82428   1
  -3  -5   3 14.0208 0.46624   1
  -2  -5   3 123.142 1.38550   1
  -1  -5   3 10.2730 0.40935   1
   0  -5   3 2.34295 0.27064   1
   1  -5   3 12.4918 0.40801   1
   2  -5   3 124.684 1.35156   1
   3  -5   3 11.3976 0.51695   1
   4  -5   3 0.61474 0.27622   1
   5  -5   3 7.75895 0.66966   1
   6  -5   3 35.4023 1.15151   1
   7  -5   3 0.22224 0.47083   1
   8  -5   3 47.9516 1.42700   1
   9  -5   3 30.6950 1.26408   1
  10  -5   3 2.19555 1.00893   1
 -10   4   3 51.4820 2.61979  -2
  -9  -4   3 51.4820 2.61979   1
  -8  -4   3 44.5218 1.07518   1
  -7  -4   3 20.6048 0.74944   1
  -7   4   3 22.6230 1.69907  -2
  -6  -4   3 22.6230 1.69907   1
  -5  -4   3 0.15921 0.28824   1
  -5   4   3 151.389 3.33876  -2
  -4  -4   3 151.389 3.33876   1
  -3  -4   3 9.93077 0.36760   1
  -2  -4   3 160.412 1.60956   1
  -1  -4   3 26.9217 0.49942   1
   0  -4   3 0.31451 0.21053   1
   1  -4   3 60.2211 0.75737   1
   2  -4   3 7.76461 0.29924   1
   3  -4   3 162.825 1.60093   1
   3   4   3 11.7707 0.92120  -2
   4  -4   3 11.7707 0.92120   1
   5  -4   3 487.128 4.24181   1
   5   4   3 37.3392 1.13133  -2
   6  -4   3 37.3392 1.13133   1
   6   4   3 12.1531 1.52992  -2
   7  -4   3 12.1531 1.52992   1
   7   4   3 143.447 3.71455  -2
   8  -4   3 143.447 3.71455   1
   8   4   3 54.2640 2.45939  -2
   9  -4   3 54.2640 2.45939   1
   9   4   3 65.1064 2.77887  -2
  10  -4   3 65.1064 2.77887   1
 -11   3   3 29.4608 1.43593  -2
 -10  -3   3 29.4608 1.43593   1
 -10   3   3 9.32172 0.86593  -2
  -9  -3   3 9.32172 0.86593   1
  -9   3   3 4.84730 0.74867  -2
  -8  -3   3 4.84730 0.74867   1
  -8   3   3 31.4006 0.96497  -2
  -7  -3   3 31.4006 0.96497   1
  -7   3   3 255.623 2.95618  -2
  -6  -3   3 255.623 2.95618   1
  -6   3   3 219.694 2.56194  -2
  -5  -3   3 219.694 2.56194   1
  -5   3   3 102.472 1.42462  -2
  -4  -3   3 102.472 1.42462   1
  -4   3   3 397.072 4.91738  -2
  -3  -3   3 397.072 4.91738   1
  -3   3   3 575.214 9.67457  -2
  -2  -3   3 575.214 9.67457   1
  -2   3   3 314.892 5.54404  -2
  -1  -3   3 314.892 5.54404   1
  -1   3   3 111.041 2.32657  -2
   0  -3   3 111.041 2.32657   1
   0   3   3 1.84335 0.65249  -2
   1  -3   3 1.84335 0.65249   1
   1   3   3 189.979 3.20358  -2
   2  -3   3 189.979 3.20358   1
   2   3   3 278.205 2.82914  -2
   3  -3   3 278.205 2.82914   1
   3   3   3 58.9643 0.87326  -2
   4  -3   3 58.9643 0.87326   1
   4   3   3 39.6618 0.76173  -2
   5  -3   3 39.6618 0.76173   1
   5   3   3 21.8589 0.82267  -2
   6  -3   3 21.8589 0.82267   1
   6   3   3 73.0442 1.19256  -2
   7  -3   3 73.0442 1.19256   1
   7   3   3 114.008 3.00404  -2
   8  -3   3 114.008 3.00404   1
   8   3   3 79.8243 2.50509  -2
   9  -3   3 79.8243 2.50509   1
   9   3   3 13.7382 1.06968  -2
  10  -3   3 13.7382 1.06968   1
  10   3   3 75.1572 2.06245  -2
  11  -3   3 75.1572 2.06245   1
 -11  -2   3 0.56915 0.72179   1
 -10  -2   3 0.48868 0.38982   1
  -9  -2   3 203.522 2.59226   1
  -8  -2   3 174.577 2.26700   1
  -7  -2   3 22.0082 0.68107   1
  -6  -2   3 23.1466 0.64345   1
  -5  -2   3 9.69113 0.43632   1
  -4  -2   3 144.759 1.71803   1
  -3  -2   3 32.4662 0.60854   1
  -2  -2   3 282.794 2.45622   1
  -1  -2   3 78.0058 0.81418   1
   0  -2   3 15.1862 0.28361   1
   1  -2   3 204.467 2.14384   1
   2  -2   3 0.38276 0.18528   1
   3  -2   3 289.973 2.51987   1
   4  -2   3 4.82257 0.24418   1
   5  -2   3 368.766 3.23698   1
   6  -2   3 6.06358 0.32961   1
   7  -2   3 168.596 1.76030   1
   8  -2   3 30.3563 0.66293   1
   9  -2   3 24.4031 0.65579   1
  10   1   3 29.0019 1.88417  -3
  10  -2   3 29.0019 1.88417   1
 -11  -1   3 0.91330 0.49012   1
 -10  -1   3 0.27074 0.36703   1
  -9  -1   3 1.14827 0.36919   1
  -8  -1   3 12.7430 0.59183   1
  -7  -1   3 -0.2005 0.26606   1
  -6  -1   3 285.601 3.08844   1
  -5  -1   3 8.47414 0.40915   1
  -4  -1   3 285.335 2.95649   1
  -3  -1   3 6.67197 0.31675   1
  -2  -1   3 600.526 5.70291   1
  -1  -1   3 82.3482 1.58120  -4
  -1  -1   3 82.3482 1.58120   1
  -1   1   3 87.8502 1.67109  -3
  -1  -1   3 87.8502 1.67109   1
   0   1   3 25.7868 0.58507  -3
   0  -1   3 25.7868 0.58507   1
   1   1   3 81.7493 1.70765  -3
   1  -1   3 81.7493 1.70765   1
   2  -1   3 795.164 7.51919   1
   3  -1   3 154.978 1.43551   1
   4  -1   3 241.310 2.16610   1
   5  -1   3 0.89241 0.18033   1
   6  -1   3 51.9870 0.74381   1
   7  -1   3 0.93655 0.23957   1
   8   1   3 135.713 3.25649  -2
   8  -1   3 135.713 3.25649   1
   9   1   3 98.4703 2.79816  -2
   9  -1   3 98.4703 2.79816   1
  11  -2   3 176.078 3.13072  -4
  11   0   3 176.078 3.13072  -3
  11   1   3 176.078 3.13072  -2
  11  -1   3 176.078 3.13072   1
 -10   0   3 85.9577 1.47187  -2
 -10   0   3 85.9577 1.47187   1
  -9   0   3 198.948 2.47619  -2
  -9   0   3 198.948 2.47619   1
  -8   0   3 90.4688 1.37734  -2
  -8   0   3 90.4688 1.37734   1
  -7   0   3 0.37948 0.25707  -2
  -7   0   3 0.37948 0.25707   1
  -6   0   3 0.61973 0.23358  -2
  -6   0   3 0.61973 0.23358   1
  -5   0   3 128.615 1.54839  -2
  -5   0   3 128.615 1.54839   1
  -4   0   3 10.4461 0.26054  -2
  -4   0   3 10.4461 0.26054   1
  -3   0   3 0.04381 0.11090  -2
  -3   0   3 0.04381 0.11090   1
  -2   0   3 5956.44 56.0080  -2
  -2   0   3 5956.44 56.0080   1
  -1   0   3 2609.65 41.8889  -4
  -1   0   3 2609.65 41.8889  -3
  -1   0   3 2609.65 41.8889  -2
  -1   0   3 2609.65 41.8889   1
   0   0   3 349.266 5.73703  -4
   0   0   3 349.266 5.73703  -3
   0   0   3 349.266 5.73703  -2
   0   0   3 349.266 5.73703   1
   1   0   3 475.561 4.56049  -2
   1   0   3 475.561 4.56049   1
   1   0   3 560.736 9.06092  -4
   1   0   3 560.736 9.06092  -3
   1   0   3 560.736 9.06092  -2
   1   0   3 560.736 9.06092   1
   2   0   3 0.79937 0.13287  -2
   2   0   3 0.79937 0.13287   1
   3   0   3 1191.83 9.70256  -2
   3   0   3 1191.83 9.70256   1
   4   0   3 7.27745 0.26394  -2
   4   0   3 7.27745 0.26394   1
   5   0   3 221.229 2.05443  -2
   5   0   3 221.229 2.05443   1
   6   0   3 20.4848 0.45744  -2
   6   0   3 20.4848 0.45744   1
   7   0   3 617.707 5.31164  -2
   7   0   3 617.707 5.31164   1
   8   0   3 114.287 1.35871  -2
   8   0   3 114.287 1.35871   1
   9   0   3 28.7834 0.81327  -2
   9   0   3 28.7834 0.81327   1
  11  -1   3 17.8495 1.27969  -4
  11  -1   3 17.8495 1.27969  -3
  11   0   3 17.8495 1.27969  -2
  11   0   3 17.8495 1.27969   1
 -10   1   3 36.3362 1.22892   1
  -9   1   3 34.5937 0.84183   1
  -8   1   3 11.2879 0.53361   1
  -7   1   3 5.54368 0.30932   1
  -6   1   3 286.869 2.60200   1
  -5   1   3 11.4449 0.31182   1
  -4   1   3 365.838 3.13747   1
  -3   1   3 63.6505 0.70121   1
  -2   1   3 418.150 3.47959   1
  -1   1   3 83.0243 1.68896  -4
  -1   1   3 83.0243 1.68896   1
   0  -1   3 17.5020 0.58806  -3
   0   1   3 17.5020 0.58806   1
   1   1   3 28.1648 0.90219  -4
   1   1   3 28.1648 0.90219   1
   2   1   3 890.037 8.34355   1
   3   1   3 74.9815 0.97791   1
   4   1   3 61.4554 0.89167   1
   5   1   3 4.74386 0.24700   1
   6   1   3 28.0862 0.51813   1
   7  -1   3 21.9795 1.42871  -2
   7   1   3 21.9795 1.42871   1
   8  -1   3 133.223 3.27879  -2
   8   1   3 133.223 3.27879   1
   9  -1   3 94.4978 2.86998  -2
   9   1   3 94.4978 2.86998   1
  11   0   3 181.402 4.70482  -4
  11  -2   3 181.402 4.70482  -3
  11  -1   3 181.402 4.70482  -2
  11   1   3 181.402 4.70482   1
 -11   2   3 11.5350 0.92455   1
 -10   2   3 7.84520 0.74548   1
  -9   2   3 215.428 3.32673   1
  -8   2   3 185.909 2.41431   1
  -7   2   3 4.45268 0.29773   1
  -6   2   3 0.33691 0.17239   1
  -5   2   3 108.270 1.13639   1
  -4   2   3 68.2147 0.77265   1
  -3   2   3 12.0746 0.38832   1
  -2   2   3 163.721 1.49008   1
  -1   2   3 93.7292 0.92774   1
   0   2   3 150.739 1.37936   1
   1   2   3 665.412 6.31951   1
   2   2   3 5.31505 0.29895   1
   3   2   3 45.8869 0.74627   1
   4   2   3 0.34451 0.20320   1
   5   2   3 426.119 4.34948   1
   6   2   3 14.6513 0.54328   1
   7   2   3 28.2679 0.74405   1
   8   2   3 21.8711 0.71402   1
   9   2   3 0.60537 0.46359   1
  10   2   3 1.43788 0.53166   1
 -10  -3   3 29.9912 1.47807  -2
 -11   3   3 29.9912 1.47807   1
  -9  -3   3 8.75258 1.11231  -2
 -10   3   3 8.75258 1.11231   1
  -8  -3   3 3.56489 0.99552  -2
  -9   3   3 3.56489 0.99552   1
  -7  -3   3 30.9715 0.96041  -2
  -8   3   3 30.9715 0.96041   1
  -6  -3   3 248.995 2.91280  -2
  -7   3   3 248.995 2.91280   1
  -5  -3   3 209.569 2.48754  -2
  -6   3   3 209.569 2.48754   1
  -4  -3   3 98.9342 1.41473  -2
  -5   3   3 98.9342 1.41473   1
  -3  -3   3 395.061 4.98085  -2
  -4   3   3 395.061 4.98085   1
  -2  -3   3 570.325 6.94413  -2
  -3   3   3 570.325 6.94413   1
  -1  -3   3 300.190 5.47509  -2
  -2   3   3 300.190 5.47509   1
   0  -3   3 104.126 2.32199  -2
  -1   3   3 104.126 2.32199   1
   1  -3   3 -0.0500 0.65584  -2
   0   3   3 -0.0500 0.65584   1
   2  -3   3 368.171 6.57749  -2
   1   3   3 368.171 6.57749   1
   3  -3   3 284.588 5.29040  -2
   2   3   3 284.588 5.29040   1
   4  -3   3 60.5463 1.72384  -2
   3   3   3 60.5463 1.72384   1
   5  -3   3 39.0294 1.45482  -2
   4   3   3 39.0294 1.45482   1
   6  -3   3 21.2839 0.92877  -2
   5   3   3 21.2839 0.92877   1
   7  -3   3 70.5065 1.26138  -2
   6   3   3 70.5065 1.26138   1
   8  -3   3 182.189 2.35635  -2
   7   3   3 182.189 2.35635   1
   9  -3   3 121.875 2.38118  -2
   8   3   3 121.875 2.38118   1
  10  -3   3 15.3728 1.25829  -2
   9   3   3 15.3728 1.25829   1
  11  -3   3 75.8841 2.09343  -2
  10   3   3 75.8841 2.09343   1
  -9  -4   3 52.6491 1.84301  -2
 -10   4   3 52.6491 1.84301   1
  -9   4   3 185.371 2.47392   1
  -8   4   3 155.820 2.13073   1
  -7   4   3 3.01762 0.41544   1
  -6   4   3 7.02681 0.48978   1
  -5   4   3 101.910 1.46991   1
  -4   4   3 7.56761 0.44340   1
  -2  -4   3 157.626 3.36721  -2
  -3   4   3 157.626 3.36721   1
  -2   4   3 159.672 1.89613   1
  -1   4   3 100.158 1.07092   1
   0   4   3 5.34842 0.25961   1
   1   4   3 187.619 1.79429   1
   2   4   3 15.0298 0.49208   1
   4  -4   3 14.0850 1.27674  -2
   3   4   3 14.0850 1.27674   1
   5  -4   3 490.644 8.77211  -2
   4   4   3 490.644 8.77211   1
   6  -4   3 34.7577 1.80299  -2
   5   4   3 34.7577 1.80299   1
   7  -4   3 14.4959 1.57784  -2
   6   4   3 14.4959 1.57784   1
   8  -4   3 143.662 3.74419  -2
   7   4   3 143.662 3.74419   1
   9  -4   3 54.3914 2.53323  -2
   8   4   3 54.3914 2.53323   1
   9   4   3 4.76441 0.72604   1
 -10   5   3 34.9460 1.37238   1
  -9   5   3 29.1723 0.98927   1
  -8   5   3 4.89149 0.53973   1
  -7   5   3 5.40663 0.52962   1
  -6   5   3 89.4209 1.46091   1
  -5   5   3 1.47421 0.37624   1
  -4   5   3 103.399 1.51523   1
  -3   5   3 23.4435 0.67610   1
  -2   5   3 43.2866 0.86542   1
  -1   5   3 165.254 1.66517   1
   0   5   3 75.0102 0.93933   1
   1   5   3 13.6703 0.41592   1
   2   5   3 136.271 1.75628   1
   3   5   3 8.64986 0.50880   1
   4   5   3 94.9280 1.45099   1
   5   5   3 3.40218 0.43405   1
   6   5   3 2.48005 0.41216   1
   7   5   3 27.0037 1.14529   1
   8   5   3 -0.1416 0.53781   1
  -9   6   3 18.7146 0.92875   1
  -8   6   3 14.0513 0.79068   1
  -7   6   3 0.27050 0.42884   1
  -6   6   3 24.5524 0.86632   1
  -5   6   3 65.6505 1.26828   1
  -3   6   3 13.7114 1.56735  -4
  -4   6   3 13.7114 1.56735   1
  -2   6   3 28.7913 1.20428  -4
  -3   6   3 28.7913 1.20428   1
  -1   6   3 169.209 3.98220  -4
  -2   6   3 169.209 3.98220   1
   1  -6   3 8.33597 0.81909  -3
   0   6   3 8.33597 0.81909   1
   1   6   3 48.7835 0.96004   1
   2   6   3 11.3246 0.57172   1
   3   6   3 1.64730 0.37550   1
   4   6   3 13.3092 0.66269   1
   5   6   3 5.92420 0.55155   1
   6   6   3 0.53251 0.53506   1
   7   6   3 45.7710 1.50020   1
  -7   7   3 13.6662 0.83702   1
  -6   7   3 40.9723 1.12485   1
  -5   7   3 2.38022 0.50235   1
  -3   7   3 41.8283 1.25076  -4
  -4   7   3 41.8283 1.25076   1
  -1   7   3 11.0570 1.61889  -4
  -1  -7   3 11.0570 1.61889  -3
  -2   7   3 11.0570 1.61889   1
   1  -7   3 16.4086 1.56773  -3
   0   7   3 16.4086 1.56773   1
   2  -7   3 4.06523 1.02727  -3
   1   7   3 4.06523 1.02727   1
   2   7   3 19.6332 1.00847   1
   3   7   3 0.07026 0.38009   1
   4   7   3 13.7140 0.73944   1
   5   7   3 2.85307 0.64498   1
  -5   8   3 34.0041 1.09499   1
  -3   8   3 1.45574 1.93866  -4
  -4   8   3 1.45574 1.93866   1
  -2   8   3 0.71638 1.24773  -4
  -3   8   3 0.71638 1.24773   1
  -2   8   3 2.68880 2.17579  -4
  -1  -8   3 2.68880 2.17579  -2
  -3   8   3 2.68880 2.17579   1
  -2   8   3 0.42394 0.73512   1
   0   8   3 8.91521 1.17776   1
   1   8   3 56.5126 1.61478   1
   2   8   3 0.41403 0.55522   1
   3   8   3 0.82709 0.90891   1
  -2  -8   4 4.53720 0.67429   1
  -1  -8   4 18.6458 1.01397   1
   1  -8   4 2.30392 1.69040  -4
   2  -8   4 2.30392 1.69040   1
   3  -8   4 0.73614 0.60870   1
   4  -8   4 8.30439 0.88444   1
   5  -8   4 14.9358 1.58724   1
  -5  -7   4 14.3528 0.79909   1
  -4  -7   4 2.23334 0.48719   1
  -3  -7   4 144.243 2.55714   1
  -2  -7   4 7.00201 0.72234   1
   3  -7   4 1.97704 0.56584   1
   4  -7   4 16.7310 1.01393   1
   5  -7   4 41.0021 1.42165   1
   6  -7   4 13.4136 1.02838   1
   7  -7   4 56.0450 1.71784   1
  -7  -6   4 11.7087 0.96982   1
  -6  -6   4 1.44168 0.46261   1
  -5  -6   4 19.5191 0.78868   1
  -4  -6   4 29.6529 0.86038   1
  -3  -6   4 0.16379 0.34283   1
  -2  -6   4 43.1441 0.79060   1
  -2   6   4 48.5777 2.10235  -3
  -3   6   4 48.5777 2.10235  -2
  -1  -6   4 48.5777 2.10235   1
  -1  -6   4 56.2781 1.98262  -4
  -1   6   4 56.2781 1.98262  -3
   0  -6   4 56.2781 1.98262   1
   0  -6   4 28.3990 1.53510  -4
   0   6   4 28.3990 1.53510  -3
   1  -6   4 28.3990 1.53510   1
   2  -6   4 3.63096 0.49704   1
   3  -6   4 50.5892 1.01950   1
   4  -6   4 30.2681 1.11887   1
   5  -6   4 1.64759 0.56029   1
   6  -6   4 8.21931 0.78602   1
   7  -6   4 46.0174 1.49110   1
   8  -6   4 8.97484 0.89936   1
  -8  -5   4 1.37193 0.61408   1
  -7  -5   4 298.405 3.56328   1
  -6  -5   4 31.9140 0.91378   1
  -5  -5   4 7.42135 0.53942   1
  -4  -5   4 7.61639 0.52574   1
  -3  -5   4 405.086 4.28301   1
  -2  -5   4 1.94841 0.28101   1
  -1  -5   4 24.7409 0.54659   1
   0  -5   4 47.4047 0.72734   1
   1  -5   4 12.2987 0.53436   1
   2  -5   4 300.673 3.29934   1
   3  -5   4 5.31466 0.42072   1
   4  -5   4 76.5743 1.23789   1
   5  -5   4 110.955 1.60076   1
   6  -5   4 41.2837 1.27560   1
   7  -5   4 89.6724 1.92966   1
   8  -5   4 10.9452 0.88761   1
   9  -5   4 2.59218 0.68400   1
 -10   4   4 15.3358 2.04377  -2
  -9  -4   4 15.3358 2.04377   1
  -8  -4   4 82.0571 1.48267   1
  -8   4   4 18.2662 1.79135  -2
  -7  -4   4 18.2662 1.79135   1
  -6  -4   4 1.00086 0.37822   1
  -5  -4   4 35.1251 0.84406   1
  -4  -4   4 11.0647 0.55326   1
  -4   4   4 103.861 2.43710  -2
  -3  -4   4 103.861 2.43710   1
  -2  -4   4 11.7468 0.38187   1
  -1  -4   4 29.7832 0.53206   1
   0  -4   4 17.7605 0.40629   1
   1  -4   4 28.5372 0.64182   1
   2  -4   4 5.80006 0.38978   1
   3  -4   4 23.0711 0.61269   1
   3   4   4 232.117 4.42462  -2
   4  -4   4 232.117 4.42462   1
   4   4   4 351.923 4.61670  -2
   5  -4   4 351.923 4.61670   1
   5   4   4 59.7820 1.45477  -2
   6  -4   4 59.7820 1.45477   1
   6   4   4 286.780 3.98418  -2
   7  -4   4 286.780 3.98418   1
   8  -4   4 34.3843 1.19908   1
   8   4   4 43.4116 2.27285  -2
   9  -4   4 43.4116 2.27285   1
   9   4   4 161.551 4.28210  -2
  10  -4   4 161.551 4.28210   1
 -11   3   4 158.421 2.39724  -2
 -10  -3   4 158.421 2.39724   1
 -10   3   4 186.755 2.57975  -2
  -9  -3   4 186.755 2.57975   1
  -9   3   4 116.606 1.86526  -2
  -8  -3   4 116.606 1.86526   1
  -8   3   4 479.943 5.10369  -2
  -7  -3   4 479.943 5.10369   1
  -7   3   4 707.030 7.10217  -2
  -6  -3   4 707.030 7.10217   1
  -6   3   4 131.996 1.79735  -2
  -5  -3   4 131.996 1.79735   1
  -5   3   4 76.4914 1.22745  -2
  -4  -3   4 76.4914 1.22745   1
  -4   3   4 206.462 2.82940  -2
  -3  -3   4 206.462 2.82940   1
  -3   3   4 152.928 2.16086  -2
  -2  -3   4 152.928 2.16086   1
  -2   3   4 536.213 9.07284  -2
  -1  -3   4 536.213 9.07284   1
  -1   3   4 803.188 13.2016  -2
   0  -3   4 803.188 13.2016   1
   0   3   4 625.401 10.4412  -2
   1  -3   4 625.401 10.4412   1
   1   3   4 472.912 8.04147  -2
   2  -3   4 472.912 8.04147   1
   2   3   4 173.077 3.41518  -2
   3  -3   4 173.077 3.41518   1
   3   3   4 498.794 6.15433  -2
   4  -3   4 498.794 6.15433   1
   4   3   4 260.208 3.55057  -2
   5  -3   4 260.208 3.55057   1
   5   3   4 203.985 4.43156  -2
   6  -3   4 203.985 4.43156   1
   6   3   4 308.163 4.23685  -2
   7  -3   4 308.163 4.23685   1
   7   3   4 147.253 2.44601  -2
   8  -3   4 147.253 2.44601   1
   8   3   4 4.63457 0.72566  -2
   9  -3   4 4.63457 0.72566   1
   9   3   4 76.7476 1.89370  -2
  10  -3   4 76.7476 1.89370   1
 -10  -2   4 10.7256 0.69392   1
  -9  -2   4 3.95476 0.48597   1
  -8  -2   4 33.8864 0.88482   1
  -7  -2   4 28.4783 0.77937   1
  -6  -2   4 1.24596 0.31594   1
  -5  -2   4 66.5137 1.06765   1
  -4  -2   4 102.947 1.35477   1
  -3  -2   4 122.985 1.49141   1
  -2  -2   4 73.4577 0.81459   1
  -1  -2   4 18.5003 0.34718   1
   0  -2   4 37.1210 0.62532   1
   1  -2   4 78.1293 1.02582   1
   2  -2   4 4.38309 0.29548   1
   3  -2   4 193.876 2.13836   1
   4  -2   4 214.800 1.98782   1
   5  -2   4 152.787 1.54141   1
   6  -2   4 0.27400 0.21314   1
   7  -2   4 157.630 1.68704   1
   8  -2   4 14.8840 0.52690   1
   9  -2   4 30.1983 0.85150   1
  10  -2   4 133.215 2.43421   1
  11  -2   4 2.19970 0.64214   1
 -11  -1   4 16.7993 0.96615   1
 -10  -1   4 70.9572 1.36352   1
  -9  -1   4 45.5525 1.03614   1
  -8  -1   4 5.07414 0.46181   1
  -7  -1   4 805.213 7.92673   1
  -6  -1   4 23.8249 0.63293   1
  -5  -1   4 11.8198 0.45782   1
  -4  -1   4 24.5719 0.55284   1
  -3  -1   4 1168.98 10.9531   1
  -2  -1   4 7.13877 0.23998   1
  -1  -1   4 114.542 2.10423  -4
  -1  -1   4 114.542 2.10423   1
   0  -1   4 465.771 5.59844  -4
   0  -1   4 465.771 5.59844   1
   0   1   4 462.035 7.47837  -3
   0  -1   4 462.035 7.47837   1
   1  -1   4 100.125 1.45966   1
   2  -1   4 1041.42 9.82555   1
   3  -1   4 116.278 1.15495   1
   4  -1   4 2.30348 0.19749   1
   5  -1   4 160.082 1.58852   1
   6  -1   4 4.76347 0.30388   1
   7   1   4 551.395 9.46778  -2
   7  -1   4 551.395 9.46778   1
   8  -1   4 4.22226 0.35920   1
   9   1   4 68.2607 2.31791  -2
   9  -1   4 68.2607 2.31791   1
  11  -2   4 104.283 3.21129  -4
  11   0   4 104.283 3.21129  -3
  11  -1   4 104.283 3.21129   1
 -10   0   4 49.5604 1.10590  -2
 -10   0   4 49.5604 1.10590   1
  -9   0   4 44.6540 0.99448  -2
  -9   0   4 44.6540 0.99448   1
  -8   0   4 250.669 2.90409  -2
  -8   0   4 250.669 2.90409   1
  -7   0   4 134.322 1.75607  -2
  -7   0   4 134.322 1.75607   1
  -6   0   4 6.20238 0.39384  -2
  -6   0   4 6.20238 0.39384   1
  -5   0   4 220.624 2.42804  -2
  -5   0   4 220.624 2.42804   1
  -4   0   4 6.87313 0.24058  -2
  -4   0   4 6.87313 0.24058   1
  -3   0   4 41.4227 0.61441  -2
  -3   0   4 41.4227 0.61441   1
  -2   0   4 3171.26 30.0540  -2
  -2   0   4 3171.26 30.0540   1
  -1   0   4 694.861 8.07758  -4
  -1   0   4 694.861 8.07758  -3
  -1   0   4 694.861 8.07758  -2
  -1   0   4 694.861 8.07758   1
   0   0   4 419.853 6.89578  -4
   0   0   4 419.853 6.89578  -3
   0   0   4 419.853 6.89578  -2
   0   0   4 419.853 6.89578   1
   1   0   4 138.004 1.50748  -2
   1   0   4 138.004 1.50748   1
   2   0   4 21.7656 0.36432  -2
   2   0   4 21.7656 0.36432   1
   3   0   4 1522.60 12.2942  -2
   3   0   4 1522.60 12.2942   1
   4   0   4 624.195 5.22310  -2
   4   0   4 624.195 5.22310   1
   5   0   4 176.452 1.71452  -2
   5   0   4 176.452 1.71452   1
   6   0   4 7.43494 0.34446  -2
   6   0   4 7.43494 0.34446   1
   7   0   4 185.810 1.89701  -2
   7   0   4 185.810 1.89701   1
   8   0   4 2.89898 0.41589  -2
   8   0   4 2.89898 0.41589   1
   9   0   4 47.0069 1.02942  -2
   9   0   4 47.0069 1.02942   1
  11  -1   4 27.6646 1.39565  -4
  11  -1   4 27.6646 1.39565  -3
  11   0   4 27.6646 1.39565  -2
  11   0   4 27.6646 1.39565   1
 -10   1   4 35.2891 1.22097   1
  -9   1   4 15.4497 0.89739   1
  -8   1   4 13.7746 0.57165   1
  -7   1   4 1058.91 10.1784   1
  -6   1   4 14.2141 0.37766   1
  -5   1   4 0.71718 0.17493   1
  -4   1   4 14.1453 0.32985   1
  -3   1   4 719.481 5.92000   1
  -2  -1   4 76.2537 1.80047  -3
  -2   1   4 76.2537 1.80047   1
  -1   1   4 269.209 2.68427   1
   0  -1   4 714.931 11.8083  -3
   0   1   4 714.931 11.8083   1
   1   1   4 114.412 2.27977  -4
   1   1   4 114.412 2.27977   1
   2   1   4 402.067 3.96336   1
   3   1   4 154.305 1.75198   1
   4   1   4 86.4020 1.16733   1
   5   1   4 127.953 1.60685   1
   6   1   4 135.783 1.73351   1
   7   1   4 207.931 2.46620   1
   8  -1   4 9.16273 1.00096  -2
   8   1   4 9.16273 1.00096   1
   9  -1   4 71.4022 2.49216  -2
   9   1   4 71.4022 2.49216   1
 -11   2   4 5.00477 0.73783   1
 -10   2   4 1.93094 0.57178   1
  -9   2   4 0.99304 0.49174   1
  -8   2   4 3.04298 0.52936   1
  -7   2   4 77.4096 1.20780   1
  -6   2   4 0.30560 0.18002   1
  -5   2   4 65.5237 0.80309   1
  -4   2   4 225.360 2.06136   1
  -3   2   4 269.723 2.38501   1
  -2   2   4 150.957 1.42687   1
  -1   2   4 0.52224 0.14505   1
   0   2   4 5.53190 0.22885   1
   1   2   4 2.73887 0.24575   1
   2   2   4 0.27782 0.19076   1
   3   2   4 145.591 1.72529   1
   4   2   4 257.711 2.79184   1
   5   2   4 489.167 4.95325   1
   6   2   4 47.6933 0.92121   1
   7   2   4 223.540 2.64475   1
   8   2   4 1.14067 0.36015   1
   9   2   4 6.10387 0.69497   1
  10   2   4 106.655 2.20642   1
 -10  -3   4 157.301 3.02743  -2
 -11   3   4 157.301 3.02743   1
  -9  -3   4 184.826 3.26025  -2
 -10   3   4 184.826 3.26025   1
  -8  -3   4 111.682 2.30394  -2
  -9   3   4 111.682 2.30394   1
  -7  -3   4 467.742 4.99581  -2
  -8   3   4 467.742 4.99581   1
  -6  -3   4 695.302 7.02567  -2
  -7   3   4 695.302 7.02567   1
  -5  -3   4 125.356 1.73753  -2
  -6   3   4 125.356 1.73753   1
  -4  -3   4 73.8955 1.21256  -2
  -5   3   4 73.8955 1.21256   1
  -3  -3   4 202.607 2.34145  -2
  -4   3   4 202.607 2.34145   1
  -2  -3   4 147.218 3.07984  -2
  -3   3   4 147.218 3.07984   1
  -1  -3   4 534.757 9.28222  -2
  -2   3   4 534.757 9.28222   1
   0  -3   4 762.099 12.9213  -2
  -1   3   4 762.099 12.9213   1
   1  -3   4 573.031 9.92055  -2
   0   3   4 573.031 9.92055   1
   2  -3   4 440.259 7.84950  -2
   1   3   4 440.259 7.84950   1
   3  -3   4 174.732 3.62360  -2
   2   3   4 174.732 3.62360   1
   4  -3   4 504.674 8.97325  -2
   3   3   4 504.674 8.97325   1
   5  -3   4 269.224 5.26408  -2
   4   3   4 269.224 5.26408   1
   6  -3   4 207.335 3.06680  -2
   5   3   4 207.335 3.06680   1
   7  -3   4 302.017 3.42038  -2
   6   3   4 302.017 3.42038   1
   8  -3   4 147.451 2.06959  -2
   7   3   4 147.451 2.06959   1
   9  -3   4 5.63287 1.05504  -2
   8   3   4 5.63287 1.05504   1
  10  -3   4 85.0099 2.06317  -2
   9   3   4 85.0099 2.06317   1
 -10   4   4 -0.2706 0.55478   1
  -9   4   4 11.4203 0.91023   1
  -8   4   4 3.06419 0.44910   1
  -7   4   4 91.0232 1.47457   1
  -6   4   4 2.74208 0.40204   1
  -4  -4   4 38.1750 1.75121  -2
  -5   4   4 38.1750 1.75121   1
  -3  -4   4 97.5963 2.55487  -2
  -4   4   4 97.5963 2.55487   1
  -2  -4   4 121.090 2.80554  -2
  -3   4   4 121.090 2.80554   1
  -1  -4   4 263.146 4.92617  -2
  -2   4   4 263.146 4.92617   1
   0  -4   4 61.8409 1.34951  -2
  -1   4   4 61.8409 1.34951   1
   1  -4   4 29.4971 0.72045  -2
   0   4   4 29.4971 0.72045   1
   1   4   4 0.77086 0.17571   1
   2   4   4 0.81381 0.26646   1
   3   4   4 137.631 2.14985   1
   5  -4   4 342.482 6.52288  -2
   4   4   4 342.482 6.52288   1
   6  -4   4 62.2743 2.28427  -2
   5   4   4 62.2743 2.28427   1
   7  -4   4 285.439 4.09026  -2
   6   4   4 285.439 4.09026   1
   8  -4   4 57.7302 1.61021  -2
   7   4   4 57.7302 1.61021   1
   9  -4   4 40.1523 2.31559  -2
   8   4   4 40.1523 2.31559   1
  10  -4   4 162.580 4.43895  -2
   9   4   4 162.580 4.43895   1
  -9   5   4 3.71197 0.55494   1
  -8   5   4 2.05927 0.47112   1
  -7   5   4 561.802 5.93760   1
  -6   5   4 19.8344 0.75667   1
  -5   5   4 18.8762 0.70586   1
  -4   5   4 3.04991 0.40859   1
  -3   5   4 120.522 1.66736   1
  -2   5   4 13.1333 0.56374   1
  -1   5   4 2.73916 0.34380   1
   0   5   4 44.5811 0.69426   1
   1   5   4 40.4663 0.82774   1
   2   5   4 33.4977 0.79110   1
   3   5   4 110.804 1.59350   1
   4   5   4 9.56510 0.57354   1
   5   5   4 2.80188 0.44542   1
   6   5   4 18.2180 0.77493   1
   7   5   4 128.202 2.45968   1
   8   5   4 3.41206 0.70483   1
  -8   6   4 5.29869 0.61665   1
  -7   6   4 84.9671 1.56135   1
  -6   6   4 10.4287 0.67797   1
  -5   6   4 8.56162 0.60818   1
  -3   6   4 3.39281 1.39801  -4
  -4   6   4 3.39281 1.39801   1
  -2   6   4 50.9405 1.21149  -4
  -3   6   4 50.9405 1.21149   1
  -1   6   4 214.673 4.75114  -4
  -2   6   4 214.673 4.75114   1
   0  -6   4 75.3287 2.47404  -3
  -1   6   4 75.3287 2.47404   1
   1  -6   4 3.20229 1.24257  -3
   0   6   4 3.20229 1.24257   1
   1   6   4 2.90216 0.38219   1
   2   6   4 1.82346 0.37801   1
   3   6   4 70.0569 1.26565   1
   4   6   4 48.8228 1.09435   1
   5   6   4 23.9417 0.76256   1
   6   6   4 14.5693 0.79695   1
  -7   7   4 281.379 3.53908   1
  -6   7   4 26.8218 0.98958   1
  -5   7   4 7.97944 0.65067   1
  -3   7   4 3.16797 1.15649  -4
  -4   7   4 3.16797 1.15649   1
   1  -7   4 50.7073 2.22540  -3
   0   7   4 50.7073 2.22540   1
   1   7   4 6.48108 0.72824   1
   2   7   4 19.8843 1.03682   1
   3   7   4 56.3156 1.23038   1
   4   7   4 5.76018 0.58705   1
   5   7   4 0.62992 0.46244   1
  -5   8   4 -0.4664 0.61243   1
  -3   8   4 24.3870 1.59357  -4
  -4   8   4 24.3870 1.59357   1
  -2   8   4 36.2101 2.52596  -4
  -3   8   4 36.2101 2.52596   1
  -2   8   4 2.75405 0.92421   1
   1  -8   4 6.26547 1.35528  -3
   0   8   4 6.26547 1.35528   1
   1   8   4 23.0654 1.17581   1
   2   8   4 1.13130 0.61365   1
  -2  -8   5 19.5671 1.14432   1
  -1  -8   5 35.0300 1.93923   1
   0  -8   5 4.83074 1.97792  -4
   0   8   5 4.83074 1.97792  -3
   1  -8   5 4.83074 1.97792   1
   2  -8   5 4.11264 1.03485   1
   3  -8   5 36.1255 1.41302   1
   4  -8   5 13.7191 1.52291   1
  -5  -7   5 -0.1912 0.54503   1
  -4  -7   5 6.81385 0.78799   1
  -3  -7   5 1.95866 0.59469   1
  -2  -7   5 23.8984 1.07896   1
   3  -7   5 33.9233 1.25234   1
   4  -7   5 0.11553 0.54586   1
   5  -7   5 60.8902 1.72176   1
   6  -7   5 130.131 2.66504   1
  -6  -6   5 0.26936 0.41782   1
  -5  -6   5 21.3183 0.84099   1
  -4  -6   5 40.0514 0.99721   1
  -3  -6   5 135.539 2.41467   1
  -2  -6   5 2.47679 0.53528   1
  -1  -6   5 21.6509 1.43992   1
   0  -6   5 16.2982 1.25564   1
   2  -6   5 14.3394 1.18445   1
   3  -6   5 0.64949 0.36219   1
   4  -6   5 18.7104 0.71983   1
   5  -6   5 121.265 2.36257   1
   6  -6   5 67.7083 1.74708   1
   7  -6   5 11.9432 0.95599   1
   8  -6   5 1.10042 0.64678   1
  -8  -5   5 20.2371 0.93180   1
  -7  -5   5 175.163 2.42814   1
  -6  -5   5 -0.1971 0.38094   1
  -5  -5   5 0.21299 0.35884   1
  -4  -5   5 12.4186 0.63536   1
  -3  -5   5 4.42412 0.43397   1
  -2  -5   5 81.3259 1.05482   1
  -1  -5   5 19.7054 0.64861   1
   0  -5   5 3.22120 0.37270   1
   1  -5   5 113.411 1.58779   1
   2  -5   5 7.55347 0.48896   1
   3  -5   5 83.7635 1.33327   1
   4  -5   5 14.1920 0.63490   1
   5  -5   5 25.3872 0.76801   1
   6  -5   5 157.197 2.12278   1
   7  -5   5 24.1540 1.10711   1
   8  -5   5 25.0603 1.18805   1
   9  -5   5 92.6278 2.16680   1
  -9  -4   5 2.27237 0.52724   1
  -9   4   5 19.3434 1.98912  -2
  -8  -4   5 19.3434 1.98912   1
  -8   4   5 53.1341 2.33938  -2
  -7  -4   5 53.1341 2.33938   1
  -6  -4   5 7.14495 0.55760   1
  -5  -4   5 22.8892 0.73867   1
  -4  -4   5 0.16091 0.30368   1
  -3  -4   5 96.0771 1.37921   1
  -2  -4   5 91.1269 1.07852   1
  -1  -4   5 221.222 2.11313   1
   0  -4   5 38.9372 0.59729   1
   1  -4   5 63.6636 1.03392   1
   2  -4   5 57.9936 1.00134   1
   2   4   5 257.813 4.93045  -2
   3  -4   5 257.813 4.93045   1
   3   4   5 111.596 2.71337  -2
   4  -4   5 111.596 2.71337   1
   4   4   5 6.28031 0.89588  -2
   5  -4   5 6.28031 0.89588   1
   5   4   5 44.2427 1.31707  -2
   6  -4   5 44.2427 1.31707   1
   6   4   5 15.9108 1.05238  -2
   7  -4   5 15.9108 1.05238   1
   7   4   5 28.7331 1.91251  -2
   8  -4   5 28.7331 1.91251   1
   8   4   5 11.3384 1.81911  -2
   9  -4   5 11.3384 1.81911   1
  10  -4   5 2.11780 1.09894   1
 -10  -3   5 21.0602 1.12909   1
 -10   3   5 83.3896 1.64573  -2
  -9  -3   5 83.3896 1.64573   1
  -9   3   5 172.356 2.40130  -2
  -8  -3   5 172.356 2.40130   1
  -8   3   5 296.012 3.45970  -2
  -7  -3   5 296.012 3.45970   1
  -7   3   5 145.651 2.48462  -2
  -6  -3   5 145.651 2.48462   1
  -6   3   5 159.932 2.08891  -2
  -5  -3   5 159.932 2.08891   1
  -5   3   5 243.819 2.78413  -2
  -4  -3   5 243.819 2.78413   1
  -4   3   5 192.369 2.26087  -2
  -3  -3   5 192.369 2.26087   1
  -3   3   5 40.1003 0.94982  -2
  -2  -3   5 40.1003 0.94982   1
  -2   3   5 242.468 4.61930  -2
  -1  -3   5 242.468 4.61930   1
  -1   3   5 36.9232 1.38157  -2
   0  -3   5 36.9232 1.38157   1
   0   3   5 382.928 6.74498  -2
   1  -3   5 382.928 6.74498   1
   1   3   5 54.0054 1.66996  -2
   2  -3   5 54.0054 1.66996   1
   2   3   5 201.029 3.94621  -2
   3  -3   5 201.029 3.94621   1
   3   3   5 312.321 4.16287  -2
   4  -3   5 312.321 4.16287   1
   4   3   5 47.6684 1.27722  -2
   5  -3   5 47.6684 1.27722   1
   5   3   5 211.847 3.17040  -2
   6  -3   5 211.847 3.17040   1
   6   3   5 309.209 4.31510  -2
   7  -3   5 309.209 4.31510   1
   7   3   5 24.5259 0.97916  -2
   8  -3   5 24.5259 0.97916   1
   8   3   5 127.463 2.37022  -2
   9  -3   5 127.463 2.37022   1
   9   3   5 85.3324 2.94685  -2
  10  -3   5 85.3324 2.94685   1
 -10  -2   5 67.3596 1.38652   1
  -9  -2   5 1.91684 0.45334   1
  -8  -2   5 14.0242 0.69475   1
  -7  -2   5 51.0721 1.04196   1
  -6  -2   5 5.80103 0.45170   1
  -5  -2   5 59.6733 1.02536   1
  -4  -2   5 19.0871 0.54383   1
  -3  -2   5 139.314 1.38379   1
  -2  -2   5 153.573 1.49061   1
  -1  -2   5 393.875 3.37986   1
   0  -2   5 41.3346 0.70520   1
   1  -2   5 279.436 2.94045   1
   2  -2   5 164.292 1.88953   1
   3  -2   5 18.2635 0.51147   1
   4  -2   5 67.2863 1.03575   1
   5  -2   5 83.7878 0.99668   1
   6  -2   5 98.8436 1.24192   1
   7  -2   5 -0.0353 0.29966   1
   8  -2   5 22.3609 0.74488   1
   9  -2   5 11.4692 0.66019   1
  10  -3   5 8.46686 1.79804  -4
  10  -2   5 8.46686 1.79804   1
 -10  -1   5 19.0938 0.81180   1
  -9  -1   5 13.7460 0.69823   1
  -8   1   5 101.424 2.96336  -2
  -8  -1   5 101.424 2.96336   1
  -7  -1   5 275.359 3.12343   1
  -6  -1   5 5.14867 0.41613   1
  -5  -1   5 11.5948 0.47689   1
  -4  -1   5 65.1877 0.99019   1
  -3  -1   5 103.442 1.07255   1
  -2   1   5 856.609 10.0824  -3
  -2  -1   5 856.609 10.0824   1
  -1  -1   5 50.8717 0.95649   1
   0  -1   5 5.51532 0.52182  -4
   0  -1   5 5.51532 0.52182   1
   0   1   5 12.8640 0.51755  -3
   0  -1   5 12.8640 0.51755   1
   1  -1   5 245.126 2.57521   1
   2  -1   5 92.8329 1.18543   1
   3  -1   5 363.690 3.14905   1
   4  -1   5 3.86397 0.24378   1
   5  -1   5 5.30047 0.28916   1
   6  -1   5 659.201 5.62616   1
   7  -1   5 0.43544 0.24435   1
   8  -1   5 25.0914 0.75545   1
   9   1   5 177.437 4.24614  -2
   9  -1   5 177.437 4.24614   1
 -11   1   5 32.3436 2.23499  -4
 -11   0   5 32.3436 2.23499  -2
 -11   0   5 32.3436 2.23499   1
 -10   0   5 1.10433 0.40405  -2
 -10   0   5 1.10433 0.40405   1
  -9   0   5 14.4129 0.67099  -2
  -9   0   5 14.4129 0.67099   1
  -8   0   5 221.858 2.67486  -2
  -8   0   5 221.858 2.67486   1
  -7   0   5 148.974 1.91947  -2
  -7   0   5 148.974 1.91947   1
  -6   0   5 25.9125 0.66336  -2
  -6   0   5 25.9125 0.66336   1
  -5   0   5 431.393 4.39007  -2
  -5   0   5 431.393 4.39007   1
  -4   0   5 96.9941 1.03906  -2
  -4   0   5 96.9941 1.03906   1
  -3   0   5 1321.32 12.4540  -2
  -3   0   5 1321.32 12.4540   1
  -3   0   5 1445.88 23.0746  -4
  -3   0   5 1445.88 23.0746  -2
  -3   0   5 1445.88 23.0746   1
  -2   0   5 6.42505 0.28850  -2
  -2   0   5 6.42505 0.28850   1
  -1   0   5 222.417 2.00285  -4
  -1   0   5 222.417 2.00285  -3
  -1   0   5 222.417 2.00285  -2
  -1   0   5 222.417 2.00285   1
   1   0   5 795.281 7.59623  -2
   1   0   5 795.281 7.59623   1
   1   0   5 835.543 13.4524  -4
   1   0   5 835.543 13.4524  -2
   1   0   5 835.543 13.4524   1
   2   0   5 632.205 5.25789  -2
   2   0   5 632.205 5.25789   1
   3   0   5 74.2611 0.84411  -2
   3   0   5 74.2611 0.84411   1
   4   0   5 45.9107 0.63645  -2
   4   0   5 45.9107 0.63645   1
   5   0   5 227.798 2.15368  -2
   5   0   5 227.798 2.15368   1
   6   0   5 181.898 1.83373  -2
   6   0   5 181.898 1.83373   1
   7   0   5 1.56039 0.34779  -2
   7   0   5 1.56039 0.34779   1
   8   0   5 61.6367 1.14517  -2
   8   0   5 61.6367 1.14517   1
   9   0   5 39.7262 1.23038  -2
   9   0   5 39.7262 1.23038   1
   9  -1   5 54.0081 2.12066  -4
   9   0   5 54.0081 2.12066  -2
   9   0   5 54.0081 2.12066   1
 -11   0   5 105.866 3.49300  -3
 -11   1   5 105.866 3.49300   1
 -10   1   5 20.6248 1.04353   1
  -9   1   5 14.8133 0.88769   1
  -8   1   5 57.6255 1.06632   1
  -7   1   5 212.197 2.48501   1
  -6   1   5 26.6230 0.51460   1
  -5   1   5 17.8180 0.40814   1
  -4   1   5 112.855 1.18290   1
  -3   1   5 43.4360 0.59370   1
  -2   1   5 644.980 10.9433  -4
  -2   1   5 644.980 10.9433   1
  -2  -1   5 745.971 12.2953  -3
  -2   1   5 745.971 12.2953   1
  -1   1   5 1.51203 0.20281   1
   0  -1   5 88.1784 1.36929  -3
   0   1   5 88.1784 1.36929   1
   1   1   5 135.123 1.30965   1
   2   1   5 2.95982 0.26105   1
   3   1   5 290.288 3.03897   1
   4   1   5 72.2766 1.07223   1
   5   1   5 21.9970 0.60462   1
   6  -1   5 1010.34 16.6815  -2
   6   1   5 1010.34 16.6815   1
   7   1   5 7.17566 0.50365   1
   8  -1   5 27.4174 1.62134  -2
   8   1   5 27.4174 1.62134   1
   9  -2   5 181.385 4.36754  -3
   9  -1   5 181.385 4.36754  -2
   9   1   5 181.385 4.36754   1
 -11   2   5 2.07866 0.64343   1
 -10   2   5 25.7044 1.16072   1
  -9   2   5 1.02666 0.51004   1
  -8   2   5 29.7098 1.06350   1
  -7   2   5 67.6807 1.51112   1
  -6   2   5 3.23958 0.35202   1
  -5   2   5 149.633 1.51987   1
  -4   2   5 129.113 1.32323   1
  -3   2   5 28.5011 0.47165   1
  -2   2   5 118.423 1.20520   1
  -1   2   5 432.531 3.68907   1
   0   2   5 55.3622 0.68127   1
   1   2   5 322.800 3.30841   1
   2   2   5 233.721 2.52841   1
   3   2   5 23.6277 0.58592   1
   4   2   5 14.7710 0.53006   1
   5   2   5 19.9449 0.62670   1
   6   2   5 1.50097 0.33911   1
   7   2   5 11.5201 0.61507   1
   8   2   5 47.3261 1.06442   1
   9   2   5 25.2828 0.87273   1
  10   2   5 31.0453 1.26937   1
  -9  -3   5 86.2237 2.15870  -2
 -10   3   5 86.2237 2.15870   1
  -8  -3   5 173.490 3.06153  -2
  -9   3   5 173.490 3.06153   1
  -7  -3   5 293.435 4.30446  -2
  -8   3   5 293.435 4.30446   1
  -6  -3   5 147.880 2.03438  -2
  -7   3   5 147.880 2.03438   1
  -5  -3   5 153.911 2.55805  -2
  -6   3   5 153.911 2.55805   1
  -4  -3   5 234.824 2.72236  -2
  -5   3   5 234.824 2.72236   1
  -3  -3   5 192.593 2.28936  -2
  -4   3   5 192.593 2.28936   1
  -2  -3   5 37.5573 0.97071  -2
  -3   3   5 37.5573 0.97071   1
  -1  -3   5 221.013 4.32783  -2
  -2   3   5 221.013 4.32783   1
   0  -3   5 35.9270 1.36761  -2
  -1   3   5 35.9270 1.36761   1
   1  -3   5 399.270 7.23843  -2
   0   3   5 399.270 7.23843   1
   2  -3   5 51.7427 1.67564  -2
   1   3   5 51.7427 1.67564   1
   3  -3   5 194.972 4.05409  -2
   2   3   5 194.972 4.05409   1
   4  -3   5 318.636 6.12070  -2
   3   3   5 318.636 6.12070   1
   5  -3   5 48.5031 1.79768  -2
   4   3   5 48.5031 1.79768   1
   6  -3   5 203.766 4.37452  -2
   5   3   5 203.766 4.37452   1
   7  -3   5 309.201 3.53134  -2
   6   3   5 309.201 3.53134   1
   8  -3   5 25.9182 0.97750  -2
   7   3   5 25.9182 0.97750   1
   9  -3   5 124.404 1.97669  -2
   8   3   5 124.404 1.97669   1
  10  -3   5 99.7057 2.29939  -2
   9   3   5 99.7057 2.29939   1
 -10   4   5 24.1745 1.21768   1
  -9   4   5 8.35002 0.84034   1
  -8   4   5 18.6546 0.76487   1
  -7   4   5 35.1987 0.92687   1
  -5  -4   5 24.9779 1.76075  -2
  -6   4   5 24.9779 1.76075   1
  -4  -4   5 138.786 3.38800  -2
  -5   4   5 138.786 3.38800   1
  -3  -4   5 132.685 3.16257  -2
  -4   4   5 132.685 3.16257   1
  -2  -4   5 119.133 2.79464  -2
  -3   4   5 119.133 2.79464   1
  -1  -4   5 220.052 4.29544  -2
  -2   4   5 220.052 4.29544   1
   0  -4   5 74.0018 1.21541  -2
  -1   4   5 74.0018 1.21541   1
   1  -4   5 77.8803 1.26507  -2
   0   4   5 77.8803 1.26507   1
   2  -4   5 260.197 4.75659  -2
   1   4   5 260.197 4.75659   1
   2   4   5 131.774 1.71486   1
   3   4   5 12.8417 0.56730   1
   4   4   5 1.96572 0.42878   1
   6  -4   5 45.3607 1.41221  -2
   5   4   5 45.3607 1.41221   1
   7  -4   5 16.1273 1.14429  -2
   6   4   5 16.1273 1.14429   1
   8  -4   5 26.3880 1.30602  -2
   7   4   5 26.3880 1.30602   1
   9  -4   5 13.2388 1.90246  -2
   8   4   5 13.2388 1.90246   1
  -9   5   5 27.6784 1.25904   1
  -8   5   5 50.7716 1.19363   1
  -7   5   5 42.2964 1.07148   1
  -6   5   5 65.9160 1.26278   1
  -5   5   5 -0.0353 0.33437   1
  -4   5   5 14.8379 0.64635   1
  -3   5   5 39.9136 0.90517   1
  -2   5   5 408.241 4.34774   1
  -1   5   5 10.0660 0.51009   1
   0   5   5 31.6996 0.73660   1
   1   5   5 10.4345 0.52233   1
   2   5   5 4.98915 0.43871   1
   3   5   5 58.1060 1.10012   1
   4   5   5 15.0815 0.65851   1
   5   5   5 1.50049 0.39728   1
   6   5   5 313.832 3.66848   1
   7   5   5 2.80634 0.49245   1
  -8   6   5 37.7288 1.13772   1
  -7   6   5 13.1054 0.77226   1
  -6   6   5 6.53510 0.60771   1
  -5   6   5 97.1888 1.62831   1
  -3   6   5 3.61650 1.02432  -4
  -4   6   5 3.61650 1.02432   1
  -2   6   5 27.4902 1.77487  -4
  -3   6   5 27.4902 1.77487   1
  -1   6   5 28.0778 1.74539  -4
  -2   6   5 28.0778 1.74539   1
   0   6   5 6.81296 1.83177  -4
   0  -6   5 6.81296 1.83177  -3
   1  -6   5 6.81296 1.83177  -2
  -1   6   5 6.81296 1.83177   1
   1  -6   5 7.10391 1.38084  -3
   0   6   5 7.10391 1.38084   1
   1   6   5 68.9955 1.62183   1
   2   6   5 57.8151 1.13458   1
   3   6   5 10.7474 0.63368   1
   4   6   5 7.02330 0.56427   1
   5   6   5 1.31168 0.43270   1
   6   6   5 0.46525 0.43472   1
  -7   7   5 19.6332 1.17252   1
  -6   7   5 60.1029 1.37651   1
  -5   7   5 3.06768 0.52345   1
  -3   7   5 11.8100 1.00850  -4
  -4   7   5 11.8100 1.00850   1
   1  -7   5 74.8050 2.74623  -3
   0   7   5 74.8050 2.74623   1
   1   7   5 7.37670 0.77711   1
   2   7   5 14.0410 0.97469   1
   3   7   5 18.7654 1.07991   1
   4   7   5 3.62613 0.54024   1
  -3   8   5 24.1166 2.37559  -4
  -4   8   5 24.1166 2.37559   1
  -2   8   5 1.56754 0.86675   1
   0   8   5 17.8679 1.53003   1
   1   8   5 11.2433 0.96901   1
   0  -8   6 0.27856 0.59303   1
   0  -8   6 32.3441 2.23336  -4
   1  -8   6 32.3441 2.23336   1
   1  -8   6 17.7225 2.07033  -4
   2  -8   6 17.7225 2.07033   1
  -4  -7   6 42.9877 1.44231   1
  -3  -7   6 10.7728 0.94834   1
  -2  -7   6 7.18208 1.05106   1
   1  -7   6 13.2355 1.67896  -4
   0   7   6 13.2355 1.67896  -2
   2  -7   6 13.2355 1.67896   1
   3  -7   6 -0.1365 0.51934   1
   4  -7   6 7.08804 0.82591   1
   5  -7   6 0.44954 0.61314   1
   6  -7   6 66.8378 1.87646   1
  -6  -6   6 3.71940 0.58460   1
  -5  -6   6 22.3383 1.11144   1
  -4  -6   6 74.8208 1.79420   1
  -3  -6   6 52.9219 1.46030   1
  -2  -6   6 -0.2151 0.46617   1
  -1  -6   6 4.72983 1.14390  -4
  -1   6   6 4.72983 1.14390  -3
   0  -6   6 4.72983 1.14390   1
   1  -6   6 130.168 3.44258   1
   2  -6   6 47.3906 1.06112   1
   3  -6   6 -0.0050 0.36144   1
   4  -6   6 34.7502 0.94700   1
   5  -6   6 0.71772 0.53290   1
   6  -6   6 1.96186 0.64166   1
   7  -6   6 24.6071 1.23367   1
  -7  -5   6 0.08332 0.43367   1
  -6  -5   6 20.7639 0.83217   1
  -5  -5   6 13.8001 0.72974   1
  -4  -5   6 93.5822 1.49460   1
  -3  -5   6 30.1489 1.06673   1
  -2  -5   6 11.8889 0.81441   1
  -1  -5   6 5.86562 0.46649   1
   0  -5   6 61.3878 1.11489   1
   1  -5   6 2.09738 0.36401   1
   2  -5   6 15.1202 0.64029   1
   3  -5   6 0.53851 0.33157   1
   4  -5   6 5.65135 0.48567   1
   5  -5   6 8.38081 0.57905   1
   6  -5   6 200.697 2.58951   1
   7  -5   6 22.7384 1.13331   1
   8  -5   6 15.5505 1.07091   1
  -8  -4   6 8.01199 0.64693   1
  -8   4   6 67.1503 2.53176  -2
  -7  -4   6 67.1503 2.53176   1
  -7   4   6 23.3436 1.70548  -2
  -6  -4   6 23.3436 1.70548   1
  -5  -4   6 140.971 1.95058   1
  -4  -4   6 37.8214 0.88610   1
  -3  -4   6 15.2906 0.58155   1
  -3   4   6 152.450 3.02582  -2
  -2  -4   6 152.450 3.02582   1
  -1  -4   6 49.1383 0.91535   1
   0  -4   6 4.62945 0.38569   1
   1  -4   6 134.319 1.76426   1
   2  -4   6 59.8008 1.05993   1
   2   4   6 152.201 3.41175  -2
   3  -4   6 152.201 3.41175   1
   3   4   6 254.637 3.63288  -2
   4  -4   6 254.637 3.63288   1
   4   4   6 115.630 2.13645  -2
   5  -4   6 115.630 2.13645   1
   5   4   6 6.75994 0.98228  -2
   6  -4   6 6.75994 0.98228   1
   6   4   6 50.4345 1.48906  -2
   7  -4   6 50.4345 1.48906   1
   7   4   6 5.78577 1.02925  -2
   8  -4   6 5.78577 1.02925   1
   8   4   6 17.2013 1.44027  -2
   9  -4   6 17.2013 1.44027   1
 -10   3   6 42.0899 1.29247  -2
  -9  -3   6 42.0899 1.29247   1
  -9   3   6 6.42755 0.83335  -2
  -8  -3   6 6.42755 0.83335   1
  -8   3   6 0.60570 0.72057  -2
  -7  -3   6 0.60570 0.72057   1
  -7   3   6 20.4745 0.88697  -2
  -6  -3   6 20.4745 0.88697   1
  -6   3   6 95.1703 1.53622  -2
  -5  -3   6 95.1703 1.53622   1
  -5   3   6 102.872 1.54005  -2
  -4  -3   6 102.872 1.54005   1
  -4   3   6 22.0276 0.73668  -2
  -3  -3   6 22.0276 0.73668   1
  -3   3   6 241.988 4.74617  -2
  -2  -3   6 241.988 4.74617   1
  -2   3   6 14.5604 0.60619  -2
  -1  -3   6 14.5604 0.60619   1
  -1   3   6 119.328 2.76238  -2
   0  -3   6 119.328 2.76238   1
   0   3   6 41.2414 1.56611  -2
   1  -3   6 41.2414 1.56611   1
   1   3   6 12.9493 0.81794  -2
   2  -3   6 12.9493 0.81794   1
   2   3   6 112.582 2.70983  -2
   3  -3   6 112.582 2.70983   1
   3   3   6 200.993 4.11661  -2
   4  -3   6 200.993 4.11661   1
   4   3   6 182.602 2.84701  -2
   5  -3   6 182.602 2.84701   1
   5   3   6 502.658 5.29080  -2
   6  -3   6 502.658 5.29080   1
   6   3   6 279.023 4.07462  -2
   7  -3   6 279.023 4.07462   1
   7   3   6 38.9680 1.14391  -2
   8  -3   6 38.9680 1.14391   1
   8   3   6 94.1312 1.68920  -2
   9  -3   6 94.1312 1.68920   1
   9   3   6 46.4113 1.62539  -2
  10  -3   6 46.4113 1.62539   1
 -10  -2   6 54.3554 1.28308   1
  -9  -2   6 18.7874 0.81352   1
  -8  -2   6 16.5549 0.73557   1
  -7  -2   6 0.40942 0.33869   1
  -6  -2   6 12.5610 0.58904   1
  -5  -2   6 249.551 2.84082   1
  -4  -2   6 53.4733 0.94205   1
  -3  -2   6 54.6508 0.72349   1
  -2  -2   6 57.7651 0.74018   1
  -1  -2   6 112.817 1.17836   1
   0  -2   6 2.64080 0.27912   1
   1  -2   6 228.363 2.52584   1
   2  -2   6 106.108 1.40056   1
   3  -2   6 45.6028 0.83457   1
   4  -2   6 215.805 2.47646   1
   5  -2   6 -0.0038 0.26316   1
   6  -2   6 18.7133 0.64700   1
   7  -2   6 5.55005 0.48229   1
   8  -2   6 1.30556 0.39474   1
   9  -2   6 -0.1196 0.52919   1
  10   1   6 57.7132 2.53214  -3
  10  -2   6 57.7132 2.53214   1
 -10  -1   6 0.31116 0.39815   1
  -9  -1   6 64.2326 1.28627   1
  -8  -1   6 6.59348 0.53045   1
  -7  -1   6 4.52949 0.44593   1
  -6  -1   6 94.7929 1.40952   1
  -5  -1   6 0.43976 0.26588   1
  -4  -1   6 134.134 1.67686   1
  -3  -1   6 285.718 2.56998   1
  -2   1   6 6.09400 0.49379  -3
  -2  -1   6 6.09400 0.49379   1
  -2  -1   6 7.19741 0.68816  -4
  -2  -1   6 7.19741 0.68816   1
  -1  -1   6 24.1201 0.94600   1
   0  -1   6 266.479 3.48043  -4
   0  -1   6 266.479 3.48043   1
   0   1   6 255.362 3.18871  -3
   0  -1   6 255.362 3.18871   1
   1  -1   6 1.19492 0.16500   1
   2  -1   6 434.082 4.38683   1
   3  -1   6 101.464 1.09163   1
   4  -1   6 3.24791 0.24223   1
   5  -1   6 0.43053 0.20963   1
   6  -1   6 259.994 2.49057   1
   7  -1   6 19.6161 0.90780   1
   8  -1   6 56.7002 1.45641   1
   9  -1   6 51.8571 1.46204   1
 -10   0   6 13.8797 1.01297  -2
 -10   0   6 13.8797 1.01297   1
  -9   0   6 69.5288 1.30125  -2
  -9   0   6 69.5288 1.30125   1
  -8   0   6 164.569 2.16136  -2
  -8   0   6 164.569 2.16136   1
  -7   0   6 9.38090 0.70469  -2
  -7   0   6 9.38090 0.70469   1
  -6   0   6 20.9047 0.63725  -2
  -6   0   6 20.9047 0.63725   1
  -5   0   6 237.593 2.66158  -2
  -5   0   6 237.593 2.66158   1
  -4   0   6 654.440 5.51410  -2
  -4   0   6 654.440 5.51410   1
  -3   0   6 1106.57 10.5246  -2
  -3   0   6 1106.57 10.5246   1
  -1   0   6 157.669 1.52495  -4
  -1   0   6 157.669 1.52495  -3
  -1   0   6 157.669 1.52495  -2
  -1   0   6 157.669 1.52495   1
   0   0   6 -0.4514 0.42076  -2
   0   0   6 -0.4514 0.42076   1
   1   0   6 640.392 6.23558  -2
   1   0   6 640.392 6.23558   1
   2   0   6 183.344 1.73906  -2
   2   0   6 183.344 1.73906   1
   3   0   6 0.14178 0.15296  -2
   3   0   6 0.14178 0.15296   1
   4   0   6 382.614 3.37555  -2
   4   0   6 382.614 3.37555   1
   5   0   6 10.7096 0.37967  -2
   5   0   6 10.7096 0.37967   1
   6   0   6 85.8868 1.30509  -2
   6   0   6 85.8868 1.30509   1
   7   0   6 0.23367 0.30874  -2
   7   0   6 0.23367 0.30874   1
   8   0   6 24.9331 0.78408  -2
   8   0   6 24.9331 0.78408   1
   9   0   6 4.43508 0.65748  -2
   9   0   6 4.43508 0.65748   1
 -10   1   6 1.31899 0.55506   1
  -9   1   6 66.4609 1.65137   1
  -8   1   6 3.86588 0.59219   1
  -7   1   6 7.11571 0.47345   1
  -6   1   6 114.726 1.55422   1
  -5   1   6 8.54725 0.34832   1
  -4   1   6 25.3271 0.48202   1
  -3   1   6 258.270 2.35736   1
  -2  -1   6 2.44215 0.82316  -3
  -2   1   6 2.44215 0.82316   1
  -2   1   6 0.75150 0.68015  -4
  -2   1   6 0.75150 0.68015   1
  -1   1   6 3.98752 0.28269   1
   0  -1   6 234.262 4.25949  -3
   0   1   6 234.262 4.25949   1
   1   1   6 6.30530 0.27597   1
   2   1   6 163.908 1.59319   1
   3   1   6 86.7244 1.20676   1
   4   1   6 175.841 2.08846   1
   5   1   6 72.2734 1.16285   1
   6   1   6 379.613 4.07523   1
   7  -1   6 44.1665 1.80875  -2
   7   1   6 44.1665 1.80875   1
   8  -1   6 103.899 2.85353  -2
   8   1   6 103.899 2.85353   1
   9   1   6 98.7542 2.93207   1
  10   0   6 16.5174 2.21043  -4
  10  -2   6 16.5174 2.21043  -3
  10  -1   6 16.5174 2.21043  -2
  10   1   6 16.5174 2.21043   1
 -10   2   6 85.2335 2.00942   1
  -9   2   6 37.3250 1.29721   1
  -8   2   6 54.8302 1.44462   1
  -7   2   6 13.2645 0.80430   1
  -6   2   6 0.96664 0.28447   1
  -5   2   6 259.394 2.43144   1
  -4   2   6 1.95715 0.22024   1
  -3   2   6 42.1164 0.62305   1
  -2   2   6 137.407 1.39920   1
  -1   2   6 389.139 3.39043   1
   0   2   6 1.43816 0.18321   1
   1   2   6 53.1875 0.68966   1
   2   2   6 17.7877 0.52366   1
   3   2   6 93.3338 1.31936   1
   4   2   6 282.663 3.12499   1
   5   2   6 51.7388 0.99856   1
   6   2   6 2.06869 0.37985   1
   7   2   6 18.2391 0.72016   1
   8   2   6 29.3556 0.90187   1
   9   2   6 9.84171 0.67497   1
  -9  -3   6 45.5612 1.72310  -2
 -10   3   6 45.5612 1.72310   1
  -8  -3   6 7.29775 1.10799  -2
  -9   3   6 7.29775 1.10799   1
  -7  -3   6 1.09480 0.93710  -2
  -8   3   6 1.09480 0.93710   1
  -6  -3   6 18.9376 0.83371  -2
  -7   3   6 18.9376 0.83371   1
  -5  -3   6 94.1793 1.50393  -2
  -6   3   6 94.1793 1.50393   1
  -4  -3   6 99.7921 1.51578  -2
  -5   3   6 99.7921 1.51578   1
  -3  -3   6 19.5687 0.72937  -2
  -4   3   6 19.5687 0.72937   1
  -2  -3   6 238.535 3.29397  -2
  -3   3   6 238.535 3.29397   1
  -1  -3   6 13.6565 0.70062  -2
  -2   3   6 13.6565 0.70062   1
   0  -3   6 117.940 1.83703  -2
  -1   3   6 117.940 1.83703   1
   1  -3   6 35.1142 1.48909  -2
   0   3   6 35.1142 1.48909   1
   2  -3   6 13.0362 1.11490  -2
   1   3   6 13.0362 1.11490   1
   3  -3   6 109.741 2.81986  -2
   2   3   6 109.741 2.81986   1
   4  -3   6 200.504 4.34668  -2
   3   3   6 200.504 4.34668   1
   5  -3   6 189.366 4.20870  -2
   4   3   6 189.366 4.20870   1
   6  -3   6 501.303 6.47226  -2
   5   3   6 501.303 6.47226   1
   7  -3   6 272.530 3.24420  -2
   6   3   6 272.530 3.24420   1
   8  -3   6 39.6567 1.14594  -2
   7   3   6 39.6567 1.14594   1
   9  -3   6 104.128 1.82773  -2
   8   3   6 104.128 1.82773   1
  10  -3   6 51.0265 1.79006  -2
   9   3   6 51.0265 1.79006   1
  -8  -4   6 36.9078 2.36870  -2
  -9   4   6 36.9078 2.36870   1
  -7  -4   6 63.9597 2.61626  -2
  -8   4   6 63.9597 2.61626   1
  -6  -4   6 20.9926 1.77512  -2
  -7   4   6 20.9926 1.77512   1
  -5  -4   6 145.794 3.68271  -2
  -6   4   6 145.794 3.68271   1
  -4  -4   6 129.774 3.27847  -2
  -5   4   6 129.774 3.27847   1
  -3  -4   6 18.1697 1.39043  -2
  -4   4   6 18.1697 1.39043   1
  -2  -4   6 146.690 3.27746  -2
  -3   4   6 146.690 3.27746   1
  -1  -4   6 68.7912 1.90199  -2
  -2   4   6 68.7912 1.90199   1
   0  -4   6 95.0847 2.20321  -2
  -1   4   6 95.0847 2.20321   1
   1  -4   6 137.658 2.78464  -2
   0   4   6 137.658 2.78464   1
   2  -4   6 71.0577 1.89460  -2
   1   4   6 71.0577 1.89460   1
   3  -4   6 155.169 3.31764  -2
   2   4   6 155.169 3.31764   1
   4  -4   6 244.418 3.47472  -2
   3   4   6 244.418 3.47472   1
   5  -4   6 115.984 2.21933  -2
   4   4   6 115.984 2.21933   1
   6  -4   6 4.72632 0.98906  -2
   5   4   6 4.72632 0.98906   1
   7  -4   6 49.9072 1.29408  -2
   6   4   6 49.9072 1.29408   1
   8  -4   6 4.62961 1.08274  -2
   7   4   6 4.62961 1.08274   1
   9  -4   6 15.7675 1.06897  -2
   8   4   6 15.7675 1.06897   1
  -9   5   6 14.6342 1.06644   1
  -8   5   6 3.03256 0.53236   1
  -7   5   6 0.00382 0.41316   1
  -6   5   6 59.6323 1.22969   1
  -5   5   6 -0.1154 0.35565   1
  -4   5   6 4.32453 0.46359   1
  -3   5   6 243.526 2.88112   1
  -2   5   6 66.6203 1.15952   1
  -1   5   6 1.61258 0.45215   1
   0   5   6 44.5810 1.22523   1
   1   5   6 2.03168 0.35189   1
   2   5   6 128.266 1.80502   1
   3   5   6 74.6127 1.31666   1
   4   5   6 4.52083 0.49504   1
   5   5   6 28.0672 0.90214   1
   6   5   6 51.7543 1.19398   1
   7   5   6 9.67879 0.70565   1
  -8   6   6 72.8348 1.52679   1
  -7   6   6 14.2532 0.81906   1
  -6   6   6 28.7864 0.96185   1
  -5   6   6 21.4549 0.85130   1
  -3   6   6 20.1369 1.68076  -4
  -4   6   6 20.1369 1.68076   1
   0  -6   6 25.1554 1.76206  -3
  -1   6   6 25.1554 1.76206   1
   1  -6   6 27.5506 1.82788  -3
   0   6   6 27.5506 1.82788   1
   1   6   6 2.98328 0.57423   1
   2   6   6 0.64620 0.40945   1
   3   6   6 7.66504 0.59656   1
   4   6   6 20.3030 0.83389   1
   5   6   6 3.50347 0.53498   1
  -6   7   6 19.8773 0.96311   1
  -5   7   6 4.41830 0.57720   1
  -3   7   6 10.6487 1.25128  -4
  -4   7   6 10.6487 1.25128   1
   1  -7   6 0.50117 1.05272  -3
   0   7   6 0.50117 1.05272   1
   1   7   6 0.03573 0.51897   1
   2   7   6 20.0974 1.12425   1
   3   7   6 19.2567 1.14074   1
  -3  -7   7 1.48839 0.64336   1
   1  -7   7 11.8999 1.83846  -4
   0   7   7 11.8999 1.83846  -2
   2  -7   7 11.8999 1.83846   1
   3  -7   7 49.4258 1.19956   1
   4  -7   7 1.20262 0.65247   1
   5  -7   7 53.6830 1.68608   1
  -5  -6   7 14.2997 1.04229   1
  -4  -6   7 25.2959 1.15865   1
  -3  -6   7 0.60391 0.55380   1
  -3   6   7 96.9469 3.21766  -3
  -4   6   7 96.9469 3.21766  -2
  -2  -6   7 96.9469 3.21766   1
   2  -6   7 33.9602 0.95568   1
   3  -6   7 21.7253 0.81885   1
   4  -6   7 10.1207 0.67878   1
   5  -6   7 0.57779 0.41785   1
   6  -6   7 0.97870 0.60039   1
   7  -6   7 16.8919 1.71142   1
  -7  -5   7 7.77354 0.66288   1
  -6  -5   7 6.31286 0.60422   1
  -5  -5   7 3.69263 0.64788   1
  -4  -5   7 98.5069 2.03667   1
  -3  -5   7 -0.0303 0.46181   1
  -2  -5   7 54.8017 1.40919   1
  -1  -5   7 0.71765 0.33293   1
   0  -5   7 0.03146 0.31923   1
   1  -5   7 2.77535 0.40964   1
   2  -5   7 16.3234 0.69726   1
   3  -5   7 190.020 2.44701   1
   4  -5   7 0.47551 0.37128   1
   5  -5   7 54.8692 1.16891   1
   6  -5   7 0.44119 0.40436   1
   7  -5   7 5.27828 0.57453   1
   8  -5   7 1.33445 0.63104   1
  -8  -4   7 5.84499 0.61449   1
  -8   4   7 7.50124 1.56558  -2
  -7  -4   7 7.50124 1.56558   1
  -7   4   7 34.5329 1.84705  -2
  -6  -4   7 34.5329 1.84705   1
  -5  -4   7 8.79718 0.58930   1
  -4  -4   7 13.3130 0.62587   1
  -3  -4   7 26.8037 0.98543   1
  -2  -4   7 24.2511 0.70247   1
  -1  -4   7 52.5202 0.99211   1
   0  -4   7 5.18896 0.43512   1
   1  -4   7 25.2304 0.72017   1
   2  -4   7 34.0822 1.02144   1
   2   4   7 171.327 3.87978  -2
   3  -4   7 171.327 3.87978   1
   3   4   7 39.0629 1.31309  -2
   4  -4   7 39.0629 1.31309   1
   4   4   7 115.076 2.18511  -2
   5  -4   7 115.076 2.18511   1
   5   4   7 20.0199 1.14224  -2
   6  -4   7 20.0199 1.14224   1
   6   4   7 85.3282 1.91772  -2
   7  -4   7 85.3282 1.91772   1
   7   4   7 130.415 2.12196  -2
   8  -4   7 130.415 2.12196   1
   9  -4   7 55.4808 2.55133   1
 -10   3   7 31.7489 1.21206  -2
  -9  -3   7 31.7489 1.21206   1
  -9   3   7 97.7053 1.78044  -2
  -8  -3   7 97.7053 1.78044   1
  -8   3   7 85.7646 1.94171  -2
  -7  -3   7 85.7646 1.94171   1
  -7   3   7 60.5927 1.30363  -2
  -6  -3   7 60.5927 1.30363   1
  -6   3   7 27.0053 0.92198  -2
  -5  -3   7 27.0053 0.92198   1
  -5   3   7 145.496 1.96788  -2
  -4  -3   7 145.496 1.96788   1
  -4   3   7 59.0620 1.11356  -2
  -3  -3   7 59.0620 1.11356   1
  -3   3   7 349.282 4.44113  -2
  -2  -3   7 349.282 4.44113   1
  -2   3   7 377.343 6.97737  -2
  -1  -3   7 377.343 6.97737   1
  -1   3   7 26.3816 1.45013  -2
   0  -3   7 26.3816 1.45013   1
   0   3   7 74.7862 2.22029  -2
   1  -3   7 74.7862 2.22029   1
   1   3   7 116.021 2.04718  -2
   2  -3   7 116.021 2.04718   1
   2   3   7 422.521 7.65415  -2
   3  -3   7 422.521 7.65415   1
   3   3   7 130.931 2.30374  -2
   4  -3   7 130.931 2.30374   1
   4   3   7 81.6220 1.44189  -2
   5  -3   7 81.6220 1.44189   1
   5   3   7 39.9746 1.39440  -2
   6  -3   7 39.9746 1.39440   1
   6   3   7 16.1901 0.91626  -2
   7  -3   7 16.1901 0.91626   1
   7   3   7 11.1065 1.20890  -2
   8  -3   7 11.1065 1.20890   1
   8   3   7 37.5598 1.63781  -2
   9  -3   7 37.5598 1.63781   1
  -9  -2   7 17.8039 0.83853   1
  -8  -2   7 8.78459 0.62801   1
  -7  -2   7 6.86204 0.53824   1
  -6  -2   7 70.8843 1.24888   1
  -5  -2   7 29.3813 0.77063   1
  -4  -2   7 50.7092 0.94198   1
  -3  -2   7 5.84692 0.30189   1
  -2  -2   7 49.2405 0.70159   1
  -1  -2   7 79.2281 0.94121   1
   0  -2   7 10.0391 0.44640   1
   1  -2   7 135.800 1.72075   1
   2  -2   7 168.782 2.04168   1
   3  -2   7 1.76854 0.30479   1
   4  -2   7 15.2629 0.58276   1
   5  -2   7 1.69382 0.34278   1
   6  -2   7 3.63482 0.42175   1
   7  -2   7 44.5252 0.99215   1
   8  -2   7 111.930 2.22635   1
   9  -2   7 94.2960 2.06957   1
 -10  -1   7 3.46132 0.54499   1
  -9  -1   7 103.489 1.70959   1
  -8  -1   7 37.0350 0.95568   1
  -7  -1   7 5.07804 0.48533   1
  -6  -1   7 5.21982 0.45645   1
  -5  -1   7 2.07824 0.34118   1
  -4  -1   7 398.238 4.15051   1
  -3  -1   7 -0.2499 0.15485   1
  -2   1   7 225.445 3.06964  -3
  -2  -1   7 225.445 3.06964   1
  -2  -1   7 191.101 3.58407  -4
  -2  -1   7 191.101 3.58407   1
  -1  -1   7 8.96179 0.76597   1
   0  -1   7 19.3105 0.75160  -4
   0  -1   7 19.3105 0.75160   1
   0   1   7 27.2093 0.70660  -3
   0  -1   7 27.2093 0.70660   1
   1  -1   7 0.18686 0.15853   1
   2  -1   7 22.3738 0.57634   1
   3  -1   7 212.615 2.02423   1
   4  -1   7 31.7537 0.72155   1
   5  -1   7 230.764 2.65877   1
   6  -1   7 3.60873 0.55640   1
   7  -1   7 2.15738 0.53311   1
   8  -1   7 4.29909 0.64844   1
   9   0   7 59.7152 2.59911  -3
   9  -1   7 59.7152 2.59911   1
 -10   0   7 31.4138 1.27257  -2
 -10   0   7 31.4138 1.27257   1
  -9   0   7 40.4450 1.12058  -2
  -9   0   7 40.4450 1.12058   1
  -8   0   7 8.47084 0.57309  -2
  -8   0   7 8.47084 0.57309   1
  -7   0   7 36.3722 0.88774  -2
  -7   0   7 36.3722 0.88774   1
  -6   0   7 27.2797 0.74028  -2
  -6   0   7 27.2797 0.74028   1
  -5   0   7 -0.1093 0.26542  -2
  -5   0   7 -0.1093 0.26542   1
  -4   0   7 592.500 5.88108  -2
  -4   0   7 592.500 5.88108   1
  -4   0   7 661.798 11.0872  -3
  -4   0   7 661.798 11.0872  -2
  -4   0   7 661.798 11.0872   1
  -3   0   7 283.088 3.00957  -2
  -3   0   7 283.088 3.00957   1
  -2   0   7 175.137 3.49278  -4
  -2   0   7 175.137 3.49278  -3
  -2   0   7 175.137 3.49278  -2
  -2   0   7 175.137 3.49278   1
  -1   0   7 192.827 1.85099  -4
  -1   0   7 192.827 1.85099  -3
  -1   0   7 192.827 1.85099  -2
  -1   0   7 192.827 1.85099   1
   0   0   7 36.2784 1.22234  -2
   0   0   7 36.2784 1.22234   1
   0   0   7 39.2503 1.31262  -3
   0   0   7 39.2503 1.31262  -2
   0   0   7 39.2503 1.31262   1
   1   0   7 644.203 5.43175  -2
   1   0   7 644.203 5.43175   1
   2   0   7 611.098 5.18282  -2
   2   0   7 611.098 5.18282   1
   3   0   7 1.68376 0.22102  -2
   3   0   7 1.68376 0.22102   1
   4   0   7 84.9201 1.02503  -2
   4   0   7 84.9201 1.02503   1
   5   0   7 3.41725 0.38244  -2
   5   0   7 3.41725 0.38244   1
   6   0   7 29.4139 0.76550  -2
   6   0   7 29.4139 0.76550   1
   7   0   7 72.3094 1.40954  -2
   7   0   7 72.3094 1.40954   1
   8   0   7 217.329 3.44518  -2
   8   0   7 217.329 3.44518   1
   9  -1   7 207.929 4.94414  -3
   9   0   7 207.929 4.94414  -2
   9   0   7 207.929 4.94414   1
 -10   1   7 1.43777 0.60554   1
  -9   1   7 154.788 2.79431   1
  -8   1   7 59.4199 1.53742   1
  -7   1   7 0.86380 0.33332   1
  -6   1   7 3.42169 0.38780   1
  -5   1   7 11.8361 0.40790   1
  -4   1   7 218.207 2.10514   1
  -3   1   7 5.29476 1.02430  -4
  -3   1   7 5.29476 1.02430   1
  -2   1   7 408.114 7.31627  -4
  -2   1   7 408.114 7.31627   1
  -2  -1   7 389.193 6.87800  -3
  -2   1   7 389.193 6.87800   1
  -1   1   7 13.9728 0.54488   1
   0   1   7 97.5309 1.09276   1
   1   1   7 20.0333 0.44044   1
   2   1   7 7.73271 0.31038   1
   3   1   7 298.581 3.22223   1
   4   1   7 14.5226 0.54781   1
   5   1   7 60.1057 1.08720   1
   6  -1   7 33.7831 1.63906  -2
   6   1   7 33.7831 1.63906   1
   7  -1   7 17.4782 1.49538  -2
   7   1   7 17.4782 1.49538   1
   8  -1   7 19.1995 1.59456  -2
   8   1   7 19.1995 1.59456   1
   9   1   7 0.37354 0.52364   1
 -10   2   7 8.81585 0.89800   1
  -9   2   7 7.22702 0.79567   1
  -8   2   7 0.44095 0.48460   1
  -7   2   7 3.65117 0.57470   1
  -6   2   7 107.647 1.54734   1
  -5   2   7 125.185 1.41230   1
  -4   2   7 60.8351 0.83828   1
  -3   2   7 0.20666 0.18948   1
  -2   2   7 8.18175 0.34181   1
  -1   2   7 3.05018 0.25050   1
   0   2   7 25.2533 0.49598   1
   1   2   7 64.3129 0.82094   1
   2   2   7 150.910 1.86317   1
   3   2   7 101.838 1.45008   1
   4   2   7 258.845 2.95731   1
   5   2   7 14.2535 0.62704   1
   6   2   7 1.73583 0.38987   1
   7   2   7 12.3722 0.67494   1
   8   2   7 86.2189 1.54002   1
   9   2   7 61.5750 1.33706   1
  -9  -3   7 32.5191 1.60467  -2
 -10   3   7 32.5191 1.60467   1
  -8  -3   7 93.8470 2.26324  -2
  -9   3   7 93.8470 2.26324   1
  -7  -3   7 85.6002 2.02669  -2
  -8   3   7 85.6002 2.02669   1
  -6  -3   7 59.4407 1.62675  -2
  -7   3   7 59.4407 1.62675   1
  -5  -3   7 27.6472 0.90401  -2
  -6   3   7 27.6472 0.90401   1
  -4  -3   7 146.588 1.98876  -2
  -5   3   7 146.588 1.98876   1
  -3  -3   7 57.4292 1.11697  -2
  -4   3   7 57.4292 1.11697   1
  -2  -3   7 330.850 4.37625  -2
  -3   3   7 330.850 4.37625   1
  -1  -3   7 360.527 4.69988  -2
  -2   3   7 360.527 4.69988   1
   0  -3   7 24.6366 0.83376  -2
  -1   3   7 24.6366 0.83376   1
   1  -3   7 63.4783 1.21786  -2
   0   3   7 63.4783 1.21786   1
   2  -3   7 114.227 2.92807  -2
   1   3   7 114.227 2.92807   1
   3  -3   7 428.503 8.08524  -2
   2   3   7 428.503 8.08524   1
   4  -3   7 133.159 3.36121  -2
   3   3   7 133.159 3.36121   1
   5  -3   7 80.9756 2.53854  -2
   4   3   7 80.9756 2.53854   1
   6  -3   7 41.2175 1.37103  -2
   5   3   7 41.2175 1.37103   1
   7  -3   7 15.5386 1.12412  -2
   6   3   7 15.5386 1.12412   1
   8  -3   7 11.0982 0.91237  -2
   7   3   7 11.0982 0.91237   1
   9  -3   7 38.0687 1.24750  -2
   8   3   7 38.0687 1.24750   1
  -8  -4   7 2.86877 1.80965  -2
  -9   4   7 2.86877 1.80965   1
  -7  -4   7 3.22490 1.67831  -2
  -8   4   7 3.22490 1.67831   1
  -6  -4   7 35.2199 2.09497  -2
  -7   4   7 35.2199 2.09497   1
  -5  -4   7 49.7214 2.19045  -2
  -6   4   7 49.7214 2.19045   1
  -4  -4   7 55.8038 2.17323  -2
  -5   4   7 55.8038 2.17323   1
  -3  -4   7 120.297 3.04957  -2
  -4   4   7 120.297 3.04957   1
  -2  -4   7 92.4530 2.46967  -2
  -3   4   7 92.4530 2.46967   1
  -1  -4   7 57.4994 1.77176  -2
  -2   4   7 57.4994 1.77176   1
   0  -4   7 4.25400 0.88758  -2
  -1   4   7 4.25400 0.88758   1
   1  -4   7 49.4372 1.55546  -2
   0   4   7 49.4372 1.55546   1
   2  -4   7 96.4307 2.41763  -2
   1   4   7 96.4307 2.41763   1
   3  -4   7 168.690 2.71204  -2
   2   4   7 168.690 2.71204   1
   4  -4   7 39.3232 1.07496  -2
   3   4   7 39.3232 1.07496   1
   5  -4   7 117.009 1.83742  -2
   4   4   7 117.009 1.83742   1
   6  -4   7 20.1831 1.77901  -2
   5   4   7 20.1831 1.77901   1
   7  -4   7 86.1216 1.67088  -2
   6   4   7 86.1216 1.67088   1
   8  -4   7 123.114 2.50715  -2
   7   4   7 123.114 2.50715   1
  -8   5   7 29.2392 1.29173   1
  -7   5   7 3.16747 0.66790   1
  -6   5   7 6.35892 0.58136   1
  -5   5   7 17.1146 0.76404   1
  -4   5   7 120.316 1.78512   1
  -3   5   7 19.8723 0.73098   1
  -2   5   7 22.8786 0.73970   1
  -1   5   7 13.4568 0.84537   1
   0   5   7 58.5875 1.47361   1
   1   5   7 12.7591 0.62841   1
   2   5   7 33.5577 0.89317   1
   3   5   7 6.66067 0.55316   1
   4   5   7 1.17396 0.41543   1
   5   5   7 50.0408 1.17545   1
   6   5   7 -0.3503 0.38893   1
  -7   6   7 0.12225 0.48870   1
  -6   6   7 3.42030 0.54461   1
  -5   6   7 7.88950 0.63701   1
  -3   6   7 76.8167 1.58814  -4
  -4   6   7 76.8167 1.58814   1
   0  -6   7 2.86223 1.45399  -3
  -1   6   7 2.86223 1.45399   1
   1  -6   7 31.5956 1.46902  -3
   0   6   7 31.5956 1.46902   1
   1   6   7 27.9578 1.14254   1
   2   6   7 52.4717 1.51237   1
   3   6   7 -0.1270 0.40847   1
   4   6   7 71.1057 1.43793   1
   5   6   7 -0.3030 0.41658   1
  -4   7   7 53.7606 2.89314  -4
  -5   7   7 53.7606 2.89314   1
  -3   7   7 10.5814 1.30135  -4
  -4   7   7 10.5814 1.30135   1
   1  -7   7 16.1406 1.88799  -3
   0   7   7 16.1406 1.88799   1
   1   7   7 8.81885 0.87454   1
   2   7   7 0.25946 0.57783   1
  -3   7   8 8.12478 1.29356  -3
  -2  -7   8 8.12478 1.29356   1
   2  -7   8 2.41192 0.62492   1
   3  -7   8 0.32819 0.47302   1
  -5  -6   8 285.581 6.28203   1
  -4  -6   8 12.9152 1.01624   1
  -3  -6   8 12.9339 0.99669   1
  -2  -6   8 0.01908 0.79879   1
   0   6   8 21.3778 1.97154  -3
   1  -6   8 21.3778 1.97154   1
   2  -6   8 20.1573 0.82478   1
   3  -6   8 15.3097 0.78747   1
   4  -6   8 193.247 2.62625   1
   5  -6   8 -0.2134 0.41873   1
   6  -6   8 2.63191 0.70859   1
  -6  -5   8 1.54264 0.61424   1
  -5  -5   8 56.7767 1.61322   1
  -4  -5   8 7.73043 0.79904   1
  -3  -5   8 14.0629 0.94358   1
  -2  -5   8 2.90795 0.60314   1
  -1  -5   8 37.2036 1.22027   1
   0  -5   8 140.888 1.98937   1
   1  -5   8 50.0366 1.09946   1
   2  -5   8 3.22379 0.46536   1
   3  -5   8 30.4379 0.90393   1
   4  -5   8 5.07454 0.53541   1
   5  -5   8 2.27729 0.46487   1
   6  -5   8 69.3939 1.40617   1
   7  -5   8 25.0134 0.94903   1
  -7  -4   8 0.24570 0.42844   1
  -6  -4   8 18.3388 1.05747   1
  -5  -4   8 180.261 2.47408   1
  -4  -4   8 2.60510 0.57953   1
  -3  -4   8 134.566 2.39775   1
  -2  -4   8 1.35296 0.48634   1
  -2   4   8 51.7004 1.87705  -2
  -1  -4   8 51.7004 1.87705   1
   0  -4   8 152.690 2.03071   1
   1  -4   8 41.4332 0.95758   1
   2  -4   8 110.692 1.66068   1
   2   4   8 200.230 4.41804  -2
   3  -4   8 200.230 4.41804   1
   3   4   8 153.437 3.71858  -2
   4  -4   8 153.437 3.71858   1
   4   4   8 135.539 2.49241  -2
   5  -4   8 135.539 2.49241   1
   5   4   8 33.0950 1.15847  -2
   6  -4   8 33.0950 1.15847   1
   6   4   8 5.34904 0.92829  -2
   7  -4   8 5.34904 0.92829   1
   7   4   8 80.9439 1.70277  -2
   8  -4   8 80.9439 1.70277   1
  -9   3   8 4.42902 0.89290  -2
  -8  -3   8 4.42902 0.89290   1
  -8   3   8 36.6362 1.15982  -2
  -7  -3   8 36.6362 1.15982   1
  -7   3   8 56.2442 1.28788  -2
  -6  -3   8 56.2442 1.28788   1
  -6   3   8 108.040 1.72254  -2
  -5  -3   8 108.040 1.72254   1
  -5   3   8 36.6351 0.98379  -2
  -4  -3   8 36.6351 0.98379   1
  -4   3   8 74.8728 1.74169  -2
  -3  -3   8 74.8728 1.74169   1
  -3   3   8 156.122 2.63814  -2
  -2  -3   8 156.122 2.63814   1
  -2   3   8 254.683 3.73279  -2
  -1  -3   8 254.683 3.73279   1
  -1   3   8 204.479 4.37190  -2
   0  -3   8 204.479 4.37190   1
   0   3   8 174.361 2.72854  -2
   1  -3   8 174.361 2.72854   1
   1   3   8 88.3678 1.80908  -2
   2  -3   8 88.3678 1.80908   1
   2   3   8 150.777 2.56447  -2
   3  -3   8 150.777 2.56447   1
   3   3   8 192.403 4.26652  -2
   4  -3   8 192.403 4.26652   1
   4   3   8 3.34202 0.96170  -2
   5  -3   8 3.34202 0.96170   1
   5   3   8 131.940 2.00884  -2
   6  -3   8 131.940 2.00884   1
   6   3   8 34.6812 1.13079  -2
   7  -3   8 34.6812 1.13079   1
   7   3   8 59.3054 1.82667  -2
   8  -3   8 59.3054 1.82667   1
  -9  -2   8 18.5582 0.88680   1
  -8  -2   8 21.6815 0.85001   1
  -7  -2   8 1.24800 0.41829   1
  -6  -2   8 34.9275 0.91008   1
  -5  -2   8 258.750 3.00700   1
  -4  -2   8 10.2149 0.54013   1
  -3  -2   8 134.374 1.74689   1
  -2  -2   8 3.64763 0.28143   1
  -1  -2   8 28.2848 0.54365   1
   0  -2   8 270.987 3.01836   1
   1  -2   8 0.07331 0.27129   1
   2  -2   8 18.3242 0.61951   1
   3  -2   8 65.2108 1.13292   1
   4  -2   8 286.149 4.02055   1
   5  -2   8 16.6590 0.65383   1
   6  -2   8 29.3926 0.82528   1
   7  -2   8 19.4631 1.01661   1
   8  -2   8 26.0652 1.14874   1
   9  -2   8 1.37098 0.63454   1
  -9  -1   8 -0.2768 0.38473   1
  -8  -1   8 8.18473 0.61332   1
  -7  -1   8 6.00665 0.52554   1
  -6  -1   8 4.20189 0.44653   1
  -5  -1   8 176.407 2.20573   1
  -4  -1   8 159.237 2.00069   1
  -3  -1   8 48.9569 0.74110   1
  -2   1   8 41.9262 1.37772  -3
  -2  -1   8 41.9262 1.37772   1
  -1  -1   8 76.7247 2.15057  -4
  -1   1   8 76.7247 2.15057  -3
  -1  -1   8 76.7247 2.15057   1
   0   1   8 459.649 7.63165  -3
   0  -1   8 459.649 7.63165   1
   0  -1   8 513.685 9.10779  -4
   0  -1   8 513.685 9.10779   1
   1  -1   8 226.307 2.15591   1
   2  -1   8 11.1209 0.49674   1
   3  -1   8 53.5288 0.97472   1
   4  -1   8 22.2944 0.67310   1
   5  -1   8 95.8017 1.51567   1
   6  -1   8 72.1903 1.65900   1
   7  -1   8 12.3103 0.89598   1
   8  -1   8 62.4367 1.65259   1
   9   0   8 9.06154 1.89261  -3
   9  -1   8 9.06154 1.89261   1
  -9   0   8 24.9812 1.14217  -2
  -9   0   8 24.9812 1.14217   1
  -8   0   8 131.635 2.46345  -2
  -8   0   8 131.635 2.46345   1
  -7   0   8 70.1963 1.27537  -2
  -7   0   8 70.1963 1.27537   1
  -6   0   8 18.8672 0.68070  -2
  -6   0   8 18.8672 0.68070   1
  -5   0   8 1147.61 11.0546  -2
  -5   0   8 1147.61 11.0546   1
  -4   0   8 135.005 1.69602  -2
  -4   0   8 135.005 1.69602   1
  -3   0   8 40.7553 1.33622  -3
  -3   0   8 40.7553 1.33622  -2
  -3   0   8 40.7553 1.33622   1
  -3   0   8 37.9809 0.97148  -2
  -3   0   8 37.9809 0.97148   1
  -2   0   8 5.28181 0.53649  -4
  -2   0   8 5.28181 0.53649  -3
  -2   0   8 5.28181 0.53649  -2
  -2   0   8 5.28181 0.53649   1
  -1   0   8 25.9687 0.55233  -4
  -1   0   8 25.9687 0.55233  -3
  -1   0   8 25.9687 0.55233  -2
  -1   0   8 25.9687 0.55233   1
   0   0   8 788.394 13.4146  -3
   0   0   8 788.394 13.4146  -2
   0   0   8 788.394 13.4146   1
   1   0   8 61.2089 0.82744  -2
   1   0   8 61.2089 0.82744   1
   2   0   8 1.37894 0.23446  -2
   2   0   8 1.37894 0.23446   1
   3   0   8 126.154 1.38303  -2
   3   0   8 126.154 1.38303   1
   4   0   8 536.591 5.44503  -2
   4   0   8 536.591 5.44503   1
   5   0   8 34.9122 1.09807  -2
   5   0   8 34.9122 1.09807   1
   6   0   8 65.2894 1.56056  -2
   6   0   8 65.2894 1.56056   1
   7   0   8 73.5890 1.73593  -2
   7   0   8 73.5890 1.73593   1
   8   0   8 117.892 2.34392  -2
   8   0   8 117.892 2.34392   1
 -10   1   8 34.1125 1.91944   1
  -9   1   8 1.02348 0.56168   1
  -8   1   8 0.88936 0.51928   1
  -7   1   8 5.46137 0.64112   1
  -6   1   8 27.1714 0.75266   1
  -5   1   8 119.115 1.63080   1
  -4   1   8 88.9202 1.10569   1
  -3   1   8 111.693 2.80335  -4
  -3   1   8 111.693 2.80335   1
  -2   1   8 119.866 2.59779   1
  -1   1   8 49.5473 1.48541   1
   0   1   8 236.714 4.54774  -4
   0   1   8 236.714 4.54774   1
   1   1   8 85.0325 1.03063   1
   2   1   8 19.3673 0.46612   1
   3   1   8 262.617 2.94147   1
   4  -1   8 24.8927 1.61297  -2
   4   1   8 24.8927 1.61297   1
   5   1   8 32.0388 0.81111   1
   6   1   8 25.6972 0.79768   1
   7   1   8 3.38562 0.46739   1
   8   1   8 37.2755 1.33373   1
   9   1   8 16.5653 1.11503   1
  -9   2   8 19.8257 1.10867   1
  -8   2   8 57.3256 1.58178   1
  -7   2   8 10.3555 0.81452   1
  -6   2   8 122.576 2.23283   1
  -5   2   8 89.6192 1.37836   1
  -4   2   8 30.8679 0.61207   1
  -3   2   8 191.731 1.93872   1
  -2   2   8 0.58535 0.22066   1
  -1   2   8 19.3061 0.48996   1
   0   2   8 449.787 3.96809   1
   1   2   8 2.73859 0.35041   1
   2   2   8 2.86555 0.35628   1
   3   2   8 284.420 3.20147   1
   4   2   8 32.8318 0.82791   1
   5   2   8 35.1217 0.89799   1
   6   2   8 53.5241 1.13641   1
   7   2   8 39.4304 1.04377   1
   8   2   8 91.9610 1.64867   1
  -8  -3   8 3.95188 1.12913  -2
  -9   3   8 3.95188 1.12913   1
  -7  -3   8 35.5446 1.48665  -2
  -8   3   8 35.5446 1.48665   1
  -6  -3   8 53.2043 1.61304  -2
  -7   3   8 53.2043 1.61304   1
  -5  -3   8 103.945 1.66310  -2
  -6   3   8 103.945 1.66310   1
  -4  -3   8 37.3293 0.99685  -2
  -5   3   8 37.3293 0.99685   1
  -3  -3   8 71.9392 1.29571  -2
  -4   3   8 71.9392 1.29571   1
  -2  -3   8 147.880 1.97413  -2
  -3   3   8 147.880 1.97413   1
  -1  -3   8 243.044 3.42766  -2
  -2   3   8 243.044 3.42766   1
   0  -3   8 182.970 2.68218  -2
  -1   3   8 182.970 2.68218   1
   1  -3   8 166.205 2.66193  -2
   0   3   8 166.205 2.66193   1
   2  -3   8 93.4645 2.70595  -2
   1   3   8 93.4645 2.70595   1
   3  -3   8 154.361 2.57489  -2
   2   3   8 154.361 2.57489   1
   4  -3   8 197.269 4.54006  -2
   3   3   8 197.269 4.54006   1
   5  -3   8 2.45381 0.88435  -2
   4   3   8 2.45381 0.88435   1
   6  -3   8 131.998 2.00013  -2
   5   3   8 131.998 2.00013   1
   7  -3   8 33.6310 1.12910  -2
   6   3   8 33.6310 1.12910   1
   8  -3   8 57.0146 1.77251  -2
   7   3   8 57.0146 1.77251   1
  -7  -4   8 48.3886 2.54125  -2
  -8   4   8 48.3886 2.54125   1
  -6  -4   8 39.1510 2.23642  -2
  -7   4   8 39.1510 2.23642   1
  -5  -4   8 248.037 5.48105  -2
  -6   4   8 248.037 5.48105   1
  -4  -4   8 134.404 2.55419  -2
  -5   4   8 134.404 2.55419   1
  -3  -4   8 237.552 3.60219  -2
  -4   4   8 237.552 3.60219   1
  -2  -4   8 13.4448 1.02385  -2
  -3   4   8 13.4448 1.02385   1
  -1  -4   8 48.7599 1.32819  -2
  -2   4   8 48.7599 1.32819   1
  -1   4   8 6.42235 0.62456   1
   1  -4   8 360.530 4.75312  -2
   0   4   8 360.530 4.75312   1
   2  -4   8 126.355 2.20154  -2
   1   4   8 126.355 2.20154   1
   3  -4   8 194.517 2.50728  -2
   2   4   8 194.517 2.50728   1
   4  -4   8 149.302 2.14427  -2
   3   4   8 149.302 2.14427   1
   5  -4   8 136.765 2.08176  -2
   4   4   8 136.765 2.08176   1
   6  -4   8 33.0912 1.15425  -2
   5   4   8 33.0912 1.15425   1
   7  -4   8 3.74376 0.92391  -2
   6   4   8 3.74376 0.92391   1
   8  -4   8 78.7059 1.70290  -2
   7   4   8 78.7059 1.70290   1
  -7   5   8 4.28653 0.56448   1
  -6   5   8 0.01008 0.42716   1
  -5   5   8 61.2782 1.27375   1
  -4   5   8 182.937 2.42518   1
  -3   5   8 27.0821 0.84023   1
  -2   5   8 25.0446 1.05627   1
  -1   5   8 7.14012 0.71231   1
   0   5   8 41.5078 1.29812   1
   1   5   8 20.5654 1.01910   1
   2   5   8 30.4126 0.89955   1
   3   5   8 29.6977 0.92847   1
   4   5   8 10.7434 0.70041   1
   5   5   8 92.2788 1.65608   1
  -6   6   8 22.4965 0.95381   1
  -5   6   8 103.338 1.77043   1
  -3   6   8 116.868 2.54780  -4
  -4   6   8 116.868 2.54780   1
   0  -6   8 16.3583 1.82978  -3
  -1   6   8 16.3583 1.82978   1
   1  -6   8 196.408 4.85923  -3
   0   6   8 196.408 4.85923   1
   1   6   8 3.91516 0.66030   1
   2   6   8 27.8295 1.23371   1
   3   6   8 50.2602 1.57945   1
   4   6   8 21.8798 0.91912   1
   1  -7   8 10.6293 1.81813  -3
   0   7   8 10.6293 1.81813   1
  -3  -6   9 2.36902 0.67880   1
  -3  -6   9 32.6260 2.44806  -4
  -2  -6   9 32.6260 2.44806   1
   1  -6   9 11.1804 1.36165   1
   2  -6   9 49.1491 1.22039   1
   3  -6   9 45.7249 1.18942   1
   4  -6   9 0.96733 0.50106   1
  -5  -5   9 20.0892 1.22780   1
  -4  -5   9 14.3881 1.03033   1
  -3  -5   9 17.5205 1.02001   1
  -2  -5   9 92.0702 2.02046   1
  -1  -5   9 2.01912 0.56755   1
   0  -5   9 0.10908 0.36679   1
   1  -5   9 12.8143 0.71274   1
   2  -5   9 23.3295 0.86471   1
   3  -5   9 16.2317 0.80366   1
   4  -5   9 0.35166 0.43500   1
   5  -5   9 23.3307 0.90722   1
   6  -5   9 31.5315 1.04711   1
  -7  -4   9 27.6946 1.27881   1
  -6  -4   9 34.5044 1.32333   1
  -5  -4   9 12.7404 0.98361   1
  -4  -4   9 51.5489 1.47411   1
  -3  -4   9 19.6144 0.99855   1
  -2  -4   9 29.5010 1.12255   1
  -1  -4   9 156.811 2.69343   1
   0  -4   9 195.486 2.49219   1
   0   4   9 172.521 4.23043  -2
   1  -4   9 172.521 4.23043   1
   1   4   9 462.015 8.60993  -2
   2  -4   9 462.015 8.60993   1
   2   4   9 135.447 2.55632  -2
   3  -4   9 135.447 2.55632   1
   3   4   9 79.0742 1.92624  -2
   4  -4   9 79.0742 1.92624   1
   4   4   9 3.38925 1.16075  -2
   5  -4   9 3.38925 1.16075   1
   5   4   9 18.8843 1.10010  -2
   6  -4   9 18.8843 1.10010   1
   6   4   9 8.96436 1.02384  -2
   7  -4   9 8.96436 1.02384   1
  -8  -3   9 1.66781 0.49655   1
  -8   3   9 18.6047 1.03022  -2
  -7  -3   9 18.6047 1.03022   1
  -7   3   9 46.6550 1.24623  -2
  -6  -3   9 46.6550 1.24623   1
  -6   3   9 72.2037 1.89056  -2
  -5  -3   9 72.2037 1.89056   1
  -5   3   9 187.507 3.13755  -2
  -4  -3   9 187.507 3.13755   1
  -4   3   9 59.2627 1.62220  -2
  -3  -3   9 59.2627 1.62220   1
  -3   3   9 133.856 2.45515  -2
  -2  -3   9 133.856 2.45515   1
  -2   3   9 36.1125 1.34297  -2
  -1  -3   9 36.1125 1.34297   1
  -1   3   9 0.90405 0.69214  -2
   0  -3   9 0.90405 0.69214   1
   0   3   9 12.5111 0.81732  -2
   1  -3   9 12.5111 0.81732   1
   1   3   9 145.525 2.53122  -2
   2  -3   9 145.525 2.53122   1
   2   3   9 131.640 2.43455  -2
   3  -3   9 131.640 2.43455   1
   3   3   9 30.6701 1.34037  -2
   4  -3   9 30.6701 1.34037   1
   4   3   9 53.3854 1.64378  -2
   5  -3   9 53.3854 1.64378   1
   5   3   9 78.6628 1.99495  -2
   6  -3   9 78.6628 1.99495   1
   6   3   9 87.4086 2.19242  -2
   7  -3   9 87.4086 2.19242   1
   7   3   9 32.3515 1.61648  -2
   8  -3   9 32.3515 1.61648   1
  -8  -2   9 23.2392 0.90920   1
  -7  -2   9 37.8506 1.01574   1
  -6  -2   9 40.9286 1.00380   1
  -5  -2   9 0.11011 0.32807   1
  -4  -2   9 79.8161 1.30643   1
  -3  -2   9 25.7622 0.71137   1
  -2  -2   9 18.4042 0.61119   1
  -1  -2   9 226.642 2.66291   1
   0  -2   9 341.794 3.74063   1
   1  -2   9 3.50390 0.40219   1
   2  -2   9 313.653 3.50808   1
   3  -2   9 73.8827 1.26930   1
   4  -2   9 0.13267 0.32540   1
   5  -2   9 0.80562 0.35780   1
   6  -2   9 -0.2035 0.45816   1
   7  -2   9 1.55944 0.58637   1
   8  -2   9 99.7839 2.23102   1
  -9  -1   9 19.7897 0.87795   1
  -8  -1   9 20.1944 0.82483   1
  -7  -1   9 2.23136 0.45180   1
  -6  -1   9 18.1422 0.71027   1
  -5  -1   9 87.4138 1.40559   1
  -4  -1   9 -0.0994 0.29259   1
  -3  -1   9 47.7414 0.78824   1
   0   1   9 56.3461 1.97774  -3
   0  -1   9 56.3461 1.97774   1
   1  -1   9 61.4044 1.07677   1
   2  -1   9 20.3937 0.65965   1
   3  -1   9 55.3024 1.03645   1
   4  -1   9 1.86444 0.34786   1
   5  -1   9 11.2723 0.83218   1
   6  -1   9 100.271 2.08449   1
   7  -1   9 23.9800 1.13548   1
   8   1   9 74.8851 2.92777  -2
   8  -1   9 74.8851 2.92777   1
  -9   0   9 94.1164 2.13362  -2
  -9   0   9 94.1164 2.13362   1
  -8   0   9 8.85478 0.82285  -2
  -8   0   9 8.85478 0.82285   1
  -7   0   9 7.71333 0.57451  -2
  -7   0   9 7.71333 0.57451   1
  -6   0   9 149.488 2.03194  -2
  -6   0   9 149.488 2.03194   1
  -5   0   9 181.494 2.28508  -2
  -5   0   9 181.494 2.28508   1
  -4   0   9 215.265 4.41080  -4
  -4   0   9 215.265 4.41080  -2
  -4   0   9 215.265 4.41080   1
  -4   0   9 196.369 2.94688  -2
  -4   0   9 196.369 2.94688   1
  -3   0   9 20.7756 1.44676  -4
  -3   0   9 20.7756 1.44676  -2
  -3   0   9 20.7756 1.44676   1
  -2   0   9 13.4034 0.55241  -4
  -2   0   9 13.4034 0.55241  -3
  -2   0   9 13.4034 0.55241  -2
  -2   0   9 13.4034 0.55241   1
  -1   0   9 675.798 5.79166  -4
  -1   0   9 675.798 5.79166  -3
  -1   0   9 675.798 5.79166  -2
  -1   0   9 675.798 5.79166   1
   0   0   9 813.446 14.0345  -2
   0   0   9 813.446 14.0345   1
   0   0   9 855.248 14.5849  -3
   0   0   9 855.248 14.5849  -2
   0   0   9 855.248 14.5849   1
   1   0   9 68.0366 0.92907  -2
   1   0   9 68.0366 0.92907   1
   2   0   9 654.493 5.63002  -2
   2   0   9 654.493 5.63002   1
   3   0   9 160.052 2.60570  -2
   3   0   9 160.052 2.60570   1
   4   0   9 6.05798 0.67094  -2
   4   0   9 6.05798 0.67094   1
   5   0   9 23.3601 0.99398  -2
   5   0   9 23.3601 0.99398   1
   6   0   9 13.8023 0.93239  -2
   6   0   9 13.8023 0.93239   1
   7   0   9 0.55799 0.61845  -2
   7   0   9 0.55799 0.61845   1
   8   0   9 93.5913 2.12308  -2
   8   0   9 93.5913 2.12308   1
  -9   1   9 20.0690 1.12193   1
  -8   1   9 19.9886 1.07235   1
  -7   1   9 15.8467 0.93226   1
  -6   1   9 2.81067 0.41870   1
  -5   1   9 97.2614 1.47068   1
  -4   1   9 10.2228 0.43574   1
  -3   1   9 40.3090 1.73567  -4
  -3   1   9 40.3090 1.73567   1
   0   1   9 8.93332 1.07622  -4
   0   1   9 8.93332 1.07622   1
   0  -1   9 13.6364 1.10675  -3
   0   1   9 13.6364 1.10675   1
   1   1   9 22.9256 0.53735   1
   2   1   9 171.128 2.12231   1
   3   1   9 19.0137 0.63371   1
   4   1   9 0.44966 0.30072   1
   5  -1   9 56.2096 2.32195  -2
   5   1   9 56.2096 2.32195   1
   6   1   9 85.3433 1.90059   1
   7   1   9 44.2628 1.42884   1
   8   1   9 48.0277 1.54559   1
  -9   2   9 60.2500 1.75129   1
  -8   2   9 11.5126 0.93365   1
  -7   2   9 42.7419 1.36026   1
  -6   2   9 4.22644 0.60125   1
  -5   2   9 5.25642 0.45339   1
  -4   2   9 118.832 1.41027   1
  -3   2   9 137.278 1.54615   1
  -2   2   9 0.71617 0.25619   1
  -1   2   9 361.274 3.31931   1
   0   2   9 192.115 2.31233   1
   1   2   9 0.25567 0.29757   1
   2   2   9 537.415 5.53687   1
   3   2   9 4.11019 0.43390   1
   4   2   9 28.1687 0.81298   1
   5   2   9 35.5744 0.92591   1
   6   2   9 23.4229 0.82719   1
   7   2   9 6.06231 0.74928   1
  -7  -3   9 20.0035 1.35605  -2
  -8   3   9 20.0035 1.35605   1
  -6  -3   9 48.1811 1.61739  -2
  -7   3   9 48.1811 1.61739   1
  -5  -3   9 69.4539 1.78475  -2
  -6   3   9 69.4539 1.78475   1
  -4  -3   9 178.711 2.37828  -2
  -5   3   9 178.711 2.37828   1
  -3  -3   9 56.7499 1.19841  -2
  -4   3   9 56.7499 1.19841   1
  -2  -3   9 128.611 1.83811  -2
  -3   3   9 128.611 1.83811   1
  -1  -3   9 33.8431 0.92314  -2
  -2   3   9 33.8431 0.92314   1
   0  -3   9 1.62448 1.16497  -2
  -1   3   9 1.62448 1.16497   1
   1  -3   9 14.0281 0.98141  -2
   0   3   9 14.0281 0.98141   1
   2  -3   9 139.950 2.45509  -2
   1   3   9 139.950 2.45509   1
   3  -3   9 129.572 3.52275  -2
   2   3   9 129.572 3.52275   1
   4  -3   9 30.8157 1.25508  -2
   3   3   9 30.8157 1.25508   1
   5  -3   9 51.9710 1.27513  -2
   4   3   9 51.9710 1.27513   1
   6  -3   9 78.9709 1.57075  -2
   5   3   9 78.9709 1.57075   1
   7  -3   9 86.2018 1.69021  -2
   6   3   9 86.2018 1.69021   1
   8  -3   9 31.0293 1.21636  -2
   7   3   9 31.0293 1.21636   1
  -7  -4   9 28.5599 1.72110  -2
  -8   4   9 28.5599 1.72110   1
  -6  -4   9 39.4393 1.72475  -2
  -7   4   9 39.4393 1.72475   1
  -5  -4   9 16.0626 1.36644  -2
  -6   4   9 16.0626 1.36644   1
  -4  -4   9 61.6024 1.79234  -2
  -5   4   9 61.6024 1.79234   1
  -3  -4   9 54.0000 1.89420  -2
  -4   4   9 54.0000 1.89420   1
  -2  -4   9 30.2154 1.37670  -2
  -3   4   9 30.2154 1.37670   1
  -1  -4   9 160.030 3.98146  -2
  -2   4   9 160.030 3.98146   1
  -1   4   9 292.169 4.21957   1
   1  -4   9 172.529 2.97945  -2
   0   4   9 172.529 2.97945   1
   2  -4   9 468.258 5.01210  -2
   1   4   9 468.258 5.01210   1
   3  -4   9 135.704 2.03970  -2
   2   4   9 135.704 2.03970   1
   4  -4   9 76.7869 1.55129  -2
   3   4   9 76.7869 1.55129   1
   5  -4   9 3.65329 0.89828  -2
   4   4   9 3.65329 0.89828   1
   6  -4   9 18.5106 1.07917  -2
   5   4   9 18.5106 1.07917   1
   7  -4   9 8.55621 1.05009  -2
   6   4   9 8.55621 1.05009   1
  -7   5   9 3.35782 1.08206   1
  -6   5   9 -0.0723 0.43840   1
  -5   5   9 100.204 1.71277   1
  -4   5   9 38.8550 1.02863   1
  -3   5   9 2.41435 0.59566   1
  -2   5   9 37.0514 1.28965   1
  -1   5   9 -0.5412 0.45428   1
   0   5   9 12.1422 0.90018   1
   1   5   9 78.6083 1.86540   1
   2   5   9 17.6474 0.78843   1
   3   5   9 -0.2262 0.41400   1
   4   5   9 19.5218 0.87045   1
  -5   6   9 13.6627 1.01928   1
  -3   6   9 24.7656 1.53465  -4
  -4   6   9 24.7656 1.53465   1
   0  -6   9 201.252 5.04345  -3
  -1   6   9 201.252 5.04345   1
   0   6   9 87.1954 2.07866   1
   1   6   9 59.1876 1.71426   1
   2   6   9 74.0453 1.92756   1
  -2  -6  10 8.04138 1.25093   1
  -2  -6  10 233.578 5.46829  -4
  -2   6  10 233.578 5.46829  -3
  -1  -6  10 233.578 5.46829   1
  -2   6  10 249.407 6.04101  -3
  -1  -6  10 249.407 6.04101   1
   1  -6  10 5.33806 0.78025   1
   2  -6  10 19.5072 0.91931   1
   3  -6  10 10.6460 0.92983   1
  -4  -5  10 5.80429 0.79322   1
  -3  -5  10 -0.1052 0.53268   1
  -2  -5  10 12.5098 0.99007   1
  -1  -5  10 6.02328 0.76704   1
   0  -5  10 0.64534 0.54130   1
   1  -5  10 56.1088 1.25392   1
   2  -5  10 3.12513 0.52434   1
   3  -5  10 18.2442 0.88166   1
   4  -5  10 18.5020 0.87492   1
   5  -5  10 5.59129 0.63966   1
  -6  -4  10 18.2439 1.18706   1
  -5  -4  10 0.98650 0.61486   1
  -4  -4  10 5.92248 0.75867   1
  -3  -4  10 2.84092 0.62786   1
  -3   4  10 25.0562 2.11389  -2
  -2  -4  10 25.0562 2.11389   1
  -2   4  10 283.640 6.24267  -2
  -1  -4  10 283.640 6.24267   1
  -1   4  10 242.805 3.77610  -2
   0  -4  10 242.805 3.77610   1
   0   4  10 104.635 1.82144  -2
   1  -4  10 104.635 1.82144   1
   1   4  10 47.8008 1.32028  -2
   2  -4  10 47.8008 1.32028   1
   2   4  10 38.4338 1.25489  -2
   3  -4  10 38.4338 1.25489   1
   3   4  10 10.3104 1.01220  -2
   4  -4  10 10.3104 1.01220   1
   4   4  10 125.067 2.13329  -2
   5  -4  10 125.067 2.13329   1
   5   4  10 49.8701 1.47126  -2
   6  -4  10 49.8701 1.47126   1
  -7  -3  10 6.22376 0.82376   1
  -7   3  10 86.5448 2.16869  -2
  -6  -3  10 86.5448 2.16869   1
  -6   3  10 60.0393 1.82611  -2
  -5  -3  10 60.0393 1.82611   1
  -5   3  10 70.4713 1.86960  -2
  -4  -3  10 70.4713 1.86960   1
  -4   3  10 49.9297 1.60771  -2
  -3  -3  10 49.9297 1.60771   1
  -3   3  10 18.3767 1.21573  -2
  -2  -3  10 18.3767 1.21573   1
  -2   3  10 6.60754 0.78254  -2
  -1  -3  10 6.60754 0.78254   1
  -1   3  10 20.6008 0.95525  -2
   0  -3  10 20.6008 0.95525   1
   0   3  10 139.996 2.05793  -2
   1  -3  10 139.996 2.05793   1
   1   3  10 18.9896 1.17228  -2
   2  -3  10 18.9896 1.17228   1
   2   3  10 37.8067 1.44213  -2
   3  -3  10 37.8067 1.44213   1
   3   3  10 68.6272 1.47180  -2
   4  -3  10 68.6272 1.47180   1
   4   3  10 89.6177 2.09397  -2
   5  -3  10 89.6177 2.09397   1
   5   3  10 49.0158 1.72011  -2
   6  -3  10 49.0158 1.72011   1
   6   3  10 24.3524 1.51534  -2
   7  -3  10 24.3524 1.51534   1
  -7  -2  10 9.37604 0.67674   1
  -6  -2  10 41.3827 1.04450   1
  -5  -2  10 8.95743 0.58540   1
  -4  -2  10 3.20605 0.58480   1
  -3  -2  10 2.82307 0.55733   1
  -2  -2  10 -0.3363 0.39357   1
  -1  -2  10 507.900 5.33208   1
   0  -2  10 26.5292 0.76823   1
   1  -2  10 48.2941 1.02721   1
   2  -2  10 0.01200 0.33368   1
   3  -2  10 8.08499 0.56172   1
   4  -2  10 13.5136 0.67700   1
   5  -2  10 63.3266 1.64018   1
   6  -2  10 28.0436 1.18457   1
   7  -2  10 140.086 2.70867   1
  -8  -1  10 5.35618 0.57691   1
  -7  -1  10 0.27135 0.39600   1
  -6  -1  10 287.115 3.38326   1
  -5  -1  10 17.9254 0.71085   1
  -4  -1  10 3.71613 0.42718   1
  -3  -1  10 3.15470 0.99136  -4
  -3  -1  10 3.15470 0.99136   1
   0   1  10 32.6704 1.70836  -3
   0  -1  10 32.6704 1.70836   1
   1  -1  10 3.79570 0.41958   1
   2  -1  10 3.40900 0.41993   1
   3  -1  10 157.730 2.10102   1
   4  -1  10 71.7399 1.64703   1
   5   1  10 68.2074 2.63151  -2
   5  -1  10 68.2074 2.63151   1
   6   1  10 14.0841 1.84194  -2
   6  -1  10 14.0841 1.84194   1
   7   1  10 90.3404 3.13847  -2
   7  -1  10 90.3404 3.13847   1
  -8   0  10 19.2629 1.06766  -2
  -8   0  10 19.2629 1.06766   1
  -7   0  10 0.32388 0.38643  -2
  -7   0  10 0.32388 0.38643   1
  -6   0  10 180.826 2.37998  -2
  -6   0  10 180.826 2.37998   1
  -5   0  10 258.643 3.05766  -2
  -5   0  10 258.643 3.05766   1
  -4   0  10 0.42291 0.32842  -2
  -4   0  10 0.42291 0.32842   1
  -2   0  10 1.72822 0.44498  -4
  -2   0  10 1.72822 0.44498  -3
  -2   0  10 1.72822 0.44498  -2
  -2   0  10 1.72822 0.44498   1
  -1   0  10 1465.46 12.0847  -4
  -1   0  10 1465.46 12.0847  -3
  -1   0  10 1465.46 12.0847  -2
  -1   0  10 1465.46 12.0847   1
   0   0  10 129.064 3.05945  -3
   0   0  10 129.064 3.05945  -2
   0   0  10 129.064 3.05945   1
   1   0  10 92.2135 1.41225  -2
   1   0  10 92.2135 1.41225   1
   2   0  10 13.0457 0.80169  -2
   2   0  10 13.0457 0.80169   1
   3   0  10 1.26384 0.51911  -2
   3   0  10 1.26384 0.51911   1
   4   0  10 45.0221 1.32584  -2
   4   0  10 45.0221 1.32584   1
   5   0  10 99.0128 2.08337  -2
   5   0  10 99.0128 2.08337   1
   6   0  10 49.4056 1.48669  -2
   6   0  10 49.4056 1.48669   1
   7   0  10 326.105 4.88705  -2
   7   0  10 326.105 4.88705   1
  -8   1  10 10.3595 0.93570   1
  -7   1  10 11.7320 0.89679   1
  -6   1  10 149.212 2.65969   1
  -5   1  10 12.0364 0.63563   1
  -4   1  10 37.0840 0.86976   1
  -3   1  10 11.4597 0.70341  -4
  -3   1  10 11.4597 0.70341   1
  -3  -1  10 9.31024 1.31306  -3
  -3   1  10 9.31024 1.31306   1
  -1   1  10 14.9529 1.52619  -4
  -1  -1  10 14.9529 1.52619  -3
  -1  -1  10 14.9529 1.52619  -2
  -1   1  10 14.9529 1.52619   1
   0  -1  10 12.2052 1.13596  -3
   0   1  10 12.2052 1.13596   1
   1   1  10 48.1971 0.96685   1
   2   1  10 15.5194 0.61495   1
   3   1  10 13.1755 0.86181   1
   4   1  10 102.239 2.06766   1
   5   1  10 52.5766 1.48401   1
   6  -1  10 14.1852 1.84279  -2
   6   1  10 14.1852 1.84279   1
   7  -1  10 95.7878 3.35444  -2
   7   1  10 95.7878 3.35444   1
  -8   2  10 30.2288 1.28911   1
  -7   2  10 66.4007 1.73326   1
  -6   2  10 57.8834 1.55402   1
  -5   2  10 9.38079 0.77906   1
  -4   2  10 1.12583 0.34386   1
  -3   2  10 64.8295 0.98492   1
  -2   2  10 -0.1664 0.25545   1
  -1   2  10 331.821 3.13921   1
   0   2  10 3.69940 0.42262   1
   1   2  10 151.979 2.01898   1
   2   2  10 138.297 1.92109   1
   3   2  10 4.85731 0.47523   1
   4   2  10 1.63358 0.38673   1
   5   2  10 25.2607 0.95133   1
   6   2  10 11.1393 0.95144   1
   7   2  10 128.127 3.61440   1
  -6  -3  10 81.2666 2.08676  -2
  -7   3  10 81.2666 2.08676   1
  -5  -3  10 52.9554 1.66382  -2
  -6   3  10 52.9554 1.66382   1
  -4  -3  10 66.9312 1.38047  -2
  -5   3  10 66.9312 1.38047   1
  -3  -3  10 50.1890 1.18486  -2
  -4   3  10 50.1890 1.18486   1
  -2  -3  10 16.0246 0.80192  -2
  -3   3  10 16.0246 0.80192   1
  -1  -3  10 4.41346 0.93911  -2
  -2   3  10 4.41346 0.93911   1
   0  -3  10 20.1833 0.85852  -2
  -1   3  10 20.1833 0.85852   1
   1  -3  10 137.597 1.96893  -2
   0   3  10 137.597 1.96893   1
   2  -3  10 18.6790 0.89492  -2
   1   3  10 18.6790 0.89492   1
   3  -3  10 34.7163 1.08497  -2
   2   3  10 34.7163 1.08497   1
   4  -3  10 67.9855 1.42564  -2
   3   3  10 67.9855 1.42564   1
   5  -3  10 88.3177 1.67034  -2
   4   3  10 88.3177 1.67034   1
   6  -3  10 50.0723 1.35759  -2
   5   3  10 50.0723 1.35759   1
   7  -3  10 22.3531 1.12973  -2
   6   3  10 22.3531 1.12973   1
  -6  -4  10 33.7568 1.71536  -2
  -7   4  10 33.7568 1.71536   1
  -5  -4  10 59.6998 1.92668  -2
  -6   4  10 59.6998 1.92668   1
  -4  -4  10 52.8517 2.01337  -2
  -5   4  10 52.8517 2.01337   1
  -3  -4  10 5.71644 0.82742  -2
  -4   4  10 5.71644 0.82742   1
  -2  -4  10 20.1082 2.11469  -2
  -3   4  10 20.1082 2.11469   1
  -1  -4  10 256.227 5.55671  -2
  -2   4  10 256.227 5.55671   1
   0  -4  10 246.075 5.47165  -2
  -1   4  10 246.075 5.47165   1
   1  -4  10 102.411 2.23704  -2
   0   4  10 102.411 2.23704   1
   2  -4  10 47.0543 1.24423  -2
   1   4  10 47.0543 1.24423   1
   3  -4  10 40.0377 1.21472  -2
   2   4  10 40.0377 1.21472   1
   4  -4  10 8.39728 0.95809  -2
   3   4  10 8.39728 0.95809   1
   5  -4  10 127.781 2.13481  -2
   4   4  10 127.781 2.13481   1
   6  -4  10 44.5156 1.37963  -2
   5   4  10 44.5156 1.37963   1
  -5   5  10 1.67121 0.49890   1
  -4   5  10 6.34791 0.77909   1
  -3   5  10 1.92933 0.59975   1
  -2   5  10 12.3804 0.95132   1
  -1   5  10 7.60425 0.81320   1
   0   5  10 68.0501 1.78070   1
   1   5  10 14.4902 1.02065   1
   2   5  10 1.93865 0.62940   1
   3   5  10 33.4415 1.05472   1
   0  -6  10 110.461 3.62491  -3
  -1   6  10 110.461 3.62491   1
   0   6  10 0.92031 0.65700   1
  -3  -5  11 0.67913 0.86358   1
  -2  -5  11 21.4441 1.19572   1
  -1  -5  11 14.5116 1.07259   1
   0  -5  11 3.54592 0.70620   1
   1  -5  11 65.0810 1.39979   1
   2  -5  11 13.6170 0.81907   1
   3  -5  11 6.82407 0.67681   1
  -5  -4  11 41.2313 2.02247   1
  -5   4  11 40.2900 2.36055  -2
  -4  -4  11 40.2900 2.36055   1
  -3  -4  11 10.7038 0.93586   1
  -3   4  11 14.9342 2.09859  -2
  -2  -4  11 14.9342 2.09859   1
  -2   4  11 2.88852 1.75789  -2
  -1  -4  11 2.88852 1.75789   1
  -1   4  11 138.650 2.75325  -2
   0  -4  11 138.650 2.75325   1
   0   4  11 40.7077 1.29784  -2
   1  -4  11 40.7077 1.29784   1
   1   4  11 18.4317 1.10833  -2
   2  -4  11 18.4317 1.10833   1
   2   4  11 36.1179 1.30118  -2
   3  -4  11 36.1179 1.30118   1
   3   4  11 6.43115 1.04187  -2
   4  -4  11 6.43115 1.04187   1
   5  -4  11 7.85472 0.70065   1
  -6  -3  11 2.69957 0.68615   1
  -6   3  11 15.0691 1.31920  -2
  -5  -3  11 15.0691 1.31920   1
  -5   3  11 55.7770 1.82276  -2
  -4  -3  11 55.7770 1.82276   1
  -4   3  11 73.6212 1.96885  -2
  -3  -3  11 73.6212 1.96885   1
  -3   3  11 38.9202 1.53738  -2
  -2  -3  11 38.9202 1.53738   1
  -2   3  11 18.1335 1.29879  -2
  -1  -3  11 18.1335 1.29879   1
  -1   3  11 34.7348 1.14559  -2
   0  -3  11 34.7348 1.14559   1
   0   3  11 207.334 2.76407  -2
   1  -3  11 207.334 2.76407   1
   1   3  11 221.986 2.92829  -2
   2  -3  11 221.986 2.92829   1
   2   3  11 41.7916 1.26215  -2
   3  -3  11 41.7916 1.26215   1
   3   3  11 14.9965 1.03159  -2
   4  -3  11 14.9965 1.03159   1
   4   3  11 17.1242 1.37831  -2
   5  -3  11 17.1242 1.37831   1
   5   3  11 51.4304 1.84950  -2
   6  -3  11 51.4304 1.84950   1
  -6  -2  11 0.59134 0.57942   1
  -5  -2  11 24.7097 1.11960   1
  -4  -2  11 57.2941 1.52860   1
  -3  -2  11 27.9584 1.11299   1
  -2  -2  11 0.72354 0.49053   1
  -1  -2  11 12.6858 0.64568   1
   0  -2  11 7.83526 0.56484   1
   1  -2  11 4.21489 0.48139   1
   2  -2  11 88.3908 1.50965   1
   3  -2  11 20.0211 0.77095   1
   4  -2  11 0.92505 0.50105   1
   5  -2  11 22.8294 1.12903   1
   6  -2  11 37.8209 1.41970   1
  -7  -1  11 7.19092 0.63839   1
  -6  -1  11 72.3209 1.38274   1
  -5  -1  11 31.8150 0.90947   1
  -4  -1  11 4.41683 0.62801   1
   0  -1  11 -0.0139 0.30899   1
   1  -1  11 77.8819 1.35918   1
   2  -1  11 73.8083 1.31520   1
   3  -1  11 27.7923 1.09291   1
   4   1  11 -0.0138 1.51957  -2
   4  -1  11 -0.0138 1.51957   1
   5   1  11 10.1067 1.73650  -2
   5  -1  11 10.1067 1.73650   1
   6   1  11 76.0238 2.98011  -2
   6  -1  11 76.0238 2.98011   1
  -7   0  11 168.025 2.98190  -2
  -7   0  11 168.025 2.98190   1
  -6   0  11 0.16907 0.38486  -2
  -6   0  11 0.16907 0.38486   1
  -5   0  11 0.93078 0.37388  -2
  -5   0  11 0.93078 0.37388   1
  -4   0  11 100.276 1.93661  -2
  -4   0  11 100.276 1.93661   1
  -4   0  11 112.204 3.02630  -3
  -4   0  11 112.204 3.02630  -2
  -4   0  11 112.204 3.02630   1
  -2   0  11 7.29442 0.56662  -4
  -2   0  11 7.29442 0.56662  -3
  -2   0  11 7.29442 0.56662  -2
  -2   0  11 7.29442 0.56662   1
  -1   0  11 97.0202 1.58148  -4
  -1   0  11 97.0202 1.58148  -3
  -1   0  11 97.0202 1.58148  -2
  -1   0  11 97.0202 1.58148   1
   0   0  11 1.13080 1.12942  -3
   0   0  11 1.13080 1.12942  -2
   0   0  11 1.13080 1.12942   1
   1   0  11 16.7481 0.66736  -2
   1   0  11 16.7481 0.66736   1
   2   0  11 111.646 2.14145  -2
   2   0  11 111.646 2.14145   1
   3   0  11 35.8620 1.20125  -2
   3   0  11 35.8620 1.20125   1
   4   0  11 5.27264 0.74597  -2
   4   0  11 5.27264 0.74597   1
   5   0  11 75.8535 1.85643  -2
   5   0  11 75.8535 1.85643   1
   6   0  11 138.526 2.71322  -2
   6   0  11 138.526 2.71322   1
  -7   1  11 5.36660 0.72865   1
  -6   1  11 32.3758 1.23651   1
  -5   1  11 38.3402 1.23598   1
  -4   1  11 47.4708 1.02840   1
  -3  -1  11 6.78857 1.31241  -3
  -3   1  11 6.78857 1.31241   1
  -1   1  11 141.646 3.51651  -4
  -1  -1  11 141.646 3.51651  -3
  -1  -1  11 141.646 3.51651  -2
  -1   1  11 141.646 3.51651   1
   0   1  11 13.4172 0.61950   1
   1   1  11 328.998 4.60282   1
   2   1  11 42.5600 1.27188   1
   3   1  11 1.89139 0.50994   1
   4   1  11 0.99170 0.52115   1
   5  -1  11 6.44336 1.75839  -2
   5   1  11 6.44336 1.75839   1
   6  -1  11 69.4225 2.93831  -2
   6   1  11 69.4225 2.93831   1
  -7   2  11 0.80755 0.56728   1
  -6   2  11 1.40105 0.56989   1
  -5   2  11 47.3407 1.39106   1
  -4   2  11 62.4030 1.20900   1
  -3   2  11 12.8085 0.59376   1
  -2   2  11 9.81790 0.50299   1
  -1   2  11 14.1591 0.64888   1
   0   2  11 7.35225 0.54791   1
   1   2  11 60.8410 1.18239   1
   2   2  11 8.17075 0.58358   1
   3   2  11 13.0851 0.91828   1
   4   2  11 17.6586 1.08757   1
   5   2  11 38.6284 1.39260   1
  -5  -3  11 16.7750 1.27976  -2
  -6   3  11 16.7750 1.27976   1
  -4  -3  11 49.4133 1.61381  -2
  -5   3  11 49.4133 1.61381   1
  -3  -3  11 69.8008 1.43346  -2
  -4   3  11 69.8008 1.43346   1
  -2  -3  11 41.1121 1.45850  -2
  -3   3  11 41.1121 1.45850   1
  -1  -3  11 21.1406 1.22529  -2
  -2   3  11 21.1406 1.22529   1
   0  -3  11 35.0070 1.38553  -2
  -1   3  11 35.0070 1.38553   1
   1  -3  11 206.285 2.66886  -2
   0   3  11 206.285 2.66886   1
   2  -3  11 216.383 2.79290  -2
   1   3  11 216.383 2.79290   1
   3  -3  11 43.1228 1.53058  -2
   2   3  11 43.1228 1.53058   1
   4  -3  11 16.4091 1.00870  -2
   3   3  11 16.4091 1.00870   1
   5  -3  11 17.4380 1.05148  -2
   4   3  11 17.4380 1.05148   1
   6  -3  11 47.6172 1.77948  -2
   5   3  11 47.6172 1.77948   1
  -4  -4  11 16.5279 1.35863  -2
  -5   4  11 16.5279 1.35863   1
  -3  -4  11 29.8069 1.50721  -2
  -4   4  11 29.8069 1.50721   1
  -2  -4  11 13.6227 2.12444  -2
  -3   4  11 13.6227 2.12444   1
  -1  -4  11 4.33735 1.17404  -2
  -2   4  11 4.33735 1.17404   1
   0  -4  11 133.777 2.68226  -2
  -1   4  11 133.777 2.68226   1
   1  -4  11 39.8976 1.61328  -2
   0   4  11 39.8976 1.61328   1
   2  -4  11 16.7584 1.36606  -2
   1   4  11 16.7584 1.36606   1
   3  -4  11 32.9808 1.21696  -2
   2   4  11 32.9808 1.21696   1
   4  -4  11 7.25249 1.01044  -2
   3   4  11 7.25249 1.01044   1
  -3   5  11 10.4146 0.93730   1
  -2   5  11 0.78406 0.56011   1
  -1   5  11 15.3845 1.08481   1
   0   5  11 9.00802 0.88900   1
   1   5  11 30.7785 1.36034   1
  -3  -4  12 0.63240 0.83477   1
  -3   4  12 24.2607 2.29611  -2
  -2  -4  12 24.2607 2.29611   1
  -2   4  12 62.7615 1.96075  -2
  -1  -4  12 62.7615 1.96075   1
  -1   4  12 142.181 2.89034  -2
   0  -4  12 142.181 2.89034   1
   0   4  12 6.89935 1.04144  -2
   1  -4  12 6.89935 1.04144   1
   1   4  12 28.2779 1.28107  -2
   2  -4  12 28.2779 1.28107   1
   3  -4  12 -0.1923 0.42969   1
  -5   3  12 1.45220 1.24687  -2
  -4  -3  12 1.45220 1.24687   1
  -4   3  12 65.9219 1.95737  -2
  -3  -3  12 65.9219 1.95737   1
  -3   3  12 75.2929 2.04254  -2
  -2  -3  12 75.2929 2.04254   1
  -2   3  12 20.6796 1.41328  -2
  -1  -3  12 20.6796 1.41328   1
  -1   3  12 56.4879 1.81262  -2
   0  -3  12 56.4879 1.81262   1
   0   3  12 86.9054 1.72126  -2
   1  -3  12 86.9054 1.72126   1
   1   3  12 78.1881 1.65333  -2
   2  -3  12 78.1881 1.65333   1
   2   3  12 5.81590 0.96459  -2
   3  -3  12 5.81590 0.96459   1
   3   3  12 77.5831 2.12182  -2
   4  -3  12 77.5831 2.12182   1
  -5  -2  12 4.21309 0.72077   1
  -4  -2  12 4.27452 0.70708   1
  -3  -2  12 -0.2419 0.51450   1
  -2  -2  12 2.07807 0.57348   1
  -1  -2  12 33.9607 1.19913   1
   0  -2  12 47.8022 1.11225   1
   1  -2  12 21.7094 0.82291   1
   2  -2  12 7.70007 0.62315   1
   3  -2  12 10.5224 0.88551   1
   4  -2  12 5.03822 0.74093   1
   5  -2  12 18.5824 1.13379   1
  -6  -1  12 3.43743 0.66142   1
  -5  -1  12 3.82733 0.67036   1
  -4  -1  12 2.18673 0.55915   1
   0  -1  12 20.9938 0.77821   1
   1  -1  12 4.36914 0.49423   1
   2  -1  12 22.2454 1.04757   1
   3  -1  12 9.62529 0.84283   1
   4   1  12 182.802 4.62155  -2
   4  -1  12 182.802 4.62155   1
   5   1  12 239.861 5.63418  -2
   5  -1  12 239.861 5.63418   1
  -6   0  12 72.6155 1.55325  -2
  -6   0  12 72.6155 1.55325   1
  -5   0  12 0.66243 0.39980  -2
  -5   0  12 0.66243 0.39980   1
  -4   0  12 4.47959 0.93819  -2
  -4   0  12 4.47959 0.93819   1
  -3   0  12 9.57689 1.53808  -4
  -3   0  12 9.57689 1.53808  -3
  -3   0  12 9.57689 1.53808  -2
  -3   0  12 9.57689 1.53808   1
  -2   0  12 1.27809 0.47669  -4
  -2   0  12 1.27809 0.47669  -3
  -2   0  12 1.27809 0.47669  -2
  -2   0  12 1.27809 0.47669   1
  -1   0  12 42.4548 1.40496  -4
  -1   0  12 42.4548 1.40496  -3
  -1   0  12 42.4548 1.40496  -2
  -1   0  12 42.4548 1.40496   1
   0   0  12 104.280 2.85768  -3
   0   0  12 104.280 2.85768  -2
   0   0  12 104.280 2.85768   1
   1   0  12 49.7922 1.38856  -2
   1   0  12 49.7922 1.38856   1
   2   0  12 8.96226 0.80603  -2
   2   0  12 8.96226 0.80603   1
   3   0  12 50.1342 1.47837  -2
   3   0  12 50.1342 1.47837   1
   4   0  12 32.0825 1.27029  -2
   4   0  12 32.0825 1.27029   1
   5   0  12 14.5359 1.08586  -2
   5   0  12 14.5359 1.08586   1
  -6   1  12 1.75321 0.59542   1
  -5   1  12 4.10738 0.65132   1
  -4   1  12 2.59144 0.44454   1
   0   1  12 76.7481 1.71650   1
   1   1  12 80.5499 1.78562   1
   2   1  12 11.2203 0.87904   1
   3   1  12 2.72117 0.59444   1
   4  -1  12 182.606 4.59251  -2
   4   1  12 182.606 4.59251   1
   5   1  12 123.449 2.55495   1
  -6   2  12 16.5583 1.06440   1
  -5   2  12 36.3223 1.30865   1
  -4   2  12 4.40868 0.64834   1
  -3   2  12 13.1137 0.69018   1
  -2   2  12 14.7518 0.72341   1
  -1   2  12 29.9127 0.88899   1
   0   2  12 130.958 1.91548   1
   1   2  12 6.65913 0.71868   1
   2   2  12 18.4853 0.99513   1
   3   2  12 28.6468 1.21558   1
   4   2  12 39.0138 1.39175   1
  -4  -3  12 2.95541 1.09621  -2
  -5   3  12 2.95541 1.09621   1
  -3  -3  12 69.2693 1.86040  -2
  -4   3  12 69.2693 1.86040   1
  -2  -3  12 71.9274 1.91245  -2
  -3   3  12 71.9274 1.91245   1
  -1  -3  12 17.8205 1.27557  -2
  -2   3  12 17.8205 1.27557   1
   0  -3  12 51.2316 1.64601  -2
  -1   3  12 51.2316 1.64601   1
   1  -3  12 84.4919 1.61714  -2
   0   3  12 84.4919 1.61714   1
   2  -3  12 77.3095 1.56912  -2
   1   3  12 77.3095 1.56912   1
   3  -3  12 2.90152 0.89137  -2
   2   3  12 2.90152 0.89137   1
   4  -3  12 79.2645 2.12726  -2
   3   3  12 79.2645 2.12726   1
  -2  -4  12 18.9017 2.33235  -2
  -3   4  12 18.9017 2.33235   1
  -1  -4  12 61.1899 1.93819  -2
  -2   4  12 61.1899 1.93819   1
   0  -4  12 141.125 2.82511  -2
  -1   4  12 141.125 2.82511   1
   1  -4  12 3.95809 1.28583  -2
   0   4  12 3.95809 1.28583   1
   2  -4  12 28.2416 1.55355  -2
   1   4  12 28.2416 1.55355   1
  -2  -3  13 0.47136 0.56340   1
  -2   3  13 62.6412 1.94970  -2
  -1  -3  13 62.6412 1.94970   1
  -1   3  13 0.39199 1.16972  -2
   0  -3  13 0.39199 1.16972   1
   0   3  13 37.0495 1.30348  -2
   1  -3  13 37.0495 1.30348   1
   2  -3  13 13.1052 0.99600   1
  -3  -2  13 50.7241 1.56030   1
  -2  -2  13 52.7085 1.56683   1
  -1  -2  13 23.8229 1.11829   1
   0  -2  13 0.24138 0.39866   1
   1  -2  13 2.70653 0.49888   1
   2  -2  13 8.41246 0.84646   1
   3  -2  13 9.61684 0.91254   1
  -4   1  13 39.5562 2.25237  -3
  -4  -1  13 39.5562 2.25237   1
   0  -1  13 2.30729 0.46008   1
   1  -1  13 166.687 2.91900   1
   2  -1  13 30.3156 1.23526   1
   3   1  13 61.9303 2.80615  -2
   3  -1  13 61.9303 2.80615   1
  -4   0  13 -2.1403 1.79114  -4
  -4   0  13 -2.1403 1.79114  -3
  -4   0  13 -2.1403 1.79114  -2
  -4   0  13 -2.1403 1.79114   1
  -3   0  13 131.804 2.56991  -4
  -3   0  13 131.804 2.56991  -3
  -3   0  13 131.804 2.56991  -2
  -3   0  13 131.804 2.56991   1
  -2   0  13 157.913 2.71674  -4
  -2   0  13 157.913 2.71674  -3
  -2   0  13 157.913 2.71674  -2
  -2   0  13 157.913 2.71674   1
  -1   0  13 81.8484 2.81855  -4
  -1   0  13 81.8484 2.81855  -3
  -1   0  13 81.8484 2.81855  -2
  -1   0  13 81.8484 2.81855   1
   0   0  13 17.4141 1.34191  -2
   0   0  13 17.4141 1.34191   1
   1   0  13 28.2139 1.17372  -2
   1   0  13 28.2139 1.17372   1
   2   0  13 15.9172 1.02821  -2
   2   0  13 15.9172 1.02821   1
   3   0  13 9.40720 0.90606  -2
   3   0  13 9.40720 0.90606   1
  -4   1  13 34.8658 1.79535   1
  -3   1  13 121.409 3.72579  -4
  -3  -1  13 121.409 3.72579  -3
  -3  -1  13 121.409 3.72579  -2
  -3   1  13 121.409 3.72579   1
   0   1  13 0.15350 0.48561   1
   1   1  13 17.4643 1.08739   1
   2   1  13 19.9816 1.06992   1
   3   1  13 46.1519 1.50232   1
  -4   2  13 1.92787 0.57383   1
  -3   2  13 28.1967 1.66586   1
  -2   2  13 17.3906 1.00040   1
  -1   2  13 54.9671 1.50097   1
   0   2  13 92.3979 2.00017   1
   1   2  13 24.0642 1.10720   1
   2   2  13 0.16031 0.52813   1
  -1  -3  13 56.6103 1.82397  -2
  -2   3  13 56.6103 1.82397   1
   0  -3  13 -2.2512 1.13039  -2
  -1   3  13 -2.2512 1.13039   1
   1  -3  13 35.1568 2.21979  -2
   0   3  13 35.1568 2.21979   1
   0   0   0    0.00    0.00   0
;
_shelx_hkl_checksum     36526
_shelx_res_file
;
TITL beta in P-1
    beta.res
    created by SHELXL-2016/6 at 14:18:53 on 21-Jan-2017
REM SHELXT solution in P-1
CELL  0.71073   9.0764   6.8187  10.7450   90.880   92.780   96.259
ZERR    2.000   0.0010   0.0008   0.0012    0.002    0.002    0.002
LATT  1
SFAC C H N O CL
UNIT 36 20 2 2 2
TEMP -183
L.S. 10
MERG 0
conf
mpla C13 c14 c15 c16 c17 c18
mpla C1 C2 C3 C4 C5 C6 C7 C8 C9 C10 C11 C12
BOND $H
SIZE 0.3 0.2 0.2
ACTA
EQIV $1 x-1, y, z
HTAB C8 O1_$1
EQIV $2 -x+1, -y, -z
HTAB C14 N1_$2
HTAB C15 O1_$2
EQIV $3 x+1, y, z+1
HTAB C5 Cl1_$3
WGHT    0.053500    0.151800
BASF   0.44070   0.05844   0.06005
FVAR       0.99558
CL1   5   -0.067054    0.272354   -0.200192    11.00000    0.01595    0.03906 =
         0.01433   -0.00184   -0.00253    0.00712
O1    4    0.745257    0.243071    0.282730    11.00000    0.01363    0.02543 =
         0.01801    0.00177    0.00227    0.00357
N1    3    0.483655    0.232616    0.116624    11.00000    0.01514    0.02000 =
         0.01328    0.00158   -0.00005    0.00385
C1    1    0.477098    0.242997    0.234562    11.00000    0.01222    0.01239 =
         0.01519    0.00127    0.00061    0.00219
C2    1    0.620874    0.242924    0.319338    11.00000    0.01455    0.01290 =
         0.01392    0.00116   -0.00072    0.00233
C3    1    0.572477    0.246288    0.449345    11.00000    0.01531    0.01052 =
         0.01481    0.00005    0.00060    0.00105
C4    1    0.648412    0.242121    0.563277    11.00000    0.01659    0.01529 =
         0.01590    0.00070   -0.00117    0.00220
AFIX  43
H4    2    0.752714    0.237152    0.568827    11.00000   -1.20000
AFIX   0
C5    1    0.565971    0.245481    0.672217    11.00000    0.02322    0.01597 =
         0.01225    0.00078   -0.00240    0.00233
AFIX  43
H5    2    0.616929    0.242653    0.751402    11.00000   -1.20000
AFIX   0
C6    1    0.413992    0.252732    0.666991    11.00000    0.02256    0.01627 =
         0.01251    0.00061    0.00336    0.00076
AFIX  43
H6    2    0.363047    0.256111    0.742037    11.00000   -1.20000
AFIX   0
C7    1    0.177402    0.257867    0.529216    11.00000    0.01730    0.02606 =
         0.01670    0.00047    0.00505    0.00112
AFIX  43
H7    2    0.115871    0.260723    0.598122    11.00000   -1.20000
AFIX   0
C8    1    0.115105    0.256339    0.408861    11.00000    0.01238    0.03072 =
         0.02067    0.00190    0.00259    0.00217
AFIX  43
H8    2    0.010792    0.257525    0.397112    11.00000   -1.20000
AFIX   0
C9    1    0.201841    0.253058    0.302351    11.00000    0.01539    0.02026 =
         0.01360    0.00088   -0.00023    0.00112
AFIX  43
H9    2    0.156281    0.252026    0.220822    11.00000   -1.20000
AFIX   0
C10   1    0.353295    0.251399    0.319413    11.00000    0.01590    0.01222 =
         0.01277    0.00110    0.00190    0.00127
C11   1    0.416941    0.252263    0.443274    11.00000    0.01508    0.01044 =
         0.01395    0.00122    0.00060    0.00067
C12   1    0.333287    0.255173    0.550026    11.00000    0.01850    0.01403 =
         0.01403    0.00072    0.00154    0.00066
C13   1    0.350828    0.241130    0.040761    11.00000    0.01286    0.02252 =
         0.00976    0.00194    0.00245    0.00355
C14   1    0.276465    0.068691   -0.014166    11.00000    0.01813    0.01891 =
         0.01567    0.00144    0.00364    0.00469
AFIX  43
H14   2    0.313778   -0.054584   -0.000952    11.00000   -1.20000
AFIX   0
C15   1    0.147230    0.078399   -0.088464    11.00000    0.01574    0.02203 =
         0.01733   -0.00350    0.00200    0.00140
AFIX  43
H15   2    0.094740   -0.038308   -0.124808    11.00000   -1.20000
AFIX   0
C16   1    0.096149    0.260317   -0.108726    11.00000    0.01235    0.02869 =
         0.00966    0.00150    0.00106    0.00463
C17   1    0.172911    0.434102   -0.059804    11.00000    0.01908    0.02107 =
         0.01442    0.00235    0.00232    0.00658
AFIX  43
H17   2    0.138749    0.558005   -0.077520    11.00000   -1.20000
AFIX   0
C18   1    0.300804    0.423374    0.015654    11.00000    0.01802    0.01810 =
         0.01492   -0.00108    0.00060    0.00253
AFIX  43
H18   2    0.354230    0.540777    0.050193    11.00000   -1.20000
AFIX   0
HKLF 5
REM  beta in P-1
REM R1 =  0.0311 for    2726 Fo > 4sig(Fo)  and  0.0341 for all    2949 data
REM    193 parameters refined using      0 restraints
END
WGHT      0.0535      0.1518
REM Highest difference peak  0.334,  deepest hole -0.240,  1-sigma level  0.053
Q1    1   0.4067  0.2471  0.2712  11.00000  0.05    0.33
Q2    1   0.3029  0.3009  0.0387  11.00000  0.05    0.33
Q3    1   0.5037  0.2454  0.4530  11.00000  0.05    0.32
Q4    1   0.5497  0.2413  0.2684  11.00000  0.05    0.31
Q5    1   0.3811  0.2564  0.3802  11.00000  0.05    0.31
Q6    1   0.1157  0.3376 -0.0614  11.00000  0.05    0.29
Q7    1   0.3333  0.3312  0.0129  11.00000  0.05    0.29
Q8    1   0.3314  0.1682 -0.0052  11.00000  0.05    0.29
Q9    1   0.1354  0.1769 -0.1034  11.00000  0.05    0.28
Q10   1   0.2359  0.4090 -0.0275  11.00000  0.05    0.28
Q11   1   0.6052  0.2182  0.3915  11.00000  0.05    0.28
Q12   1   0.2061  0.0865 -0.0373  11.00000  0.05    0.27
Q13   1   0.2825  0.2543  0.3161  11.00000  0.05    0.27
Q14   1   0.3765  0.2554  0.6079  11.00000  0.05    0.26
Q15   1   0.1632  0.2372  0.3572  11.00000  0.05    0.26
Q16   1   0.4963  0.2644  0.6582  11.00000  0.05    0.26
Q17   1   0.1430  0.3530 -0.1119  11.00000  0.05    0.25
Q18   1   0.6179  0.2513  0.5049  11.00000  0.05    0.25
Q19   1   0.2587  0.2465  0.5387  11.00000  0.05    0.23
Q20   1   0.4166  0.2455  0.0752  11.00000  0.05    0.23
;
_shelx_res_checksum     50581
data_New_Global_Publ_Block
_journal_data_validation_number     ?
_journal_date_recd_electronic     2017-07-12
_journal_date_accepted     2017-07-18
_journal_name_full     'Acta Crystallographica, Section E'
_journal_year     2017
_journal_volume     73
_journal_issue      8
_journal_page_first     1255
_journal_page_last     1258
_journal_paper_category     GO
_journal_paper_doi     10.1107/S2056989017010659
_journal_coeditor_code     SU5384
_publ_contact_author_name     'Marilyn M. Olmstead'
_publ_contact_author_address
;
Department of Chemistry
University of California
Davis, CA 95616
USA
;
_publ_contact_author_email     mmolmstead@ucdavis.edu
_publ_contact_author_fax     '530 752 8995'
_publ_contact_author_phone     '530 752 6668'
_publ_section_title
;
A temperature-dependent phase transformation of
(<i>E</i>)-2-[(4-chlorophenyl)imino]acenaphthylen-1-one
;
loop_
    _publ_author_name
    _publ_author_address
    'Bao, Lipiao'
;
School of Materials Science and Engineering
Huazhong University of Science and Technology
Wuhan 430074, Hubei
People's Republic of China
;
    'Olmstead, Marilyn M.'
;
Department of Chemistry
University of California
Davis, CA 95616
USA
;
_publ_section_synopsis
;
The crystal structure determination based on 90 K data of the title imine
ligand revealed non-merohedral twinning with three twin domains. In our
experience, this is an indication of an ordering phase transition.
Consequently, the structure was redetermined with higher temperature data, and
a reversible phase transition was discovered.
;
