# Supplementary material for: A temperature-dependent phase transformation of (E)-2-[(4-chloro­phen­yl)imino]­ace­naphthylen-1-one
Source: Acta Crystallogr E Crystallogr Commun. 2017 Jul 25;73(Pt 8):1255–8. doi: 10.1107/S2056989017010659 (PMC5598860; doi:10.1107/S2056989017010659)
Supplement: Supplementary file 2 [file e-73-01255-alphasup2.hkl]

#
# h,k,l, Fc-squared, Fo-squared, sigma(Fo-squared), status flag
#
data_alpha
_shelx_title ' LB08 in P2(1)/m'
_shelx_refln_list_code          4
_shelx_F_calc_maximum      141.34
_exptl_crystal_F_000       300.00
_reflns_d_resolution_high  0.8006

loop_
 _space_group_symop_operation_xyz
 'x, y, z'
 '-x, y+1/2, -z'
 '-x, -y, -z'
 'x, -y-1/2, z'

_cell_length_a     9.0447
_cell_length_b     6.8764
_cell_length_c    10.9021
_cell_angle_alpha  90.000
_cell_angle_beta   92.959
_cell_angle_gamma  90.000

_shelx_F_squared_multiplier     1.000

loop_
 _refln_index_h
 _refln_index_k
 _refln_index_l
 _refln_F_squared_calc
 _refln_F_squared_meas
 _refln_F_squared_sigma
 _refln_observed_status
   1   0   0       1399.80       1198.97        95.65 o
   2   0   0          1.86          2.16         0.25 o
   3   0   0          5.33          6.18         0.76 o
   4   0   0        360.86        403.69         5.42 o
   5   0   0          5.46         14.45         0.78 o
   6   0   0          4.76          8.49         1.17 o
   7   0   0        129.04        113.88         2.34 o
   8   0   0         14.02         11.46         1.34 o
   9   0   0         20.86         27.36         1.88 o
  10   0   0         11.09          9.94         1.32 o
  11   0   0          5.10          7.68         1.32 o
   1   1   0       1198.10       1163.27        10.78 o
   2   1   0         20.81         21.87         0.49 o
   3   1   0          2.29          1.30         0.19 o
   4   1   0        559.78        520.50        10.43 o
   5   1   0        837.45        840.89        17.88 o
   6   1   0        215.74        220.77         2.52 o
   7   1   0          8.89         10.70         0.57 o
   8   1   0         53.04         50.08         1.27 o
   9   1   0          3.18          2.54         0.82 o
  10   1   0          0.00         -0.10         0.54 o
  11   1   0         40.27         40.90         2.46 o
   0   2   0      19977.67      19433.48       283.29 o
   1   2   0       1109.71       1177.30        11.10 o
   2   2   0        871.31        882.69         8.49 o
   3   2   0         21.25         19.55         0.55 o
   4   2   0        117.00        141.12         1.85 o
   5   2   0         56.49         65.78         1.42 o
   6   2   0         68.13         68.22         1.33 o
   7   2   0        264.88        263.28         3.39 o
   8   2   0         12.30         13.04         0.81 o
   9   2   0          1.30          0.45         0.56 o
  10   2   0         20.81         20.80         1.95 o
   1   3   0         71.70         74.02         1.24 o
   2   3   0          2.22          4.07         0.34 o
   3   3   0         75.18         83.89         1.29 o
   4   3   0        180.73        180.14         2.53 o
   5   3   0        165.24        167.92         2.28 o
   6   3   0         17.39         15.80         0.91 o
   7   3   0         14.93         15.10         1.17 o
   8   3   0        117.44        114.81         4.51 o
   9   3   0          5.08          6.78         1.10 o
  10   3   0          4.38          6.18         1.87 o
   0   4   0       4631.61       4640.94        67.85 o
   1   4   0        372.16        417.10         4.52 o
   2   4   0        125.41        131.63         1.89 o
   3   4   0          6.48          5.70         0.41 o
   4   4   0         67.34         78.45         1.36 o
   5   4   0         25.31         23.15         1.05 o
   6   4   0          9.62         13.41         0.89 o
   7   4   0         92.87        101.69         2.77 o
   8   4   0          5.13          5.14         0.93 o
   9   4   0          1.85          1.10         0.87 o
   1   5   0         90.81         83.10         1.48 o
   2   5   0          0.50          0.13         0.29 o
   3   5   0          0.48          1.69         0.48 o
   4   5   0         27.75         28.37         1.15 o
   5   5   0         55.02         52.51         1.88 o
   6   5   0         17.72         15.83         1.36 o
   7   5   0         11.64         13.07         2.29 o
   8   5   0          7.35          6.10         1.77 o
   9   5   0          0.91          0.64         0.94 o
   0   6   0       1389.65       1311.22        17.34 o
   1   6   0        138.81        130.42         2.56 o
   2   6   0          0.00          0.09         0.49 o
   3   6   0          1.70          1.18         0.51 o
   4   6   0         29.20         26.90         1.28 o
   5   6   0          3.39          3.23         0.96 o
   6   6   0          3.08          0.01         0.75 o
   7   6   0          4.26          5.37         1.13 o
   8   6   0          0.26          1.60         1.35 o
   1   7   0         10.90          6.90         0.72 o
   2   7   0          0.00         -0.44         0.44 o
   3   7   0          1.19          0.83         0.59 o
   4   7   0          1.93          2.24         0.90 o
   5   7   0          5.89          4.64         1.02 o
   6   7   0          1.88          1.15         0.94 o
   0   8   0        133.70        122.67         4.09 o
   1   8   0         56.72         53.92         2.45 o
   2   8   0         14.50         15.19         1.23 o
   3   8   0          0.91         -0.11         0.74 o
   4   8   0         10.62          8.85         1.29 o
 -11   0   1          3.81          4.04         1.11 o
 -10   0   1          1.39          0.57         0.80 o
  -9   0   1         75.26         68.34         2.96 o
  -8   0   1          9.34          9.17         1.11 o
  -7   0   1        106.22        112.22         3.00 o
  -6   0   1        371.83        385.93         5.49 o
  -5   0   1        122.72        143.39         2.37 o
  -4   0   1        905.48        927.39        11.52 o
  -3   0   1        491.60        479.32         6.06 o
  -2   0   1          0.17          0.94         0.33 o
  -1   0   1       1412.77       1306.42        19.09 o
   1   0   1        992.12        966.87        11.60 o
   2   0   1         72.00         66.10         1.13 o
   3   0   1        899.78        910.90        11.26 o
   4   0   1         10.39          5.48         0.49 o
   5   0   1       1148.15       1226.50        15.32 o
   6   0   1          0.06         -0.37         0.37 o
   7   0   1        219.49        224.74         3.78 o
   8   0   1          0.54          0.31         0.55 o
   9   0   1         92.42         82.27         4.04 o
  10   0   1          7.64          8.31         1.23 o
  11   0   1          0.03          1.58         1.58 o
 -11   1   1          0.80          1.64         0.90 o
 -10   1   1         28.99         31.08         1.49 o
  -9   1   1          1.14          1.52         0.54 o
  -8   1   1        290.15        291.29         3.69 o
  -7   1   1          1.49          1.13         0.40 o
  -6   1   1        162.90        159.90         1.95 o
  -5   1   1         19.00         18.03         0.50 o
  -4   1   1        112.44        106.98         1.29 o
  -3   1   1        155.06        163.02         1.90 o
  -2   1   1         11.46         14.05         0.39 o
  -1   1   1       2518.79       2497.05        25.88 o
   0   1   1         76.73         83.94         0.93 o
   1   1   1        972.54        965.56        10.17 o
   2   1   1       2061.92       1991.82        16.91 o
   3   1   1        575.06        598.85         5.39 o
   4   1   1        228.17        236.96         2.48 o
   5   1   1         23.72         21.99         0.61 o
   6   1   1         11.69         11.81         0.56 o
   7   1   1         65.14         66.48         1.24 o
   8   1   1        241.58        233.25         3.18 o
   9   1   1         18.63         17.61         0.98 o
  10   1   1          2.82          3.70         0.83 o
  11   1   1          4.59          4.84         0.99 o
 -10   2   1          3.08          3.88         1.23 o
  -9   2   1         10.11         10.29         1.06 o
  -8   2   1         22.90         22.39         1.10 o
  -7   2   1         11.80         10.38         0.68 o
  -6   2   1         39.28         37.45         1.06 o
  -5   2   1         59.61         75.65         1.30 o
  -4   2   1        408.39        404.88         4.86 o
  -3   2   1        293.77        286.16         3.12 o
  -2   2   1       1446.33       1398.17        17.14 o
  -1   2   1        895.95        912.08         9.70 o
   0   2   1       3650.21       3623.27        33.61 o
   1   2   1        137.82        150.01         1.72 o
   2   2   1        153.13        158.40         1.85 o
   3   2   1        509.11        498.92         5.08 o
   4   2   1         60.35         70.52         1.16 o
   5   2   1        334.09        344.32         3.88 o
   6   2   1         79.57         81.02         1.31 o
   7   2   1        417.45        417.98         4.36 o
   8   2   1         38.27         33.53         1.14 o
   9   2   1         16.79         12.90         0.98 o
  10   2   1          2.25          0.79         1.58 o
 -10   3   1          1.65          0.31         1.28 o
  -9   3   1         20.68         21.23         1.52 o
  -8   3   1        267.20        276.62         4.21 o
  -7   3   1         18.46         20.61         1.22 o
  -6   3   1         34.35         37.28         1.55 o
  -5   3   1          1.04          2.64         0.46 o
  -4   3   1         30.19         28.83         1.00 o
  -3   3   1        404.30        426.14         4.50 o
  -2   3   1          1.41          0.46         0.40 o
  -1   3   1          0.36          0.37         0.26 o
   0   3   1        136.82        155.65         1.90 o
   1   3   1       1342.67       1377.58        13.11 o
   2   3   1        761.73        747.51         7.43 o
   3   3   1         77.81         66.21         1.12 o
   4   3   1         55.72         60.48         1.12 o
   5   3   1          9.03         12.96         0.63 o
   6   3   1         99.45        105.49         1.76 o
   7   3   1        167.52        157.45         2.78 o
   8   3   1         29.16         31.82         1.73 o
   9   3   1         20.06         21.56         1.59 o
  10   3   1          6.02          7.29         1.44 o
  -9   4   1          4.50          7.87         1.16 o
  -8   4   1          6.01          3.48         0.91 o
  -7   4   1          2.76          2.25         0.63 o
  -6   4   1         19.77         17.65         1.14 o
  -5   4   1         35.87         40.52         1.26 o
  -4   4   1        100.46         99.87         2.92 o
  -3   4   1         35.12         37.18         1.25 o
  -2   4   1        141.21        149.92         3.27 o
  -1   4   1        194.86        205.00         2.91 o
   0   4   1        504.19        530.13         5.53 o
   1   4   1         62.49         65.27         1.17 o
   2   4   1         21.89         23.79         0.73 o
   3   4   1        122.44        122.59         1.78 o
   4   4   1         27.21         28.36         0.84 o
   5   4   1        117.43        117.44         1.87 o
   6   4   1          7.21          6.07         0.94 o
   7   4   1        144.23        145.37         3.37 o
   8   4   1         23.86         26.85         1.73 o
   9   4   1         11.60         11.42         1.39 o
  -9   5   1          0.20          0.92         1.13 o
  -8   5   1         37.45         34.99         2.04 o
  -7   5   1         14.01         13.30         1.36 o
  -6   5   1         21.06         27.53         1.34 o
  -5   5   1          1.25          2.28         0.58 o
  -4   5   1          5.22          5.84         0.66 o
  -3   5   1          3.38          1.98         0.50 o
  -2   5   1          0.40          0.42         0.38 o
  -1   5   1        177.76        172.83         3.96 o
   0   5   1         23.01         26.23         0.81 o
   1   5   1         15.83         17.60         0.75 o
   2   5   1         58.90         56.60         1.21 o
   3   5   1         28.81         26.54         0.89 o
   4   5   1         24.54         22.98         1.06 o
   5   5   1          5.65          3.17         0.80 o
   6   5   1          2.11          3.47         0.86 o
   7   5   1         18.25         16.80         2.01 o
   8   5   1         50.55         62.61         2.49 o
   9   5   1          0.01         -0.18         1.06 o
  -8   6   1          1.35          1.97         1.01 o
  -7   6   1          5.37          4.06         1.09 o
  -6   6   1         19.39         16.77         2.28 o
  -5   6   1         23.60         25.01         1.73 o
  -4   6   1         33.46         35.25         1.21 o
  -3   6   1          0.30          0.13         0.43 o
  -2   6   1          9.11          7.09         0.67 o
  -1   6   1         44.90         44.55         1.29 o
   0   6   1         14.27         12.42         1.22 o
   1   6   1         36.38         35.33         1.09 o
   2   6   1          2.40          3.11         0.81 o
   3   6   1         21.76         24.21         1.19 o
   4   6   1         10.08          7.84         1.02 o
   5   6   1         63.06         63.57         2.27 o
   6   6   1          7.78          6.39         1.06 o
   7   6   1          7.82          7.59         1.19 o
  -6   7   1          4.34          4.42         1.46 o
  -5   7   1          0.58          0.18         0.78 o
  -4   7   1          0.21          0.93         0.62 o
  -3   7   1          3.21          2.30         0.61 o
  -2   7   1          1.11          1.06         0.52 o
  -1   7   1         20.42         17.21         1.05 o
   0   7   1         11.81         10.47         1.00 o
   1   7   1          7.52          8.23         1.04 o
   2   7   1          5.13          6.26         0.75 o
   3   7   1          0.43          1.03         0.75 o
   4   7   1          6.24          6.99         1.37 o
   5   7   1          0.85          0.38         0.75 o
   6   7   1          1.79          3.09         1.02 o
  -4   8   1          2.88          3.28         1.01 o
  -3   8   1          0.70          0.13         0.57 o
  -2   8   1          3.01          4.28         0.82 o
  -1   8   1         19.01         17.44         2.05 o
   0   8   1         58.73         53.22         1.95 o
   1   8   1          6.89          5.23         0.89 o
   2   8   1          2.73          2.13         1.06 o
   3   8   1          4.97          4.46         2.36 o
 -11   0   2          1.28         -0.49         0.84 o
 -10   0   2          1.01          1.15         0.90 o
  -9   0   2         45.20         47.58         2.23 o
  -8   0   2          9.61          7.46         1.04 o
  -7   0   2        314.07        294.62         5.78 o
  -6   0   2        626.95        595.16         7.91 o
  -5   0   2        190.38        189.96         2.93 o
  -4   0   2         73.88         88.34         1.57 o
  -3   0   2         32.31         29.07         0.72 o
  -2   0   2       3602.85       3443.81        59.69 o
  -1   0   2        471.61        488.61         7.45 o
   0   0   2        237.16        227.45         4.44 o
   1   0   2         13.07         15.94         0.56 o
   2   0   2        134.73        132.12         2.63 o
   3   0   2          0.22          0.82         0.29 o
   4   0   2       1584.29       1696.77        20.74 o
   5   0   2        407.58        401.33         5.64 o
   6   0   2         14.79         14.26         0.87 o
   7   0   2        117.39        109.04         2.37 o
   8   0   2         40.79         34.75         1.36 o
   9   0   2          8.28          7.38         0.91 o
  10   0   2         62.32         56.16         3.74 o
  11   0   2         21.33         23.05         3.15 o
 -11   1   2         11.11         10.82         1.67 o
 -10   1   2         12.04         12.22         1.24 o
  -9   1   2          0.05          0.54         0.53 o
  -8   1   2         18.58         18.38         1.05 o
  -7   1   2          0.66          1.55         0.40 o
  -6   1   2         38.89         38.25         0.92 o
  -5   1   2        114.16        121.55         1.74 o
  -4   1   2         53.56         50.16         0.93 o
  -3   1   2        108.98         99.37         1.52 o
  -2   1   2        104.93        101.53         1.22 o
  -1   1   2       7309.36       6984.46        65.12 o
   0   1   2        686.83        688.94         6.55 o
   1   1   2         75.12         73.93         1.18 o
   2   1   2        317.80        320.95         3.03 o
   3   1   2         35.69         29.60         0.88 o
   4   1   2        576.95        604.33         5.60 o
   5   1   2          8.29          5.31         0.40 o
   6   1   2        334.94        316.19         3.77 o
   7   1   2         12.28         11.11         0.62 o
   8   1   2         26.82         29.88         0.96 o
   9   1   2          5.89          6.47         0.78 o
  10   1   2          0.88          1.33         0.75 o
 -10   2   2         11.50         11.79         1.24 o
  -9   2   2         81.51         81.64         2.71 o
  -8   2   2         19.10         22.42         1.25 o
  -7   2   2        140.00        133.99         2.29 o
  -6   2   2        170.44        169.45         2.36 o
  -5   2   2        117.47        120.25         1.76 o
  -4   2   2        277.98        298.13         2.97 o
  -3   2   2          9.73         11.19         0.43 o
  -2   2   2          1.25          1.30         0.26 o
  -1   2   2          2.85          3.46         0.31 o
   0   2   2       1037.61       1007.86         9.60 o
   1   2   2        216.11        211.53         2.35 o
   2   2   2          2.42          1.41         0.17 o
   3   2   2         12.15          8.37         0.48 o
   4   2   2        395.25        408.06         4.39 o
   5   2   2         16.34         14.27         0.56 o
   6   2   2         25.44         24.51         0.76 o
   7   2   2          0.31         -0.19         0.35 o
   8   2   2          8.59          7.02         1.54 o
   9   2   2         33.72         32.98         1.46 o
  10   2   2         37.41         44.41         2.26 o
 -10   3   2          0.07         -0.73         0.90 o
  -9   3   2         26.97         25.90         2.90 o
  -8   3   2          0.39         -0.30         0.53 o
  -7   3   2         25.95         29.85         1.23 o
  -6   3   2         14.33         17.61         0.99 o
  -5   3   2         25.70         22.58         0.75 o
  -4   3   2         12.87          9.89         0.52 o
  -3   3   2        420.67        413.67         4.98 o
  -2   3   2         51.80         46.75         1.08 o
  -1   3   2        411.27        393.15         4.10 o
   0   3   2         22.71         22.03         0.77 o
   1   3   2        370.95        377.70         4.03 o
   2   3   2         35.53         32.42         0.77 o
   3   3   2          6.63          9.66         0.48 o
   4   3   2         93.91        101.61         1.54 o
   5   3   2         46.05         42.41         0.96 o
   6   3   2        437.63        429.83         5.63 o
   7   3   2          7.85          7.32         0.80 o
   8   3   2          5.22          3.95         0.79 o
   9   3   2          5.95          5.88         1.04 o
  10   3   2          1.63          0.13         1.47 o
  -9   4   2         33.27         32.57         1.96 o
  -8   4   2          0.97          1.72         0.68 o
  -7   4   2         46.32         50.93         1.66 o
  -6   4   2         49.80         55.86         1.64 o
  -5   4   2         31.81         36.36         1.24 o
  -4   4   2         88.01         84.48         1.54 o
  -3   4   2          7.92         12.52         0.88 o
  -2   4   2         21.45         19.17         0.82 o
  -1   4   2          2.84          2.61         0.36 o
   0   4   2         82.41         78.67         1.29 o
   1   4   2         26.12         26.73         0.85 o
   2   4   2          0.03         -0.20         0.25 o
   3   4   2          0.33          1.18         0.32 o
   4   4   2        137.56        132.19         1.94 o
   5   4   2          2.38          0.73         0.67 o
   6   4   2          5.97          5.03         1.00 o
   7   4   2          1.31          1.93         0.94 o
   8   4   2         11.69         10.39         1.41 o
   9   4   2          9.07         10.44         1.36 o
  -9   5   2          0.35          0.76         1.21 o
  -8   5   2          6.75          5.61         1.69 o
  -7   5   2          0.79         -0.55         0.55 o
  -6   5   2         10.75         15.18         1.08 o
  -5   5   2         10.71         11.05         1.73 o
  -4   5   2          0.53          0.19         0.35 o
  -3   5   2          0.02          0.39         0.57 o
  -2   5   2          0.11          0.44         0.41 o
  -1   5   2        360.22        352.34         4.06 o
   0   5   2         23.65         24.88         0.83 o
   1   5   2          0.25          0.40         0.32 o
   2   5   2         19.83         22.31         0.82 o
   3   5   2          0.38          0.60         0.34 o
   4   5   2         54.34         59.84         2.52 o
   5   5   2          8.13          5.36         0.83 o
   6   5   2         24.83         30.09         1.77 o
   7   5   2          0.74          0.49         0.78 o
   8   5   2          4.91          3.95         1.10 o
  -7   6   2         18.97         20.93         2.05 o
  -6   6   2         12.96         13.98         1.12 o
  -5   6   2          3.76          3.49         0.75 o
  -4   6   2          5.65          3.59         0.82 o
  -3   6   2          7.81          8.78         0.86 o
  -2   6   2         78.84         71.92         2.47 o
  -1   6   2          6.25          5.56         0.69 o
   0   6   2         15.04         14.79         0.98 o
   1   6   2          0.18         -0.27         0.39 o
   2   6   2          1.94          2.56         0.61 o
   3   6   2          7.13          6.47         0.85 o
   4   6   2         50.76         45.74         1.86 o
   5   6   2         10.06         10.43         1.21 o
   6   6   2          0.51         -0.14         1.01 o
   7   6   2         19.32         22.42         1.78 o
  -6   7   2          3.58          5.71         1.17 o
  -5   7   2          0.88         -0.45         0.77 o
  -4   7   2          0.15         -0.27         0.60 o
  -3   7   2          0.25         -0.50         0.50 o
  -2   7   2          0.66          0.04         0.50 o
  -1   7   2         29.55         28.73         1.42 o
   0   7   2          1.66          1.93         0.60 o
   1   7   2          0.47          0.11         0.57 o
   2   7   2          0.88         -0.10         0.84 o
   3   7   2          0.47          0.94         0.71 o
   4   7   2         12.18          9.14         1.17 o
   5   7   2          4.31          2.06         0.93 o
   6   7   2          6.73          9.22         2.10 o
  -3   8   2          1.32          2.37         0.77 o
  -2   8   2          0.31         -0.05         0.57 o
  -1   8   2          0.01         -0.40         0.69 o
   0   8   2          3.48          4.10         0.83 o
   1   8   2          0.26          1.04         1.04 o
   2   8   2          0.91          1.58         1.18 o
   3   8   2          1.46          0.47         1.04 o
 -11   0   3         12.17         10.64         2.17 o
 -10   0   3         22.70         25.85         1.95 o
  -9   0   3         76.96         77.45         2.79 o
  -8   0   3         18.12         14.93         1.37 o
  -7   0   3         23.43         26.02         2.17 o
  -6   0   3         37.79         41.05         1.15 o
  -5   0   3         60.14         58.21         1.27 o
  -4   0   3          0.12          0.45         0.30 o
  -3   0   3          0.54          0.30         0.42 o
  -2   0   3       5989.31       5614.23        83.23 o
  -1   0   3       1882.77       1829.23        26.89 o
   0   0   3        404.07        401.39         5.19 o
   1   0   3        608.75        577.55         7.28 o
   2   0   3         65.80         73.00         1.36 o
   3   0   3        661.53        725.52        11.53 o
   4   0   3        156.12        177.21         2.89 o
   5   0   3        106.25        102.19         2.26 o
   6   0   3         30.31         25.17         1.07 o
   7   0   3        257.55        240.30         4.07 o
   8   0   3         90.89         89.48         2.29 o
   9   0   3          0.05          1.17         0.90 o
  10   0   3          1.43         -0.39         1.38 o
 -11   1   3          6.63          5.54         1.21 o
 -10   1   3          0.52          0.75         0.69 o
  -9   1   3          1.47          0.98         0.65 o
  -8   1   3         33.40         35.36         1.25 o
  -7   1   3          1.95          2.77         0.47 o
  -6   1   3        302.64        303.79         3.60 o
  -5   1   3         21.06         14.66         0.61 o
  -4   1   3        459.26        455.99         5.41 o
  -3   1   3         15.73         12.24         0.56 o
  -2   1   3        919.92        999.56         9.53 o
  -1   1   3        126.91        138.51         1.63 o
   0   1   3         30.07         29.62         0.61 o
   1   1   3         50.70         49.62         0.73 o
   2   1   3       1428.09       1412.55        13.45 o
   3   1   3        473.15        472.80         4.43 o
   4   1   3        197.08        199.48         2.22 o
   5   1   3         55.71         53.81         0.97 o
   6   1   3          0.04         -0.26         0.29 o
   7   1   3        138.57        129.50         1.88 o
   8   1   3          2.99          2.83         0.54 o
   9   1   3         30.96         31.17         1.44 o
  10   1   3          0.52         -0.99         0.99 o
 -10   2   3          0.54         -0.75         0.75 o
  -9   2   3         85.89         89.10         4.28 o
  -8   2   3        110.39        109.76         2.76 o
  -7   2   3         27.96         25.15         1.14 o
  -6   2   3         62.47         62.43         1.38 o
  -5   2   3         45.47         49.53         1.04 o
  -4   2   3        215.94        225.85         2.99 o
  -3   2   3         43.13         37.83         0.69 o
  -2   2   3        395.40        378.48         3.91 o
  -1   2   3        162.97        154.70         1.86 o
   0   2   3        142.44        136.63         1.69 o
   1   2   3        660.02        648.73         6.42 o
   2   2   3         62.04         62.85         1.25 o
   3   2   3        105.47        116.06         1.94 o
   4   2   3          0.25          1.19         0.29 o
   5   2   3        462.45        464.44         4.62 o
   6   2   3          2.72          3.06         0.53 o
   7   2   3         20.22         21.36         1.01 o
   8   2   3         85.07         85.09         1.84 o
   9   2   3          4.65          4.77         0.86 o
  10   2   3          1.82          1.81         0.78 o
 -10   3   3          5.18          4.53         1.01 o
  -9   3   3         31.40         31.58         1.85 o
  -8   3   3          5.83          5.26         0.78 o
  -7   3   3         20.94         22.60         1.37 o
  -6   3   3        164.28        173.27         2.94 o
  -5   3   3          8.86          9.11         0.71 o
  -4   3   3        123.54        127.83         2.01 o
  -3   3   3        322.53        347.63         4.37 o
  -2   3   3        119.97        111.98         1.99 o
  -1   3   3        153.95        146.86         1.86 o
   0   3   3         27.96         28.24         0.71 o
   1   3   3         34.80         41.91         0.86 o
   2   3   3        388.08        364.89         3.98 o
   3   3   3         69.50         65.74         1.12 o
   4   3   3          0.05          0.20         0.20 o
   5   3   3        114.66        105.62         2.09 o
   6   3   3         68.85         64.03         1.69 o
   7   3   3         40.94         37.02         2.30 o
   8   3   3         36.73         38.21         1.55 o
   9   3   3         12.42         15.83         1.44 o
  10   3   3          0.05          1.27         0.92 o
  -9   4   3         27.82         34.92         2.06 o
  -8   4   3         36.93         45.38         1.63 o
  -7   4   3         16.77         13.13         1.14 o
  -6   4   3         13.69         12.87         0.95 o
  -5   4   3         20.68         22.36         1.18 o
  -4   4   3         46.98         41.63         1.13 o
  -3   4   3          1.07          0.65         0.37 o
  -2   4   3        166.30        152.42         2.41 o
  -1   4   3         45.39         44.70         0.92 o
   0   4   3          1.28          2.26         0.38 o
   1   4   3        121.99        127.74         1.85 o
   2   4   3          9.38          8.73         0.57 o
   3   4   3         39.93         41.15         1.08 o
   4   4   3          8.25          7.56         0.68 o
   5   4   3        151.69        157.05         2.79 o
   6   4   3          1.45          1.39         0.65 o
   7   4   3          3.25          3.11         0.87 o
   8   4   3         23.21         25.89         1.73 o
   9   4   3          0.04         -0.39         0.93 o
  -8   5   3          4.62          4.36         0.87 o
  -7   5   3          3.19          2.72         0.78 o
  -6   5   3         54.24         54.86         1.99 o
  -5   5   3          0.44          0.26         0.56 o
  -4   5   3         33.18         37.52         1.35 o
  -3   5   3          0.99          0.48         0.45 o
  -2   5   3         75.75         67.98         1.64 o
  -1   5   3         33.23         37.19         1.18 o
   0   5   3          8.62         10.16         0.61 o
   1   5   3          4.99          5.08         0.51 o
   2   5   3         79.83         79.60         1.54 o
   3   5   3         11.71         10.16         0.82 o
   4   5   3         11.05          9.31         0.82 o
   5   5   3          3.03          1.83         0.75 o
   6   5   3         12.20         16.57         1.40 o
   7   5   3         42.11         35.07         2.05 o
   8   5   3          0.14          0.09         0.95 o
  -7   6   3          4.47          1.63         0.78 o
  -6   6   3          0.70          0.29         0.71 o
  -5   6   3          4.69          5.88         0.82 o
  -4   6   3          0.14          1.03         0.59 o
  -3   6   3          6.83          5.50         0.71 o
  -2   6   3        124.90        122.34         3.10 o
  -1   6   3         25.73         26.88         1.20 o
   0   6   3         30.94         30.74         1.22 o
   1   6   3          7.48          7.61         0.63 o
   2   6   3          1.80          2.03         0.77 o
   3   6   3         26.36         23.26         2.32 o
   4   6   3         20.94         15.39         1.27 o
   5   6   3          3.75          6.02         1.60 o
   6   6   3          0.09          0.40         0.87 o
   7   6   3          7.73          8.94         1.29 o
  -6   7   3         16.89         15.59         1.30 o
  -5   7   3          4.85          3.62         0.83 o
  -4   7   3          4.09          5.14         0.88 o
  -3   7   3          0.07         -0.10         0.68 o
  -2   7   3         12.55          9.18         0.93 o
  -1   7   3          3.33          3.55         0.66 o
   0   7   3          1.01         -0.09         0.74 o
   1   7   3          0.22         -0.18         0.90 o
   2   7   3          6.15          4.97         1.23 o
   3   7   3          0.29          0.49         0.66 o
   4   7   3          0.64          1.14         0.81 o
   5   7   3          3.02          4.78         1.01 o
  -3   8   3          0.57         -0.25         0.68 o
  -2   8   3          0.05         -0.27         0.57 o
  -1   8   3          0.02          0.34         0.89 o
   0   8   3          0.11          0.10         0.98 o
   1   8   3          2.84          2.86         1.25 o
   2   8   3          0.01         -1.04         1.04 o
   3   8   3          1.26          2.09         1.32 o
 -10   0   4          0.01         -0.73         1.58 o
  -9   0   4         35.25         34.08         3.74 o
  -8   0   4        157.81        163.16         7.68 o
  -7   0   4          0.13          0.15         0.62 o
  -6   0   4          0.08         -0.45         0.47 o
  -5   0   4        167.88        156.02        10.69 o
  -4   0   4         16.97         25.70         1.18 o
  -3   0   4         14.66         12.55         1.38 o
  -2   0   4       2916.76       2924.53        43.05 o
  -1   0   4        389.38        387.72         5.16 o
   0   0   4        193.04        194.97         2.88 o
   1   0   4        119.94        106.63         2.01 o
   2   0   4        231.73        246.07         3.58 o
   3   0   4        912.22        971.11        12.27 o
   4   0   4        422.73        388.15         5.48 o
   5   0   4        195.96        181.65         4.24 o
   6   0   4          6.26          6.78         0.71 o
   7   0   4          6.16          7.15         0.85 o
   8   0   4          0.21          0.95         1.38 o
   9   0   4          0.10         -0.36         0.80 o
  10   0   4          4.34          1.58         1.77 o
 -10   1   4         24.03         27.72         1.74 o
  -9   1   4          3.32          3.82         0.91 o
  -8   1   4          1.30          0.47         0.50 o
  -7   1   4        986.39        903.79        10.51 o
  -6   1   4         43.12         42.92         1.16 o
  -5   1   4         31.63         35.83         0.89 o
  -4   1   4         60.95         60.34         1.28 o
  -3   1   4       1726.53       1824.08        19.33 o
  -2   1   4         70.28         91.18         1.29 o
  -1   1   4        275.66        263.80         2.87 o
   0   1   4       1023.95       1033.70         9.08 o
   1   1   4        264.44        266.56         2.70 o
   2   1   4        981.91       1084.58         9.57 o
   3   1   4        563.56        621.04         5.76 o
   4   1   4          4.52          5.02         0.35 o
   5   1   4         36.20         34.10         1.10 o
   6   1   4         54.55         53.12         1.27 o
   7   1   4        364.50        345.81         4.33 o
   8   1   4          0.14          0.93         0.48 o
   9   1   4         33.28         33.00         1.79 o
  10   1   4         93.76        110.69         5.21 o
 -10   2   4         20.37         20.20         3.88 o
  -9   2   4         16.07         15.30         1.32 o
  -8   2   4         26.68         26.62         1.62 o
  -7   2   4          0.66          1.16         0.50 o
  -6   2   4          2.64          3.28         0.45 o
  -5   2   4         73.20         73.94         1.51 o
  -4   2   4        153.07        142.57         2.18 o
  -3   2   4        189.65        196.98         2.32 o
  -2   2   4        145.42        152.20         1.88 o
  -1   2   4          7.69          8.56         0.44 o
   0   2   4         14.29         16.84         0.55 o
   1   2   4         29.83         22.71         0.75 o
   2   2   4         34.11         35.82         1.17 o
   3   2   4         97.72        105.33         1.69 o
   4   2   4        548.27        531.45         5.80 o
   5   2   4        565.65        539.57         5.99 o
   6   2   4          2.53          3.40         0.53 o
   7   2   4         25.58         24.77         1.12 o
   8   2   4          0.00         -0.35         0.47 o
   9   2   4          1.76          1.99         0.72 o
  10   2   4          3.00          3.37         1.11 o
 -10   3   4         21.46         26.92         1.84 o
  -9   3   4         29.91         33.67         2.42 o
  -8   3   4          7.10          4.64         0.83 o
  -7   3   4        473.38        483.02         6.47 o
  -6   3   4         37.41         33.88         1.50 o
  -5   3   4         89.11         85.35         2.71 o
  -4   3   4         53.13         47.58         1.21 o
  -3   3   4        147.89        148.04         2.99 o
  -2   3   4        247.72        273.99         3.12 o
  -1   3   4        520.34        522.02         5.43 o
   0   3   4        662.40        679.17         6.89 o
   1   3   4         30.43         25.47         0.69 o
   2   3   4        354.42        380.20         4.14 o
   3   3   4        144.86        153.13         2.51 o
   4   3   4         94.16         91.40         1.92 o
   5   3   4          0.05          0.57         0.45 o
   6   3   4        270.95        262.19         5.52 o
   7   3   4        238.52        240.55         3.90 o
   8   3   4          2.53          2.99         0.75 o
   9   3   4         11.46         10.46         1.08 o
  -9   4   4          4.57          2.87         0.98 o
  -8   4   4         13.95         14.31         1.16 o
  -7   4   4          0.93          0.49         0.59 o
  -6   4   4          7.25          9.23         0.91 o
  -5   4   4         21.29         26.06         1.39 o
  -4   4   4         14.46         15.34         1.06 o
  -3   4   4         36.53         43.44         1.18 o
  -2   4   4         70.27         72.60         2.33 o
  -1   4   4          0.25          0.07         0.25 o
   0   4   4          0.22          1.19         0.29 o
   1   4   4          2.36          0.90         0.29 o
   2   4   4         11.71         12.15         0.56 o
   3   4   4         22.15         22.35         1.21 o
   4   4   4        125.91        130.73         2.48 o
   5   4   4        149.20        141.82         2.67 o
   6   4   4          1.46          0.75         0.82 o
   7   4   4          8.00         10.31         1.00 o
   8   4   4          0.09          0.24         0.87 o
   9   4   4          0.10         -0.51         0.95 o
  -8   5   4          8.22          7.36         0.99 o
  -7   5   4        216.59        232.45         5.78 o
  -6   5   4         35.36         28.99         1.52 o
  -5   5   4          0.02          0.11         0.50 o
  -4   5   4          0.13         -0.20         0.57 o
  -3   5   4        235.28        226.19         3.47 o
  -2   5   4         21.45         23.04         1.88 o
  -1   5   4          2.10          1.37         0.48 o
   0   5   4         36.60         37.14         0.99 o
   1   5   4         26.39         26.13         0.88 o
   2   5   4        133.74        127.87         2.38 o
   3   5   4         91.77         89.74         2.03 o
   4   5   4          0.03          0.24         0.52 o
   5   5   4         10.04         11.68         1.00 o
   6   5   4         24.86         21.62         1.58 o
   7   5   4         71.05         81.67         3.74 o
   8   5   4          9.31         11.31         1.44 o
  -7   6   4          1.27          2.51         0.83 o
  -6   6   4          3.44          3.58         0.83 o
  -5   6   4          8.67          9.04         1.53 o
  -4   6   4         13.08          9.12         1.98 o
  -3   6   4          0.06          0.71         0.55 o
  -2   6   4         67.30         72.96         2.99 o
  -1   6   4          5.30          5.68         0.69 o
   0   6   4          7.62          6.64         0.91 o
   1   6   4          0.02          0.27         0.60 o
   2   6   4          3.77          3.50         0.65 o
   3   6   4         18.01         15.80         1.05 o
   4   6   4          7.96         10.67         2.33 o
   5   6   4          0.20          0.57         0.74 o
   6   6   4          0.23          1.53         0.94 o
   7   6   4          0.85          0.76         1.73 o
  -5   7   4          0.00         -0.51         0.70 o
  -4   7   4          1.13          0.38         0.68 o
  -3   7   4         42.26         38.48         2.30 o
  -2   7   4         14.29         14.20         1.08 o
  -1   7   4          1.61          2.24         0.68 o
   0   7   4          6.17          8.04         1.06 o
   1   7   4          2.04          2.16         0.83 o
   2   7   4         48.40         47.02         2.51 o
   3   7   4         25.86         24.09         2.17 o
   4   7   4          0.84          2.38         0.87 o
   5   7   4          0.93          0.99         0.92 o
  -2   8   4          0.52          0.69         0.75 o
  -1   8   4          1.16          0.30         0.86 o
   0   8   4          0.85          0.25         2.76 o
   1   8   4          1.38          1.08         1.11 o
   2   8   4          0.69          1.58         1.25 o
 -10   0   5          0.88          0.39         1.38 o
  -9   0   5          1.65          1.48         0.84 o
  -8   0   5        108.62         96.17         3.06 o
  -7   0   5          5.29          6.40         1.08 o
  -6   0   5         24.53         19.50         1.46 o
  -5   0   5        207.20        198.95         7.68 o
  -4   0   5        123.11        124.80         4.63 o
  -3   0   5        944.33        975.95        15.26 o
  -2   0   5         14.86         10.18         1.38 o
  -1   0   5        214.02        225.01         3.41 o
   0   0   5         45.83         53.58         1.30 o
   1   0   5        731.58        759.78         9.77 o
   2   0   5        888.57        896.31        13.85 o
   3   0   5        333.27        326.32         4.77 o
   4   0   5         29.18         31.65         1.10 o
   5   0   5        154.93        137.48         2.67 o
   6   0   5         11.81         11.92         0.91 o
   7   0   5         14.63         11.03         1.39 o
   8   0   5         39.46         37.58         2.30 o
   9   0   5         56.71         54.24         2.65 o
  10   0   5         15.45         17.94         2.02 o
 -10   1   5          1.64          1.20         0.83 o
  -9   1   5          2.22          2.56         0.80 o
  -8   1   5         11.94          8.94         1.01 o
  -7   1   5        365.78        353.53         4.98 o
  -6   1   5         12.99         10.37         0.65 o
  -5   1   5         27.11         28.12         1.00 o
  -4   1   5         94.44         92.40         1.88 o
  -3   1   5        139.21        108.63         1.55 o
  -2   1   5       1078.43       1141.65        11.05 o
  -1   1   5         16.20         20.23         0.63 o
   0   1   5         22.24         23.23         0.59 o
   1   1   5        179.59        201.52         2.23 o
   2   1   5          0.26          3.89         0.29 o
   3   1   5        392.62        400.96         3.99 o
   4   1   5         32.20         29.28         0.66 o
   5   1   5         10.29         11.44         0.73 o
   6   1   5        775.29        749.91         8.10 o
   7   1   5          0.87          1.06         0.50 o
   8   1   5          0.97          2.31         0.94 o
   9   1   5          4.64          4.39         0.86 o
  10   1   5          7.75          8.52         1.36 o
 -10   2   5         25.24         26.53         1.81 o
  -9   2   5          0.67          2.05         0.78 o
  -8   2   5         25.70         25.02         1.76 o
  -7   2   5          1.66          2.85         1.09 o
  -6   2   5          0.11         -0.16         0.44 o
  -5   2   5         60.18         60.58         1.82 o
  -4   2   5         41.68         45.02         1.34 o
  -3   2   5        116.82        117.91         1.65 o
  -2   2   5        231.51        222.89         2.68 o
  -1   2   5        589.54        593.51         6.07 o
   0   2   5        136.70        156.43         2.05 o
   1   2   5        553.03        561.03         5.82 o
   2   2   5        293.27        291.49         3.89 o
   3   2   5          0.04          0.19         0.34 o
   4   2   5          0.13         -0.24         0.35 o
   5   2   5          1.78          1.14         0.43 o
   6   2   5          4.39          4.18         0.62 o
   7   2   5          2.65          3.93         0.61 o
   8   2   5         26.13         25.54         1.26 o
   9   2   5         40.86         45.96         1.79 o
  -9   3   5         20.89         25.33         1.78 o
  -8   3   5         12.00          9.01         2.31 o
  -7   3   5        204.93        212.04         3.63 o
  -6   3   5         27.58         28.84         2.60 o
  -5   3   5        104.08        101.32         2.50 o
  -4   3   5        134.00        142.28         2.95 o
  -3   3   5         37.54         47.00         0.99 o
  -2   3   5        144.82        158.78         2.10 o
  -1   3   5         24.28         26.92         0.91 o
   0   3   5         79.75         88.53         1.59 o
   1   3   5         97.18        109.96         1.82 o
   2   3   5         50.19         60.63         1.67 o
   3   3   5        270.03        271.47         3.89 o
   4   3   5        191.07        182.48         3.52 o
   5   3   5          1.51          0.94         0.56 o
   6   3   5        153.68        153.10         2.90 o
   7   3   5          5.23          5.37         0.80 o
   8   3   5          4.50          4.75         1.08 o
   9   3   5          3.01          5.11         0.99 o
  -9   4   5          0.07         -0.21         0.78 o
  -8   4   5         10.43         11.50         1.12 o
  -7   4   5          0.04          0.48         0.91 o
  -6   4   5          0.04         -0.50         0.54 o
  -5   4   5         23.34         29.59         1.63 o
  -4   4   5          2.84          5.27         0.96 o
  -3   4   5         49.27         45.95         1.30 o
  -2   4   5         19.84         16.67         1.26 o
  -1   4   5        117.78        112.80         1.77 o
   0   4   5         59.03         63.90         1.16 o
   1   4   5        128.21        127.95         2.63 o
   2   4   5         80.91         80.07         1.77 o
   3   4   5          0.21         -0.16         0.48 o
   4   4   5          0.05         -0.16         0.57 o
   5   4   5          0.14          0.60         0.56 o
   6   4   5          5.65          5.73         0.82 o
   7   4   5          0.12         -0.17         0.65 o
   8   4   5          6.75          6.43         1.19 o
  -8   5   5          8.14         10.99         1.17 o
  -7   5   5         74.23         69.81         2.53 o
  -6   5   5         13.61         15.63         1.17 o
  -5   5   5          0.21         -0.46         0.90 o
  -4   5   5          4.37          6.42         0.91 o
  -3   5   5          2.98          4.53         0.63 o
  -2   5   5        150.92        158.53         2.77 o
  -1   5   5         19.91         16.84         0.97 o
   0   5   5          2.40          3.45         0.56 o
   1   5   5         30.51         30.67         1.20 o
   2   5   5          8.30         10.28         1.05 o
   3   5   5         36.73         39.41         1.45 o
   4   5   5          1.22          1.80         0.77 o
   5   5   5          0.74          1.08         1.08 o
   6   5   5        167.41        171.72         3.94 o
   7   5   5         10.66         13.48         1.47 o
  -7   6   5          0.50          0.61         0.73 o
  -6   6   5          0.73          1.07         0.74 o
  -5   6   5         14.16         17.40         1.32 o
  -4   6   5         12.39         10.53         1.17 o
  -3   6   5         36.99         34.19         2.76 o
  -2   6   5         10.34         12.94         0.95 o
  -1   6   5          3.03          2.76         0.61 o
   0   6   5         12.75         10.51         1.10 o
   1   6   5         14.41         16.81         1.36 o
   2   6   5         16.85         16.99         1.14 o
   3   6   5          8.89          8.41         1.03 o
   4   6   5          0.25         -0.68         0.74 o
   5   6   5         24.59         29.32         1.91 o
   6   6   5          2.84          1.56         0.95 o
  -5   7   5          0.45          1.68         0.83 o
  -4   7   5          1.54          1.24         0.75 o
  -3   7   5          3.51          2.30         1.10 o
  -2   7   5         30.98         29.70         1.64 o
  -1   7   5          3.65          3.21         0.87 o
   0   7   5          4.69          5.08         0.94 o
   1   7   5         15.49         13.44         1.40 o
   2   7   5          5.04          5.12         2.17 o
   3   7   5         11.23         13.73         1.80 o
   4   7   5          0.38          0.55         0.93 o
 -10   0   6          0.53          1.97         1.58 o
  -9   0   6          0.70          1.20         0.90 o
  -8   0   6         37.05         31.34         1.97 o
  -7   0   6          3.17          2.66         0.84 o
  -6   0   6          0.48         -0.50         0.99 o
  -5   0   6        167.20        166.68         3.89 o
  -4   0   6        506.74        513.49         8.91 o
  -3   0   6        662.10        654.82        10.80 o
  -2   0   6          3.59          1.28         0.56 o
  -1   0   6        101.29         95.73         1.97 o
   0   0   6         26.74         22.79         0.93 o
   1   0   6        555.56        567.86         7.69 o
   2   0   6          5.10          4.60         0.76 o
   3   0   6         48.74         52.13         1.41 o
   4   0   6        172.45        156.86         7.05 o
   5   0   6         11.79         12.15         1.42 o
   6   0   6        190.12        181.33         4.67 o
   7   0   6          1.86          7.40         1.25 o
   8   0   6         50.80         52.83         2.65 o
   9   0   6         27.34         28.96         4.04 o
 -10   1   6          0.99          0.61         0.83 o
  -9   1   6         61.59         62.36         2.24 o
  -8   1   6          6.18          7.21         1.01 o
  -7   1   6          0.02         -0.44         0.44 o
  -6   1   6         96.42         96.25         2.01 o
  -5   1   6          6.00          6.20         0.63 o
  -4   1   6        136.26        139.93         2.35 o
  -3   1   6        443.97        463.41         5.02 o
  -2   1   6          1.72          3.99         0.38 o
  -1   1   6          3.73          1.29         0.31 o
   0   1   6        372.40        372.49         3.77 o
   1   1   6         54.30         40.00         0.84 o
   2   1   6        584.76        629.48         5.99 o
   3   1   6        122.35        114.11         1.58 o
   4   1   6        200.06        195.35         2.74 o
   5   1   6         50.41         46.21         1.23 o
   6   1   6        131.95        137.78         2.76 o
   7   1   6          8.80          6.82         1.42 o
   8   1   6          7.40          7.96         0.99 o
   9   1   6         13.93         12.80         1.45 o
 -10   2   6         17.15         20.17         1.65 o
  -9   2   6          1.43          1.34         0.83 o
  -8   2   6         12.59          8.53         1.06 o
  -7   2   6          4.09          2.46         0.78 o
  -6   2   6         17.63         21.16         1.32 o
  -5   2   6        279.52        291.43         4.14 o
  -4   2   6         24.14         25.58         0.91 o
  -3   2   6         53.40         52.49         1.05 o
  -2   2   6        135.49        130.13         1.86 o
  -1   2   6        254.01        258.09         3.11 o
   0   2   6         12.59         12.31         1.08 o
   1   2   6        138.55        142.06         2.07 o
   2   2   6         31.19         31.97         0.73 o
   3   2   6         61.58         60.21         1.37 o
   4   2   6         82.36         77.74         1.61 o
   5   2   6         69.42         64.13         1.54 o
   6   2   6        121.39        113.26         2.17 o
   7   2   6         15.75         19.07         1.11 o
   8   2   6         35.01         35.10         1.91 o
   9   2   6         30.26         41.20         2.67 o
  -9   3   6         10.43          7.03         1.46 o
  -8   3   6          1.95          2.65         0.87 o
  -7   3   6          6.08          4.73         0.80 o
  -6   3   6         21.35         23.99         1.51 o
  -5   3   6         18.17         22.20         1.89 o
  -4   3   6          2.74          1.46         0.72 o
  -3   3   6         39.80         47.55         1.35 o
  -2   3   6         94.22         95.38         1.56 o
  -1   3   6         16.37         22.59         0.84 o
   0   3   6         92.50         89.93         2.00 o
   1   3   6          4.76          1.90         0.28 o
   2   3   6         59.51         65.12         2.19 o
   3   3   6         66.77         60.84         1.81 o
   4   3   6        382.40        376.04         5.22 o
   5   3   6         32.50         31.14         1.30 o
   6   3   6        219.69        221.47         4.55 o
   7   3   6          3.67          4.26         1.22 o
   8   3   6          2.37          3.33         0.85 o
   9   3   6          8.79          8.43         1.64 o
  -8   4   6          5.76          6.00         1.06 o
  -7   4   6          2.09          2.46         0.91 o
  -6   4   6          2.09          1.22         1.31 o
  -5   4   6         85.26         85.51         3.39 o
  -4   4   6          8.58          7.93         0.97 o
  -3   4   6         28.16         29.37         1.22 o
  -2   4   6         11.84         14.80         0.90 o
  -1   4   6         48.32         55.24         1.19 o
   0   4   6          4.80          6.53         0.56 o
   1   4   6         49.04         48.61         1.42 o
   2   4   6          4.22          3.44         0.63 o
   3   4   6         10.70         12.72         0.96 o
   4   4   6         39.74         42.57         1.47 o
   5   4   6         43.70         40.59         1.55 o
   6   4   6         37.65         32.72         2.14 o
   7   4   6          0.63          0.33         0.68 o
   8   4   6          8.80          7.59         1.79 o
  -7   5   6          2.56          1.80         0.78 o
  -6   5   6         17.77         15.26         2.30 o
  -5   5   6          9.88          6.94         1.15 o
  -4   5   6         32.02         30.56         1.76 o
  -3   5   6         96.31        107.67         2.71 o
  -2   5   6          0.03         -0.03         0.50 o
  -1   5   6          0.03         -0.01         0.41 o
   0   5   6         35.53         37.34         1.63 o
   1   5   6          0.04         -0.31         0.44 o
   2   5   6         58.34         59.55         1.73 o
   3   5   6          1.96          2.23         0.61 o
   4   5   6          4.62          4.42         0.80 o
   5   5   6         18.69         17.19         1.23 o
   6   5   6         21.76         21.41         1.39 o
   7   5   6          0.01         -0.79         0.91 o
  -6   6   6          2.59          1.03         0.76 o
  -5   6   6          4.72          5.05         1.09 o
  -4   6   6         13.56         11.17         1.21 o
  -3   6   6         33.59         35.49         1.83 o
  -2   6   6          5.95          4.40         0.70 o
  -1   6   6          0.26          0.85         0.68 o
   0   6   6          2.38          1.68         0.75 o
   1   6   6         25.64         21.13         1.47 o
   2   6   6          0.00         -0.51         0.71 o
   3   6   6         12.20         11.09         1.07 o
   4   6   6         12.12         12.78         1.88 o
   5   6   6          1.85          0.70         0.95 o
   6   6   6         10.25         13.34         1.51 o
  -4   7   6          5.58          4.17         1.20 o
  -3   7   6         16.69         16.88         1.47 o
  -2   7   6          1.68          0.59         0.99 o
  -1   7   6          1.88          2.54         0.90 o
   0   7   6          2.39          2.06         0.90 o
   1   7   6          1.09          0.08         0.81 o
   2   7   6         10.84         10.98         1.50 o
   3   7   6          0.14         -0.95         0.95 o
  -9   0   7         24.22         34.09         3.55 o
  -8   0   7         11.46         11.77         1.97 o
  -7   0   7          8.59         10.26         1.32 o
  -6   0   7          7.44          6.20         1.04 o
  -5   0   7          6.48         10.13         1.87 o
  -4   0   7        436.71        412.36         7.59 o
  -3   0   7        107.52        110.67         2.93 o
  -2   0   7         80.72         79.85         2.30 o
  -1   0   7        111.34        114.54         2.31 o
   0   0   7         12.20         12.52         0.87 o
   1   0   7        485.46        485.81         9.01 o
   2   0   7        269.88        261.22         4.20 o
   3   0   7         19.87         15.16         0.90 o
   4   0   7         53.67         49.07         1.45 o
   5   0   7        139.18        132.74         3.83 o
   6   0   7         26.81         28.28         2.09 o
   7   0   7          4.94          7.93         1.39 o
   8   0   7         21.04         16.14         1.88 o
   9   0   7         55.61         63.28         3.20 o
  -9   1   7         40.96         45.90         2.12 o
  -8   1   7         13.82         14.67         2.35 o
  -7   1   7          6.41          6.93         0.94 o
  -6   1   7         16.39         18.29         1.04 o
  -5   1   7          0.20          0.20         0.44 o
  -4   1   7        341.33        348.17         4.67 o
  -3   1   7          0.47          0.12         0.33 o
  -2   1   7        360.72        358.71         4.14 o
  -1   1   7         14.12         14.34         0.86 o
   0   1   7         41.64         37.00         1.00 o
   1   1   7         71.69         76.52         1.29 o
   2   1   7         64.99         70.06         1.20 o
   3   1   7        209.69        210.82         2.96 o
   4   1   7          2.39          1.86         0.60 o
   5   1   7        161.46        142.60         2.42 o
   6   1   7          1.13         -0.50         0.56 o
   7   1   7         28.33         30.62         1.66 o
   8   1   7         53.80         56.06         2.09 o
   9   1   7          5.71          6.86         1.10 o
  -9   2   7         11.84         16.01         2.56 o
  -8   2   7          5.81          6.66         1.02 o
  -7   2   7          0.26         -0.60         0.60 o
  -6   2   7         59.30         57.29         1.97 o
  -5   2   7         25.82         23.79         1.40 o
  -4   2   7         61.19         60.52         1.50 o
  -3   2   7          9.39          9.13         0.58 o
  -2   2   7          3.21          2.61         0.41 o
  -1   2   7         21.60         21.67         0.79 o
   0   2   7         19.16         19.58         0.84 o
   1   2   7         74.80         73.73         1.44 o
   2   2   7        216.04        210.95         3.27 o
   3   2   7        236.91        231.55         3.25 o
   4   2   7         37.43         35.34         1.21 o
   5   2   7          3.30          3.33         0.59 o
   6   2   7         10.36         11.59         0.89 o
   7   2   7          0.13          0.31         0.71 o
   8   2   7         15.29         14.95         1.35 o
   9   2   7         22.16         22.33         1.63 o
  -9   3   7         11.72         12.71         1.79 o
  -8   3   7          7.89          7.91         1.21 o
  -7   3   7         17.53         13.93         1.37 o
  -6   3   7         41.64         36.84         2.04 o
  -5   3   7         48.23         46.56         2.31 o
  -4   3   7         33.63         30.53         1.58 o
  -3   3   7         17.53         17.59         0.96 o
  -2   3   7        359.39        355.30         4.19 o
  -1   3   7          0.02          0.68         0.35 o
   0   3   7         16.37         18.93         0.76 o
   1   3   7         16.83         19.42         1.17 o
   2   3   7         10.50         11.35         0.88 o
   3   3   7        101.03        102.69         2.76 o
   4   3   7        138.94        128.97         3.50 o
   5   3   7         66.93         66.87         1.87 o
   6   3   7          3.15          3.32         0.73 o
   7   3   7         11.96          9.98         1.28 o
   8   3   7         33.65         39.61         2.85 o
  -8   4   7          0.36          0.14         0.81 o
  -7   4   7          0.10         -0.51         0.63 o
  -6   4   7         16.02         20.48         2.41 o
  -5   4   7          3.00          5.12         0.94 o
  -4   4   7         27.00         31.60         1.65 o
  -3   4   7          0.64          0.07         0.57 o
  -2   4   7          2.46          1.89         0.55 o
  -1   4   7          8.74          7.99         0.72 o
   0   4   7         11.92         13.19         0.88 o
   1   4   7         24.34         25.13         1.24 o
   2   4   7         48.41         50.10         1.56 o
   3   4   7         51.40         52.60         1.64 o
   4   4   7         13.53         11.56         1.73 o
   5   4   7          1.32          3.08         0.76 o
   6   4   7          3.18          2.80         0.81 o
   7   4   7          1.08          1.50         0.80 o
  -7   5   7          0.68          0.74         0.71 o
  -6   5   7          2.16          1.12         0.78 o
  -5   5   7          0.71          0.45         0.71 o
  -4   5   7         64.63         65.51         2.22 o
  -3   5   7         12.99         13.78         1.22 o
  -2   5   7         24.50         24.55         1.25 o
  -1   5   7          0.47          0.06         0.60 o
   0   5   7          0.70          2.00         0.75 o
   1   5   7          5.45          5.44         1.47 o
   2   5   7         14.30         13.55         1.02 o
   3   5   7         35.56         37.05         2.45 o
   4   5   7          2.73          3.06         0.77 o
   5   5   7         31.56         33.17         1.71 o
   6   5   7         11.24         10.11         1.11 o
  -5   6   7          4.68          1.85         1.01 o
  -4   6   7         20.98         22.55         1.65 o
  -3   6   7          6.80          8.18         1.10 o
  -2   6   7          3.90          3.25         1.11 o
  -1   6   7          4.65          2.60         0.94 o
   0   6   7          6.33          7.04         1.14 o
   1   6   7         23.13         23.61         1.96 o
   2   6   7          6.12          4.70         1.04 o
   3   6   7          3.65          2.08         0.90 o
   4   6   7          0.73          0.72         0.71 o
   5   6   7          6.49          8.77         2.30 o
  -3   7   7          4.12          2.86         1.25 o
  -2   7   7          7.65         10.54         2.46 o
  -1   7   7          0.20         -0.39         0.87 o
   0   7   7          1.42          0.55         0.87 o
   1   7   7          0.54          1.89         0.94 o
   2   7   7          2.44         -0.32         1.47 o
  -9   0   8         11.93         14.58         2.76 o
  -8   0   8         15.85         17.10         1.70 o
  -7   0   8         18.80         14.74         1.51 o
  -6   0   8          0.63          0.39         0.70 o
  -5   0   8        660.57        615.66        10.94 o
  -4   0   8        112.73         88.10         2.71 o
  -3   0   8         28.96         31.09         2.17 o
  -2   0   8          0.10          0.20         0.89 o
  -1   0   8          7.23          6.81         1.00 o
   0   0   8        793.23        795.14        10.73 o
   1   0   8        180.06        176.84         3.27 o
   2   0   8          0.34          0.88         0.47 o
   3   0   8        125.52        114.96         2.49 o
   4   0   8        204.81        169.04         4.46 o
   5   0   8         18.38         12.77         1.67 o
   6   0   8         70.36         66.46         2.99 o
   7   0   8         39.24         32.43         2.56 o
   8   0   8         53.98         60.11         3.20 o
  -9   1   8          0.41         -0.24         0.78 o
  -8   1   8          7.52         11.00         1.94 o
  -7   1   8          3.11          5.67         0.97 o
  -6   1   8          2.36          4.53         0.68 o
  -5   1   8        170.17        151.81         2.77 o
  -4   1   8         83.57         80.40         1.84 o
  -3   1   8         76.06         72.05         1.94 o
  -2   1   8         48.19         46.64         1.15 o
  -1   1   8         69.66         65.20         1.35 o
   0   1   8        257.80        265.45         3.08 o
   1   1   8        112.39        103.37         1.81 o
   2   1   8          3.06          3.68         0.68 o
   3   1   8         33.19         33.46         1.13 o
   4   1   8        121.38        115.73         2.27 o
   5   1   8         80.27         73.57         2.07 o
   6   1   8          3.88          1.98         1.00 o
   7   1   8          6.33          8.29         1.47 o
   8   1   8          0.01          0.58         0.80 o
  -9   2   8         13.96         16.12         1.59 o
  -8   2   8          5.07          7.27         1.13 o
  -7   2   8          0.52         -0.72         0.74 o
  -6   2   8         34.13         35.18         1.74 o
  -5   2   8        201.41        183.34         3.83 o
  -4   2   8         17.95         16.18         1.31 o
  -3   2   8        178.98        180.34         2.59 o
  -2   2   8          7.12          7.45         0.58 o
  -1   2   8         12.71         15.84         0.79 o
   0   2   8        518.36        518.62         7.39 o
   1   2   8          0.66          1.08         0.51 o
   2   2   8          1.58          1.06         0.82 o
   3   2   8        414.84        410.06         5.07 o
   4   2   8        117.87        113.02         2.44 o
   5   2   8          0.92          1.93         0.70 o
   6   2   8         62.95         62.78         3.21 o
   7   2   8         23.02         25.11         1.64 o
   8   2   8         47.93         55.98         2.39 o
  -8   3   8          1.30          0.85         0.90 o
  -7   3   8         11.31         12.50         1.37 o
  -6   3   8         18.92         20.91         1.51 o
  -5   3   8         22.95         26.83         2.65 o
  -4   3   8          0.71          0.79         0.57 o
  -3   3   8         76.32         81.78         3.16 o
  -2   3   8         81.30         84.98         1.64 o
  -1   3   8         42.16         38.29         1.09 o
   0   3   8         51.26         55.65         1.51 o
   1   3   8         46.68         43.86         1.67 o
   2   3   8         83.03         85.16         2.05 o
   3   3   8         22.71         21.36         1.30 o
   4   3   8          0.01          0.08         0.57 o
   5   3   8         17.15         19.34         1.27 o
   6   3   8          0.09          0.91         0.70 o
   7   3   8          2.64          1.97         0.93 o
  -7   4   8          0.04         -0.62         0.97 o
  -6   4   8         13.59         10.79         2.26 o
  -5   4   8        112.51        101.46         3.69 o
  -4   4   8         29.67         31.70         2.30 o
  -3   4   8         56.85         57.79         3.42 o
  -2   4   8          4.02          4.10         1.02 o
  -1   4   8         19.14         20.36         1.15 o
   0   4   8        217.14        225.80         3.65 o
   1   4   8          0.43          0.27         0.60 o
   2   4   8          5.46          6.03         0.83 o
   3   4   8        166.89        168.39         3.21 o
   4   4   8         56.96         59.09         1.89 o
   5   4   8          2.92          1.76         0.78 o
   6   4   8         18.79         22.01         1.86 o
   7   4   8          8.83          9.22         1.22 o
  -6   5   8          2.07          1.47         0.98 o
  -5   5   8         29.99         36.21         2.54 o
  -4   5   8         11.46         16.26         1.42 o
  -3   5   8          4.12          5.76         1.08 o
  -2   5   8          2.92          5.62         1.25 o
  -1   5   8         13.42         12.82         1.21 o
   0   5   8         20.20         22.58         1.55 o
   1   5   8          7.02          5.98         1.02 o
   2   5   8          2.99          3.47         0.75 o
   3   5   8          1.28          1.02         0.88 o
   4   5   8         19.96         22.85         1.45 o
   5   5   8          7.27          6.90         1.02 o
   6   5   8          6.90          8.63         1.53 o
  -4   6   8         37.11         36.76         2.09 o
  -3   6   8          3.03          3.22         1.18 o
  -2   6   8          0.62          0.49         1.11 o
  -1   6   8         18.81         19.05         1.55 o
   0   6   8         63.97         70.08         2.54 o
   1   6   8          2.44          2.25         0.98 o
   2   6   8          1.85          1.64         1.05 o
   3   6   8         13.44         14.85         2.30 o
   4   6   8         33.34         38.82         2.53 o
  -8   0   9          6.15          8.08         2.17 o
  -7   0   9          2.37          2.78         1.08 o
  -6   0   9         96.61         82.48         2.92 o
  -5   0   9         35.95         42.49         2.08 o
  -4   0   9         67.84         68.24         2.57 o
  -3   0   9          5.92          7.46         1.04 o
  -2   0   9          1.43          0.89         1.08 o
  -1   0   9        275.33        257.65         4.39 o
   0   0   9        360.72        360.43         5.64 o
   1   0   9        125.35        122.83         2.69 o
   2   0   9        178.39        169.54         3.69 o
   3   0   9        190.60        179.18         5.22 o
   4   0   9          0.83          4.21         1.38 o
   5   0   9         16.38         17.26         2.17 o
   6   0   9         42.75         48.47         2.92 o
   7   0   9         17.04         16.25         2.02 o
   8   0   9          1.05          1.58         1.23 o
  -8   1   9          0.91          0.55         0.85 o
  -7   1   9          1.02          0.69         0.83 o
  -6   1   9         13.14         14.54         1.32 o
  -5   1   9        103.19         93.29         2.13 o
  -4   1   9          5.84          6.63         0.77 o
  -3   1   9         24.05         23.50         0.99 o
  -2   1   9        196.93        194.54         3.36 o
  -1   1   9          4.39          3.63         0.58 o
   0   1   9        108.93        104.74         1.74 o
   1   1   9         18.29         17.88         0.83 o
   2   1   9        255.96        251.75         3.51 o
   3   1   9          0.25         -0.09         0.62 o
   4   1   9         10.35         10.31         1.21 o
   5   1   9          7.96          9.68         1.04 o
   6   1   9         20.38         19.23         1.42 o
   7   1   9         12.02         12.10         1.30 o
  -8   2   9         13.64         11.52         2.58 o
  -7   2   9         22.46         22.26         1.67 o
  -6   2   9         21.71         18.65         1.47 o
  -5   2   9          9.08          5.34         0.94 o
  -4   2   9         95.81         89.83         2.50 o
  -3   2   9         52.46         57.16         1.59 o
  -2   2   9          4.02          3.09         0.50 o
  -1   2   9        298.27        290.36         3.74 o
   0   2   9        286.07        289.31         4.04 o
   1   2   9          1.49          1.08         0.58 o
   2   2   9        165.99        158.31         2.92 o
   3   2   9         10.36          8.11         0.79 o
   4   2   9          6.07          3.43         0.61 o
   5   2   9         40.70         36.88         1.94 o
   6   2   9         34.56         37.20         2.45 o
   7   2   9         16.11         22.50         2.25 o
  -7   3   9          7.72          9.82         1.77 o
  -6   3   9          1.99          2.30         0.91 o
  -5   3   9         25.22         30.37         1.86 o
  -4   3   9         54.97         50.57         1.96 o
  -3   3   9          2.40          0.81         0.66 o
  -2   3   9         63.54         60.96         1.65 o
  -1   3   9          7.89          7.37         0.66 o
   0   3   9          5.53          7.04         0.80 o
   1   3   9          0.48          0.16         0.58 o
   2   3   9        364.28        375.05         5.39 o
   3   3   9          5.05          4.46         0.82 o
   4   3   9          5.86          7.76         0.92 o
   5   3   9         12.26         10.73         1.12 o
   6   3   9          6.97          8.73         1.79 o
   7   3   9          7.21          9.42         1.50 o
  -7   4   9          5.62          8.47         2.56 o
  -6   4   9         11.55          9.98         1.61 o
  -5   4   9          5.70          3.50         0.93 o
  -4   4   9         30.66         33.86         1.94 o
  -3   4   9          6.81          7.97         1.09 o
  -2   4   9          5.47          5.04         0.85 o
  -1   4   9        156.04        160.76         3.59 o
   0   4   9        149.39        149.78         5.58 o
   1   4   9          8.24          9.41         0.97 o
   2   4   9         65.35         68.19         2.01 o
   3   4   9          5.01          6.37         0.92 o
   4   4   9         10.21          8.62         1.00 o
   5   4   9          8.19          7.72         1.10 o
   6   4   9          7.46         10.12         1.19 o
  -5   5   9         27.09         28.75         1.94 o
  -4   5   9          0.07          0.62         0.78 o
  -3   5   9          0.87          0.45         0.74 o
  -2   5   9         35.59         31.81         2.44 o
  -1   5   9          8.25          7.72         1.10 o
   0   5   9         14.52         20.18         1.78 o
   1   5   9          0.33          0.25         0.80 o
   2   5   9         25.21         27.61         1.84 o
   3   5   9          0.79         -0.08         0.93 o
   4   5   9          6.92          7.93         1.07 o
  -3   6   9          1.38         -0.41         1.18 o
  -2   6   9          3.94          3.04         1.32 o
  -1   6   9         44.32         48.52         3.05 o
   0   6   9         69.58         70.76         2.65 o
   1   6   9         37.89         37.95         2.20 o
   2   6   9          7.15          6.32         1.24 o
  -8   0  10          0.83          0.99         1.58 o
  -7   0  10          4.89          3.39         1.31 o
  -6   0  10         53.92         52.52         2.50 o
  -5   0  10         94.01         79.96         2.99 o
  -4   0  10          1.17          0.68         1.18 o
  -3   0  10          1.69          0.89         0.84 o
  -2   0  10          0.16          0.39         0.70 o
  -1   0  10        789.77        794.38        11.07 o
   0   0  10          5.05          6.00         0.90 o
   1   0  10         66.05         63.17         1.97 o
   2   0  10          0.02         -0.14         0.90 o
   3   0  10         27.66         28.95         2.22 o
   4   0  10         98.78         84.34         3.34 o
   5   0  10          9.41          9.64         1.60 o
   6   0  10         11.47         12.72         3.45 o
   7   0  10         20.78         26.80         2.65 o
  -7   1  10          0.28          0.16         0.85 o
  -6   1  10        149.17        143.21         3.49 o
  -5   1  10          7.48          8.78         0.90 o
  -4   1  10          9.88         10.77         1.56 o
  -3   1  10          0.82          1.42         0.58 o
  -2   1  10          1.78          2.30         0.56 o
  -1   1  10         31.70         33.73         1.19 o
   0   1  10         54.76         50.94         1.38 o
   1   1  10          0.74          0.83         0.54 o
   2   1  10          1.87          1.00         0.51 o
   3   1  10         68.27         58.75         1.92 o
   4   1  10         18.29         18.11         1.62 o
   5   1  10         54.11         56.06         2.16 o
   6   1  10          1.33          1.33         0.82 o
   7   1  10         75.69         84.75         2.76 o
  -7   2  10          3.60          4.58         1.17 o
  -6   2  10         14.67         20.77         1.63 o
  -5   2  10          4.07          2.15         0.89 o
  -4   2  10          0.00         -0.26         0.68 o
  -3   2  10         18.88         16.99         1.22 o
  -2   2  10          0.97          0.89         0.49 o
  -1   2  10        405.01        388.13         5.85 o
   0   2  10          0.25         -0.53         0.53 o
   1   2  10        215.22        214.80         3.68 o
   2   2  10          5.23          5.02         0.77 o
   3   2  10          3.33          2.19         0.83 o
   4   2  10         38.23         32.37         1.75 o
   5   2  10          1.58          0.85         0.88 o
   6   2  10          8.10         11.35         1.45 o
  -6   3  10         21.82         25.16         2.29 o
  -5   3  10          6.90          4.74         1.72 o
  -4   3  10         34.85         35.08         1.96 o
  -3   3  10          0.03          0.72         0.66 o
  -2   3  10          3.46          3.18         0.74 o
  -1   3  10         16.59         19.29         1.14 o
   0   3  10          0.02         -0.05         0.55 o
   1   3  10          8.31          9.39         0.95 o
   2   3  10         58.97         57.16         1.85 o
   3   3  10          8.85          8.38         0.98 o
   4   3  10         27.41         29.21         1.62 o
   5   3  10         32.03         36.72         2.30 o
   6   3  10          0.08         -0.93         0.93 o
  -6   4  10          5.96         12.22         2.76 o
  -5   4  10          3.79          4.11         1.21 o
  -4   4  10          0.48          0.88         1.51 o
  -3   4  10          5.62          6.93         1.50 o
  -2   4  10          3.25          3.67         1.18 o
  -1   4  10        176.25        177.26         5.61 o
   0   4  10          8.73         10.16         1.25 o
   1   4  10         77.24         79.92         2.28 o
   2   4  10          0.59          1.38         0.76 o
   3   4  10          1.71          0.82         0.75 o
   4   4  10         17.80         16.21         2.03 o
   5   4  10          2.87          1.70         0.86 o
  -4   5  10          0.06         -1.11         1.11 o
  -3   5  10          0.04         -1.04         1.04 o
  -2   5  10          2.99          2.12         1.18 o
  -1   5  10          3.13          3.74         1.25 o
   0   5  10         11.54         13.51         2.02 o
   1   5  10          0.38         -0.11         0.83 o
   2   5  10          0.15          0.08         0.97 o
   3   5  10         10.55         13.22         1.35 o
  -7   0  11         61.95         67.78         4.53 o
  -6   0  11          2.92          0.59         0.98 o
  -5   0  11          0.07         -0.11         0.90 o
  -4   0  11         20.07         22.63         1.88 o
  -3   0  11         27.63         26.08         1.95 o
  -2   0  11          9.04          9.42         1.23 o
  -1   0  11         61.59         56.18         1.99 o
   0   0  11          1.76          0.00         0.59 o
   1   0  11         25.34         24.83         2.09 o
   2   0  11         19.77         19.00         1.88 o
   3   0  11          2.69          2.09         1.09 o
   4   0  11          5.51          4.71         1.32 o
   5   0  11         31.70         26.93         2.57 o
   6   0  11         55.56         59.34         4.14 o
  -6   1  11         11.88         13.57         2.04 o
  -5   1  11         11.62         12.62         1.81 o
  -4   1  11         10.54         10.95         1.00 o
  -3   1  11          1.04          0.39         0.66 o
  -2   1  11         24.08         24.75         1.19 o
  -1   1  11         21.20         24.48         1.15 o
   0   1  11          4.29          3.45         0.73 o
   1   1  11         75.68         78.63         1.91 o
   2   1  11         73.53         81.45         2.31 o
   3   1  11         16.59         18.20         1.33 o
   4   1  11          0.04          0.08         0.75 o
   5   1  11          0.81          1.75         0.86 o
   6   1  11          4.33          4.09         1.45 o
  -6   2  11          0.49         -0.18         0.88 o
  -5   2  11         22.30         25.12         2.21 o
  -4   2  11         12.27         13.59         1.32 o
  -3   2  11          9.48          7.68         1.11 o
  -2   2  11          6.71          6.62         0.72 o
  -1   2  11          3.99          3.81         0.73 o
   0   2  11          2.13          2.45         0.65 o
   1   2  11        111.53        116.56         3.92 o
   2   2  11          0.41          1.15         0.63 o
   3   2  11          3.94          6.44         1.16 o
   4   2  11         12.39         11.44         1.51 o
   5   2  11         17.42         20.22         1.61 o
  -5   3  11          6.63          6.74         1.13 o
  -4   3  11         21.23         25.05         1.76 o
  -3   3  11          0.76          1.33         0.78 o
  -2   3  11          4.58          3.64         1.18 o
  -1   3  11          3.18          3.24         0.94 o
   0   3  11         33.38         35.89         1.68 o
   1   3  11         72.53         70.57         2.08 o
   2   3  11          1.92          1.49         0.72 o
   3   3  11          0.04         -0.63         0.81 o
   4   3  11          1.02          1.31         0.94 o
  -4   4  11          3.25          4.36         1.01 o
  -3   4  11          2.43          4.10         1.32 o
  -2   4  11          2.05          2.27         1.25 o
  -1   4  11          0.85          1.12         1.04 o
   0   4  11          3.69          1.98         0.92 o
   1   4  11         38.95         41.78         2.28 o
   2   4  11          0.29          0.93         0.75 o
   3   4  11          0.00          0.02         0.68 o
  -1   5  11          1.01          0.90         1.23 o
   0   5  11          0.32          0.15         1.20 o
  -5   0  12          0.31         -0.11         0.90 o
  -4   0  12          3.67          6.29         1.32 o
  -3   0  12          0.03          0.41         0.90 o
  -2   0  12          1.88          0.14         0.90 o
  -1   0  12          0.91          3.07         1.04 o
   0   0  12          2.50          4.43         1.25 o
   1   0  12         25.65         29.09         2.37 o
   2   0  12         19.87         19.37         2.96 o
   3   0  12          3.41          3.57         1.58 o
   4   0  12         41.96         46.56         2.97 o
  -5   1  12          2.26          2.43         0.91 o
  -4   1  12          0.13          0.29         0.86 o
  -3   1  12         37.69         47.50         1.69 o
  -2   1  12         36.38         33.95         1.36 o
  -1   1  12         20.25         22.40         1.96 o
   0   1  12         61.49         66.75         4.01 o
   1   1  12          3.63          7.58         1.21 o
   2   1  12          2.07          3.78         1.22 o
   3   1  12          6.44          7.88         1.68 o
   4   1  12         18.77         19.55         1.55 o
  -5   2  12         11.50         10.82         1.85 o
  -4   2  12          2.36          2.46         0.87 o
  -3   2  12          0.32          1.62         0.83 o
  -2   2  12          4.39          5.28         1.27 o
  -1   2  12         25.71         26.53         1.52 o
   0   2  12         15.30         17.75         1.27 o
   1   2  12          0.23         -0.15         0.71 o
   2   2  12          0.17          0.63         0.94 o
   3   2  12         10.30         10.11         2.20 o
   4   2  12         39.68         47.57         2.73 o
  -4   3  12          3.92          3.71         1.04 o
  -3   3  12         20.35         28.48         2.50 o
  -2   3  12          2.84          3.94         1.38 o
  -1   3  12          0.58          1.90         0.94 o
   0   3  12         91.40        101.45         3.09 o
   1   3  12         16.78         20.56         1.75 o
   2   3  12         17.13         17.15         1.56 o
   3   3  12          0.14         -0.14         0.94 o
  -1   4  12          9.87          9.16         1.74 o
   0   4  12          4.91          3.34         1.09 o
  -3   0  13         51.04         52.74         2.71 o
  -2   0  13         38.41         37.71         4.24 o
  -1   0  13          5.42          4.93         1.97 o
   0   0  13          1.49          1.28         1.11 o
   1   0  13         28.50         35.07         2.65 o
   2   0  13         25.23         27.37         3.65 o
  -3   1  13         16.29         21.70         1.43 o
  -2   1  13         21.29         21.20         1.61 o
  -1   1  13          0.38          0.97         0.71 o
   0   1  13          1.63          1.77         0.91 o
   1   1  13         29.40         32.78         2.12 o
   2   1  13          1.18          2.67         1.01 o
  -2   2  13         12.72          8.04         1.51 o
  -1   2  13         27.95         29.29         2.55 o
   0   2  13         13.53         12.22         1.23 o
   1   2  13          2.17          4.66         1.14 o
                                                
