# Supplementary material for: A temperature-dependent phase transformation of (E)-2-[(4-chloro­phen­yl)imino]­ace­naphthylen-1-one
Source: Acta Crystallogr E Crystallogr Commun. 2017 Jul 25;73(Pt 8):1255–8. doi: 10.1107/S2056989017010659 (PMC5598860; doi:10.1107/S2056989017010659)
Supplement: Supplementary file 3 [file e-73-01255-betasup3.hkl]

#
# h,k,l, Fc-squared, Fo-squared, sigma(Fo-squared), status flag
#
data_beta
_shelx_title ' LB07 in P-1'
_shelx_refln_list_code          4
_shelx_F_calc_maximum       98.61
_exptl_crystal_F_000       300.00
_reflns_d_resolution_high  0.7669

loop_
 _space_group_symop_operation_xyz
 'x, y, z'
 '-x, -y, -z'

_cell_length_a     9.0764
_cell_length_b     6.8187
_cell_length_c    10.7450
_cell_angle_alpha  90.880
_cell_angle_beta   92.780
_cell_angle_gamma  96.259

_shelx_F_squared_multiplier     1.000

loop_
 _refln_index_h
 _refln_index_k
 _refln_index_l
 _refln_F_squared_calc
 _refln_F_squared_meas
 _refln_F_squared_sigma
 _refln_observed_status
   2   0   0          0.09          0.31         0.11 o
   3   0   0          0.12         -0.06         0.12 o
   4   0   0        691.98        762.22         6.25 o
   5   0   0         96.39         79.68         0.89 o
   6   0   0         63.67         56.27         0.74 o
   7   0   0        141.29        125.32         1.36 o
   8   0   0         84.57         70.88         0.97 o
   9   0   0         55.90         67.71         1.19 o
  10   0   0         33.19         30.96         1.71 o
  10   0   0         33.21         32.71         2.01 o
  11   0   0         52.39         51.83         2.53 o
 -10   1   0          7.49          6.05         1.26 o
  -9   1   0          3.68          6.66         0.49 o
  -8   1   0         86.85         86.87         2.51 o
  -7   1   0        105.89        106.62         1.22 o
  -6   1   0        143.52        146.84         1.48 o
  -5   1   0        609.51        648.51         5.39 o
  -4   1   0        188.17        174.36         1.60 o
  -3   1   0          9.22          8.96         0.23 o
  -2   1   0          1.16          1.33         0.13 o
  -1   1   0        514.77        473.68         7.86 o
   0   1   0          2.90          6.10         0.13 o
   1   1   0        690.12        676.78         5.44 o
   2   1   0          1.41          1.99         0.13 o
   3   1   0          0.25          0.37         0.12 o
   4   1   0        269.54        254.86         2.24 o
   5   1   0        409.01        435.11         3.72 o
   6   1   0         68.45         67.94         0.84 o
   7   1   0         22.98         23.52         0.50 o
   8   1   0         86.80         81.30         1.27 o
   9   1   0          1.39          2.69         0.39 o
  10   1   0         31.76         28.50         1.11 o
  11   1   0        222.36        228.62         5.19 o
 -11   2   0         29.05         27.45         2.02 o
 -11   2   0         42.98         41.09         2.53 o
 -10   2   0          3.79          2.54         0.55 o
  -9   2   0          1.20          2.32         0.33 o
  -8   2   0         14.96         11.83         0.46 o
  -7   2   0        266.83        261.25         2.47 o
  -6   2   0        129.84        129.57         1.36 o
  -5   2   0          8.81          6.02         0.27 o
  -4   2   0        247.56        267.57         2.35 o
  -3   2   0          0.19          0.31         0.13 o
  -2   2   0        279.24        281.02         2.38 o
  -1   2   0        452.58        476.35         3.90 o
   0   2   0       9724.56      10088.96       163.07 o
   1   2   0        530.06        570.75         4.66 o
   2   2   0        614.87        619.19         5.07 o
   3   2   0         52.59         50.38         0.61 o
   4   2   0         88.99        104.72         1.08 o
   5   2   0         16.08         20.31         0.41 o
   6   2   0        105.15        103.83         1.16 o
   7   2   0        267.21        258.23         2.89 o
   8   2   0          9.50          9.03         0.52 o
   9   2   0         17.86         16.48         0.92 o
  10   2   0         22.71         21.67         1.04 o
  11   2   0          0.00          0.86         0.57 o
 -11   3   0        125.51        128.62         2.56 o
 -10   3   0         51.97         49.28         1.25 o
  -9   3   0        187.46        190.80         2.48 o
  -8   3   0         71.57         70.76         1.31 o
  -7   3   0         50.14         47.53         1.23 o
  -6   3   0        218.35        218.95         2.39 o
  -5   3   0        263.98        265.72         2.76 o
  -4   3   0        127.69        122.91         1.42 o
  -3   3   0         11.13         15.39         0.42 o
  -2   3   0         56.44         57.43         0.94 o
  -1   3   0        242.89        240.38         2.11 o
   0   3   0          6.69          6.42         0.25 o
   1   3   0         14.40         14.72         0.33 o
   2   3   0          3.53          4.39         0.23 o
   3   3   0        127.68        123.98         1.74 o
   4   3   0        263.98        270.91         4.87 o
   5   3   0        218.40        226.61         3.08 o
   6   3   0         50.14         47.29         0.97 o
   7   3   0         71.56         70.09         1.66 o
   8   3   0        187.50        183.97         3.03 o
   9   3   0         51.96         47.40         1.61 o
  10   3   0        125.49        128.44         2.66 o
 -11   4   0         12.97         14.64         1.01 o
 -10   4   0          0.19         -0.09         0.40 o
  -9   4   0         21.37         18.23         0.76 o
  -8   4   0          0.66          0.45         0.35 o
  -7   4   0        317.98        312.42         3.49 o
  -6   4   0        108.41        109.01         1.54 o
  -5   4   0         11.21          9.24         0.48 o
  -4   4   0        203.33        215.80         2.01 o
  -3   4   0          2.53          1.88         0.19 o
  -2   4   0         38.45         44.45         0.61 o
  -1   4   0        126.29        155.04         1.51 o
   0   4   0       3327.15       3419.83        27.44 o
   1   4   0        169.70        197.70         1.86 o
   2   4   0        110.46        120.60         1.27 o
   3   4   0        228.81        236.77         4.58 o
   4   4   0         33.68         33.06         1.51 o
   5   4   0         16.72         19.57         0.49 o
   6   4   0         10.53         12.42         0.78 o
   7   4   0         23.05         23.04         0.96 o
   8   4   0         21.62         22.52         1.04 o
   9   4   0          2.96          3.79         0.66 o
 -10   5   0          7.88          7.37         0.84 o
  -9   5   0          5.58          6.93         0.60 o
  -8   5   0          1.35          2.30         0.44 o
  -7   5   0         63.21         63.86         1.21 o
  -6   5   0          1.04          0.84         0.35 o
  -5   5   0         92.54         86.42         1.34 o
  -4   5   0         11.60         13.14         0.57 o
  -3   5   0          5.93          6.59         0.43 o
  -2   5   0          2.37          2.08         0.24 o
  -1   5   0          0.03          0.19         0.18 o
   0   5   0          7.33          7.94         0.35 o
   1   5   0        334.56        331.15         3.00 o
   2   5   0          6.31          6.59         0.35 o
   3   5   0          2.27          3.39         0.30 o
   4   5   0         62.10         61.84         0.90 o
   5   5   0        114.34        106.78         1.97 o
   6   5   0         73.19         67.93         1.58 o
   7   5   0         16.54         16.31         0.97 o
   8   5   0         16.54         17.85         1.11 o
  -9   6   0          4.48          7.07         0.82 o
  -8   6   0          2.66          2.85         0.63 o
  -7   6   0         16.98         17.04         0.78 o
  -6   6   0          5.74          8.04         0.58 o
  -5   6   0         38.58         32.83         0.89 o
  -4   6   0        150.26        140.69         1.91 o
  -3   6   0          7.34          8.23         0.97 o
  -2   6   0          7.34         10.38         0.67 o
  -1   6   0         45.89         54.69         1.76 o
   1   6   0         89.65         92.29         2.56 o
   2   6   0          4.58          5.86         0.39 o
   3   6   0          8.73         10.51         0.48 o
   4   6   0          8.03          8.86         0.56 o
   5   6   0         15.16         15.21         0.90 o
   6   6   0          0.35          0.67         0.55 o
   7   6   0          0.21          1.10         0.60 o
  -8   7   0          8.80         11.58         1.00 o
  -7   7   0         39.54         41.79         1.47 o
  -6   7   0          0.00         -0.34         0.49 o
  -5   7   0         30.52         26.65         0.90 o
  -4   7   0          0.02         -1.39         1.39 o
  -3   7   0          0.16          4.18         1.36 o
   0   7   0         17.23         13.28         1.65 o
   1   7   0         98.69         98.00         2.85 o
   2   7   0          0.59          0.38         0.35 o
   3   7   0          4.94          5.81         0.52 o
   4   7   0         12.88         14.65         0.94 o
   5   7   0         29.85         29.67         1.21 o
   6   7   0          8.64          9.00         0.91 o
  -6   8   0         12.75         16.64         1.12 o
  -5   8   0          0.01          0.34         0.62 o
  -4   8   0         55.31         54.20         1.60 o
  -3   8   0          1.03         -1.59         1.67 o
  -1   8   0         50.09         43.21         1.99 o
   0   8   0        279.18        258.93         5.66 o
   1   8   0         90.79         87.08         2.88 o
   2   8   0         59.35         61.76         1.61 o
   3   8   0          9.94         12.17         0.88 o
  -3  -8   1          8.07         12.05         0.88 o
  -2  -8   1          2.65          3.10         0.54 o
  -1  -8   1         56.81         52.08         2.22 o
   0  -8   1        235.89        221.16         4.98 o
   1  -8   1          1.53          2.85         0.92 o
   3  -8   1         33.39         27.42         2.22 o
   4  -8   1         16.70         14.78         1.03 o
   5  -8   1          0.87         -0.10         0.58 o
   6  -8   1          2.98          2.86         0.73 o
  -6  -7   1          9.46         10.18         0.93 o
  -5  -7   1          4.00          3.31         0.67 o
  -4  -7   1          0.48          1.12         0.55 o
  -3  -7   1         30.77         30.47         1.04 o
  -2  -7   1          6.93          9.31         0.50 o
  -1  -7   1         50.11         54.12         2.23 o
   0  -7   1         17.31         16.00         1.48 o
   3  -7   1          1.70          0.05         1.33 o
   4  -7   1         75.04         69.29         1.70 o
   5  -7   1         12.87         15.01         0.97 o
   6  -7   1         36.51         40.50         1.39 o
   7  -7   1          6.43          5.91         0.80 o
   8  -7   1         65.20         66.04         1.86 o
  -7  -6   1         54.12         52.90         1.56 o
  -6  -6   1         29.89         29.55         1.20 o
  -5  -6   1          5.51          4.07         0.64 o
  -4  -6   1         45.86         44.58         1.05 o
  -3  -6   1         18.88         19.80         0.58 o
  -2  -6   1         31.64         30.83         0.66 o
  -1  -6   1         53.46         54.92         1.94 o
   1  -6   1          0.53          0.01         0.62 o
   2  -6   1         22.78         22.90         0.82 o
   3  -6   1         83.12         87.91         1.37 o
   4  -6   1          1.50          1.83         0.38 o
   5  -6   1         97.42         85.44         1.39 o
   6  -6   1         16.31         16.76         1.00 o
   7  -6   1          6.57          5.56         0.70 o
   8  -6   1        112.84        116.69         2.40 o
   9  -6   1          6.02          6.60         0.83 o
  -9  -5   1          0.01          0.12         0.85 o
  -8  -5   1         41.72         43.45         1.46 o
  -7  -5   1          2.11          2.67         0.60 o
  -6  -5   1         50.99         50.43         1.36 o
  -5  -5   1          5.25          5.91         0.46 o
  -4  -5   1          2.63          2.69         0.29 o
  -3  -5   1         12.61         12.21         0.44 o
  -2  -5   1         20.25         19.12         0.49 o
  -1  -5   1        268.02        263.95         2.47 o
   0  -5   1          6.13          8.12         0.37 o
   1  -5   1         42.53         47.62         0.71 o
   2  -5   1         52.82         49.87         0.72 o
   3  -5   1          7.99          9.69         0.36 o
   4  -5   1        124.12        111.30         1.53 o
   5  -5   1         34.42         36.46         0.84 o
   6  -5   1         95.72         91.79         1.43 o
   7  -5   1          1.28          1.29         0.38 o
   8  -5   1         87.06         91.21         1.96 o
   9  -5   1         13.86         15.77         1.03 o
  10  -5   1          3.72          4.58         0.75 o
  -9  -4   1         22.66         24.91         2.21 o
  -8  -4   1         35.02         37.55         2.21 o
  -7  -4   1         65.41         67.88         2.55 o
  -6  -4   1         36.60         35.43         0.84 o
  -5  -4   1          4.62          6.42         0.43 o
  -4  -4   1         82.52         81.66         1.00 o
  -3  -4   1         91.49         90.62         1.05 o
  -2  -4   1         36.97         38.21         0.60 o
  -1  -4   1        134.30        146.33         1.46 o
   0  -4   1        624.55        677.24         5.65 o
   1  -4   1          3.75          2.53         0.22 o
   2  -4   1          3.07          1.60         0.20 o
   3  -4   1        227.98        219.52         2.04 o
   4  -4   1         12.63         16.27         0.39 o
   5  -4   1         53.26         54.91         0.76 o
   6  -4   1          0.64          1.42         0.33 o
   7  -4   1        328.22        309.33         3.45 o
   8  -4   1        157.51        158.23         2.12 o
   9  -4   1         13.58         15.53         0.73 o
  10  -4   1         95.24        100.40         3.31 o
  11  -4   1         16.82         18.92         1.62 o
 -10  -3   1          5.48          3.67         1.16 o
  -9  -3   1         15.48         16.75         1.21 o
  -8  -3   1        398.96        399.89         5.44 o
  -7  -3   1        524.92        519.41         5.39 o
  -6  -3   1         94.44         95.07         1.45 o
  -5  -3   1         67.35         67.42         1.35 o
  -4  -3   1         18.58         17.42         0.71 o
  -3  -3   1        454.32        468.54         8.01 o
  -2  -3   1         16.90         13.44         0.37 o
  -1  -3   1         45.40         46.74         1.32 o
   0  -3   1         93.27        109.89         2.17 o
   1  -3   1        913.42        954.69        15.24 o
   2  -3   1       1247.38       1294.11        20.53 o
   3  -3   1        753.90        759.65         8.67 o
   4  -3   1        135.03        137.96         2.01 o
   5  -3   1        133.66        136.84         1.61 o
   6  -3   1        413.18        397.29         5.04 o
   7  -3   1         37.01         36.21         0.82 o
   8  -3   1         35.87         35.50         0.98 o
   9  -3   1         48.78         45.26         1.14 o
  10  -3   1         51.33         52.79         1.29 o
  11  -3   1          4.40          4.43         1.11 o
 -11  -2   1         10.62          9.89         0.90 o
 -10  -2   1         21.91         22.22         1.05 o
  -9  -2   1          2.46          3.20         0.44 o
  -8  -2   1          4.42          4.49         0.44 o
  -7  -2   1          1.97          1.69         0.32 o
  -6  -2   1         10.89         11.38         0.49 o
  -5  -2   1         13.47         19.56         0.39 o
  -4  -2   1        156.67        156.44         1.49 o
  -3  -2   1        296.41        287.11         2.49 o
  -2  -2   1        648.73        633.54         5.19 o
  -1  -2   1        452.66        470.20         3.88 o
   0  -2   1       2179.63       2168.64        17.55 o
   1  -2   1          0.34          0.21         0.12 o
   2  -2   1          1.13          0.80         0.13 o
   3  -2   1        573.27        566.28         4.68 o
   4  -2   1         33.48         41.95         0.56 o
   5  -2   1        232.18        244.14         2.23 o
   6  -2   1          2.15          2.72         0.24 o
   7  -2   1        310.08        301.17         2.79 o
   8  -2   1        156.75        147.00         1.62 o
   9  -2   1          2.14          0.59         0.28 o
  10  -2   1         42.17         45.86         1.11 o
  11  -2   1         16.79         17.75         1.54 o
 -10  -1   1         10.00         10.42         0.63 o
  -9  -1   1          8.92          8.54         0.56 o
  -8  -1   1        362.12        352.36         3.81 o
  -7  -1   1         18.41         20.16         0.60 o
  -6  -1   1        174.25        172.37         1.68 o
  -5  -1   1          0.03         -0.13         0.13 o
  -4  -1   1        118.37        117.01         1.15 o
  -3  -1   1         84.33         88.90         1.05 o
  -2  -1   1          8.05          9.11         0.28 o
  -1  -1   1       1308.56       1306.48        21.06 o
   0  -1   1         22.70         24.80         0.29 o
   1  -1   1        488.70        463.76         7.64 o
   2  -1   1        866.25        845.56         6.82 o
   3  -1   1        128.93        131.69         1.22 o
   4  -1   1        291.83        301.92         2.61 o
   5  -1   1         14.51         15.52         0.36 o
   6  -1   1         16.17         14.99         0.40 o
   7  -1   1          4.39          6.19         0.34 o
   8  -1   1        312.13        309.75         2.92 o
   9  -1   1        162.89        152.98         2.09 o
  10  -1   1          5.62          3.66         1.47 o
 -10   0   1         40.04         42.87         1.87 o
 -10   0   1         45.45         47.68         2.05 o
  -9   0   1        245.07        237.52         2.81 o
  -8   0   1        198.00        201.65         2.39 o
  -7   0   1        134.19        133.80         1.42 o
  -6   0   1        195.64        213.62         2.01 o
  -5   0   1        213.51        261.22         2.33 o
  -4   0   1        763.61        791.27         6.48 o
  -3   0   1        533.18        538.34         4.44 o
  -2   0   1          1.63          0.86         0.11 o
  -1   0   1       1303.67       1297.24        12.67 o
  -1   0   1       1478.90       1536.04        24.81 o
   0   0   1         23.94         23.86         0.48 o
   1   0   1        816.38        811.35         7.69 o
   2   0   1        210.18        199.86         1.71 o
   3   0   1       1180.29       1191.42         9.65 o
   4   0   1          5.31         10.73         0.29 o
   5   0   1       1566.71       1652.38        13.40 o
   6   0   1          0.16          0.04         0.18 o
   7   0   1        410.87        393.35         3.51 o
   8   0   1        222.69        189.75         1.95 o
   9   0   1         61.36         51.17         1.02 o
  10   0   1         52.12         57.94         2.18 o
  11   0   1         22.73         28.73         2.19 o
 -10   1   1         40.77         40.27         1.23 o
  -9   1   1          5.67          5.01         0.44 o
  -8   1   1        201.81        191.13         1.95 o
  -7   1   1          0.03          0.06         0.19 o
  -6   1   1        315.04        310.25         2.78 o
  -5   1   1         32.51         29.38         0.47 o
  -4   1   1        236.91        235.96         2.08 o
  -3   1   1         11.26         12.53         0.26 o
  -2   1   1          1.21          0.64         0.11 o
  -1   1   1        874.22        865.82         8.15 o
   0   1   1         34.29         36.32         0.44 o
   1   1   1        665.88        646.76         6.01 o
   2   1   1       1140.71       1113.46         8.95 o
   3   1   1        161.68        163.53         1.48 o
   4   1   1         54.76         56.17         0.67 o
   5   1   1         26.79         30.16         0.49 o
   6   1   1         57.35         54.06         0.74 o
   7   1   1          0.05          0.44         0.21 o
   8   1   1         74.60         74.83         1.08 o
   9   1   1        162.89        149.89         3.76 o
  10   1   1          4.33          6.31         0.70 o
  11   1   1         13.00         16.31         2.32 o
 -11   2   1          0.42          0.81         1.63 o
 -10   2   1         24.67         27.11         1.08 o
  -9   2   1         70.39         64.36         1.19 o
  -8   2   1         54.21         54.59         0.83 o
  -7   2   1          4.37          4.55         0.30 o
  -6   2   1          0.08          0.54         0.18 o
  -5   2   1         76.08         87.98         0.96 o
  -4   2   1        274.29        279.72         2.45 o
  -3   2   1        236.25        228.67         2.38 o
  -2   2   1       1123.28       1107.50        10.38 o
  -1   2   1        426.90        424.06         3.49 o
   0   2   1       1264.95       1280.42        10.25 o
   1   2   1         72.93         77.61         0.77 o
   2   2   1         75.57         83.55         0.84 o
   3   2   1        228.92        218.50         1.95 o
   4   2   1         49.62         59.12         0.71 o
   5   2   1        199.83        203.32         1.92 o
   6   2   1         38.24         37.66         0.61 o
   7   2   1        681.88        657.58         5.63 o
   8   2   1         74.02         66.27         1.48 o
   9   2   1          0.13          0.49         0.46 o
  10   2   1         16.14         16.56         0.97 o
  11   2   1          2.58          3.54         0.70 o
 -11   3   1          5.48          3.70         1.11 o
 -10   3   1         15.48         15.07         1.16 o
  -9   3   1        398.89        399.18         4.40 o
  -8   3   1        525.04        537.79         5.62 o
  -7   3   1         94.44         96.74         1.49 o
  -6   3   1         67.36         64.82         1.36 o
  -5   3   1         18.58         16.75         0.77 o
  -4   3   1        454.29        467.68         5.72 o
  -3   3   1        105.17        124.53         2.70 o
  -2   3   1         24.70         26.20         0.53 o
  -1   3   1         19.00         19.84         0.35 o
   0   3   1         58.34         70.45         0.77 o
   1   3   1        757.84        780.13         6.39 o
   2   3   1        722.57        719.55         5.94 o
   3   3   1        135.01        109.26         2.14 o
   4   3   1        133.63        136.46         1.91 o
   5   3   1        413.09        405.28         4.98 o
   6   3   1         37.02         36.34         1.03 o
   7   3   1         35.86         36.01         1.30 o
   8   3   1         48.77         45.43         1.51 o
   9   3   1         51.34         49.17         1.63 o
  10   3   1          4.41          4.87         1.21 o
 -11   4   1          0.90          0.42         0.57 o
 -10   4   1         22.66         22.77         2.07 o
  -9   4   1         17.95         17.86         0.77 o
  -8   4   1         19.35         21.37         0.76 o
  -7   4   1         44.05         40.81         0.93 o
  -6   4   1          7.53          7.38         0.48 o
  -5   4   1         82.36         87.04         1.29 o
  -4   4   1         96.41         99.38         1.37 o
  -3   4   1         62.52         59.53         0.83 o
  -2   4   1        317.30        326.10         2.86 o
  -1   4   1        122.41        123.50         1.25 o
   0   4   1         62.61         80.26         0.91 o
   1   4   1        125.98        129.99         1.32 o
   2   4   1          6.32          8.15         0.32 o
   3   4   1         70.93         69.06         0.87 o
   4   4   1         78.52         79.93         2.28 o
   5   4   1        198.76        189.01         4.11 o
   6   4   1          3.27          4.55         0.43 o
   7   4   1        329.63        316.98         6.45 o
   8   4   1         33.82         32.06         1.19 o
   9   4   1         48.48         44.68         1.44 o
 -10   5   1          0.16          0.80         0.47 o
  -9   5   1         30.42         30.65         0.97 o
  -8   5   1        104.87        101.57         1.65 o
  -7   5   1          2.98          4.13         0.48 o
  -6   5   1         90.47         84.00         1.38 o
  -5   5   1         23.65         20.74         0.71 o
  -4   5   1         90.60         88.38         1.33 o
  -3   5   1          7.66          7.44         0.46 o
  -2   5   1         12.31         11.60         0.37 o
  -1   5   1         68.70         64.85         0.84 o
   0   5   1          5.80          8.70         0.35 o
   1   5   1         15.51         18.05         0.46 o
   2   5   1        131.09        127.96         1.40 o
   3   5   1         35.57         35.79         0.65 o
   4   5   1          0.05          0.24         0.30 o
   5   5   1          1.78          1.37         0.34 o
   6   5   1         24.07         23.39         0.99 o
   7   5   1          0.44          0.13         0.50 o
   8   5   1         64.77         65.54         1.73 o
  -9   6   1        114.40        117.68         1.94 o
  -8   6   1         46.39         46.75         1.17 o
  -7   6   1          0.18          0.23         0.42 o
  -6   6   1          1.35          1.20         0.43 o
  -5   6   1         93.52         89.00         1.46 o
  -4   6   1         41.22         43.44         0.98 o
  -3   6   1          5.94          4.51         0.93 o
  -2   6   1         20.85         21.06         1.21 o
  -1   6   1         43.09         41.19         1.47 o
   0   6   1         10.19         10.49         1.22 o
   1   6   1        115.29        114.30         1.35 o
   2   6   1          0.68          0.90         0.27 o
   3   6   1         15.06         16.46         0.66 o
   4   6   1         20.24         20.60         0.73 o
   5   6   1        121.88        112.79         2.16 o
   6   6   1          0.01          0.44         0.55 o
   7   6   1         73.13         75.46         1.88 o
  -8   7   1         32.51         32.76         1.39 o
  -7   7   1         11.44         10.53         0.77 o
  -6   7   1         37.10         33.86         1.02 o
  -5   7   1         11.72         10.90         0.68 o
  -4   7   1         28.55         29.22         1.86 o
  -3   7   1         50.15         53.38         2.36 o
  -3   7   1          2.55          3.92         1.33 o
  -2   7   1         29.63         27.78         1.98 o
  -1   7   1          3.18          7.78         1.34 o
   1   7   1         32.83         34.90         1.35 o
   2   7   1         63.18         63.75         1.20 o
   3   7   1          1.06          1.56         0.40 o
   4   7   1          1.07          1.14         0.46 o
   5   7   1          0.19         -0.53         0.53 o
   6   7   1          0.59          0.23         0.60 o
  -6   8   1          9.40         12.55         1.01 o
  -5   8   1         29.92         26.60         1.25 o
  -4   8   1         16.25          7.40         1.95 o
  -3   8   1          9.40          6.11         1.23 o
  -1   8   1         16.55         18.52         1.59 o
   1   8   1         29.30         30.13         2.16 o
   2   8   1         15.66         18.19         1.05 o
   3   8   1          0.14          0.64         0.54 o
  -3  -8   2          0.30          1.16         0.54 o
  -2  -8   2          6.42          7.10         0.58 o
  -1  -8   2          0.83          1.42         0.55 o
   0  -8   2         46.87         50.39         2.05 o
   1  -8   2          1.18          2.70         0.90 o
   3  -8   2         19.32         18.93         1.12 o
   4  -8   2          0.82          1.40         0.63 o
   5  -8   2         26.30         32.45         1.37 o
  -6  -7   2          1.04          0.86         0.61 o
  -5  -7   2          2.49          1.83         0.62 o
  -4  -7   2         11.25         12.41         0.89 o
  -3  -7   2          0.10          0.33         0.37 o
  -2  -7   2          0.80          0.18         1.26 o
  -1  -7   2         39.75         40.28         1.80 o
  -1  -7   2         46.07         48.08         2.04 o
  -1  -7   2         40.15         20.09         1.25 o
   3  -7   2         21.28         20.33         1.76 o
   4  -7   2         90.06         79.72         1.84 o
   5  -7   2          0.07         -0.11         0.53 o
   6  -7   2          9.91          9.97         0.89 o
   7  -7   2         12.08         13.86         1.05 o
   8  -7   2          1.23          1.71         1.00 o
  -7  -6   2         46.55         42.67         1.45 o
  -6  -6   2         26.26         30.35         1.19 o
  -5  -6   2         16.79         17.71         0.96 o
  -4  -6   2         15.80         15.77         0.68 o
  -3  -6   2          0.52          0.62         0.28 o
  -2  -6   2        236.76        247.11         2.45 o
  -1  -6   2         67.75         68.51         2.07 o
  -1  -6   2         36.39         40.76         1.66 o
   1  -6   2          0.12         -0.51         0.51 o
   2  -6   2          0.36         -0.33         0.56 o
   3  -6   2         52.79         43.69         0.92 o
   4  -6   2         19.57         15.66         0.88 o
   5  -6   2          2.18          1.87         0.52 o
   6  -6   2         34.37         37.61         1.26 o
   7  -6   2        149.78        149.06         2.74 o
   8  -6   2          2.79          2.85         0.66 o
   9  -6   2          0.59          0.01         0.59 o
  -8  -5   2         48.68         46.30         1.48 o
  -7  -5   2          4.01          4.46         0.69 o
  -6  -5   2          5.48          6.44         0.53 o
  -5  -5   2         23.51         21.84         0.71 o
  -4  -5   2         24.56         24.83         0.71 o
  -3  -5   2          2.24          3.23         0.30 o
  -2  -5   2          0.67          0.45         0.23 o
  -1  -5   2        283.99        289.50         2.69 o
   0  -5   2         14.22         14.78         0.44 o
   1  -5   2          9.89          9.13         0.38 o
   2  -5   2         90.06         92.28         1.08 o
   3  -5   2         32.02         28.85         0.56 o
   4  -5   2        180.67        164.47         1.69 o
   5  -5   2          5.83          6.75         0.47 o
   6  -5   2         82.33         77.52         1.68 o
   7  -5   2          8.73          9.82         0.78 o
   8  -5   2          0.10         -0.48         0.48 o
   9  -5   2         19.45         19.15         1.13 o
  10  -5   2         38.99         40.98         1.48 o
  -9  -4   2        101.24        101.92         3.44 o
  -8  -4   2         64.91         69.98         2.73 o
  -7  -4   2         84.85         86.98         2.86 o
  -6  -4   2         97.76        102.34         2.92 o
  -5  -4   2         48.45         49.58         0.95 o
  -4  -4   2         79.19         81.03         0.99 o
  -3  -4   2          0.44          0.08         0.18 o
  -2  -4   2        113.62        112.88         1.22 o
  -1  -4   2         22.53         22.16         0.45 o
   0  -4   2        251.02        250.08         2.28 o
   1  -4   2         53.36         53.87         0.70 o
   2  -4   2          0.22          0.51         0.18 o
   3  -4   2         19.78         21.23         0.44 o
   4  -4   2         23.06         24.84         0.49 o
   5  -4   2        182.33        174.69         3.32 o
   6  -4   2         53.05         54.73         0.99 o
   7  -4   2          5.70          6.63         0.48 o
   8  -4   2          7.71          3.55         1.51 o
   9  -4   2         53.61         54.68         2.45 o
  10  -4   2         35.54         37.88         2.36 o
 -10  -3   2         18.02         19.02         1.33 o
  -9  -3   2          1.51          2.61         1.02 o
  -8  -3   2          0.35         -0.75         0.82 o
  -7  -3   2         81.69         82.66         1.42 o
  -6  -3   2        226.70        223.13         2.65 o
  -5  -3   2        129.33        130.88         1.74 o
  -4  -3   2         69.97         70.02         1.33 o
  -3  -3   2        250.62        250.26         4.66 o
  -2  -3   2        379.19        384.17         6.66 o
  -1  -3   2        278.42        265.60         4.71 o
   0  -3   2        470.07        405.40         6.83 o
   1  -3   2        118.50        121.79         2.38 o
   2  -3   2        351.07        354.85         5.98 o
   3  -3   2         31.70         33.73         0.62 o
   4  -3   2        176.41        187.01         2.53 o
   5  -3   2        200.10        197.95         2.18 o
   6  -3   2        565.50        533.87         5.29 o
   7  -3   2        311.60        305.77         3.92 o
   8  -3   2         17.74         15.11         0.68 o
   9  -3   2         23.40         21.96         0.88 o
  10  -3   2         44.87         46.61         1.60 o
  11  -3   2        134.83        151.05         4.06 o
 -11  -2   2         26.54         26.91         1.21 o
 -10  -2   2         24.23         25.78         0.89 o
  -9  -2   2        178.25        177.31         2.34 o
  -8  -2   2         59.42         60.40         1.13 o
  -7  -2   2         85.00         78.15         1.25 o
  -6  -2   2        115.29        111.55         1.50 o
  -5  -2   2        103.80        106.65         1.40 o
  -4  -2   2        185.52        197.20         2.18 o
  -3  -2   2          2.59          3.19         0.27 o
  -2  -2   2         22.28         24.23         0.38 o
  -1  -2   2         12.29         13.48         0.28 o
   0  -2   2        739.24        713.50         5.79 o
   1  -2   2        149.79        145.09         1.56 o
   2  -2   2          3.34          3.30         0.17 o
   3  -2   2          0.20          0.87         0.15 o
   4  -2   2        102.04        109.50         1.12 o
   5  -2   2          0.17          0.29         0.17 o
   6  -2   2         86.33         87.78         1.04 o
   7  -2   2         70.38         67.35         0.92 o
   8  -2   2          0.16         -0.09         0.25 o
   9  -2   2         36.71         38.28         0.77 o
  10  -2   2         52.88         52.64         0.96 o
  11  -2   2         28.59         28.97         1.58 o
 -11  -1   2         34.89         40.02         1.76 o
 -10  -1   2          3.80          3.89         0.48 o
  -9  -1   2         12.55         13.32         0.66 o
  -8  -1   2          1.36          1.06         0.31 o
  -7  -1   2         28.97         25.44         0.68 o
  -6  -1   2         76.18         75.80         1.12 o
  -5  -1   2         45.06         44.23         0.76 o
  -4  -1   2         65.69         61.87         0.88 o
  -3  -1   2         65.76         55.31         0.77 o
  -2  -1   2         65.24         60.81         0.77 o
  -1  -1   2       3465.90       3659.01        29.51 o
   0  -1   2        363.99        401.52         6.70 o
   0  -1   2        370.15        393.51         6.51 o
   1  -1   2         12.76          9.07         0.62 o
   2  -1   2        250.82        263.30         2.23 o
   3  -1   2         69.40         64.74         0.70 o
   4  -1   2        903.79        955.47         7.79 o
   5  -1   2         34.64         28.72         0.49 o
   6  -1   2        113.68        105.85         1.18 o
   7  -1   2          2.68          3.36         0.72 o
   8  -1   2         58.49         52.25         1.89 o
   9  -1   2          2.01          1.82         1.26 o
  10  -1   2         62.07         61.99         1.63 o
  11  -1   2        154.38        171.77         4.27 o
 -10   0   2         18.77         18.24         0.72 o
  -9   0   2         37.65         35.85         0.87 o
  -8   0   2          0.27          0.14         0.31 o
  -7   0   2        549.87        528.19         5.32 o
  -6   0   2        817.23        798.37         6.65 o
  -5   0   2        297.25        316.06         2.77 o
  -4   0   2         30.75         38.14         0.50 o
  -3   0   2         57.27         53.89         0.73 o
  -2   0   2       3247.46       3526.56        58.37 o
  -2   0   2       3045.55       3046.71        35.33 o
  -1   0   2        502.72        574.99         5.45 o
   0   0   2        113.79        131.35         2.26 o
   1   0   2          7.08          7.95         0.24 o
   2   0   2         53.86         56.38         0.59 o
   3   0   2          5.21          7.44         0.23 o
   4   0   2        709.97        771.39         6.34 o
   5   0   2        350.42        358.36         3.13 o
   6   0   2        170.21        175.77         1.73 o
   7   0   2        214.16        203.74         2.01 o
   8   0   2          0.07          0.43         0.24 o
   9   0   2         65.14         65.76         1.00 o
  11   0   2         42.97         46.46         1.65 o
 -10   1   2         52.08         50.30         1.38 o
  -9   1   2         49.61         48.13         0.99 o
  -8   1   2          5.86          6.32         0.44 o
  -7   1   2         24.76         18.12         0.44 o
  -6   1   2        181.49        177.94         1.73 o
  -5   1   2         15.09         15.98         0.36 o
  -4   1   2         24.90         23.36         0.39 o
  -3   1   2         68.91         59.63         0.65 o
  -2   1   2        102.57         97.13         0.91 o
  -1   1   2       3318.24       3231.44        26.10 o
   0   1   2        288.25        288.84         2.77 o
   1   1   2         94.82         91.77         1.02 o
   2   1   2         99.35        109.10         1.22 o
   3   1   2          3.54          2.89         0.23 o
   4   1   2        370.88        381.08         3.26 o
   5   1   2         70.26         64.34         0.78 o
   6   1   2        483.30        445.09         7.82 o
   7   1   2          2.68          1.30         0.58 o
   8   1   2         58.48         55.27         2.13 o
   9   1   2          2.01          2.28         1.49 o
  11   1   2        154.40        178.08         4.67 o
 -11   2   2         20.68         20.59         1.08 o
 -10   2   2         35.75         38.62         1.26 o
  -9   2   2         54.94         51.73         1.36 o
  -8   2   2          9.64         11.18         0.55 o
  -7   2   2         90.72         85.89         1.05 o
  -6   2   2        168.37        165.55         1.64 o
  -5   2   2        134.80        135.32         1.35 o
  -4   2   2         51.04         61.90         0.71 o
  -3   2   2         65.03         62.44         0.87 o
  -2   2   2         66.85         63.79         0.84 o
  -1   2   2          5.03          4.74         0.17 o
   0   2   2        489.86        465.76         3.84 o
   1   2   2        216.94        211.79         2.16 o
   2   2   2          2.79          6.45         0.30 o
   3   2   2         30.15         24.24         0.51 o
   4   2   2        150.18        156.36         1.79 o
   5   2   2          1.70          2.60         0.21 o
   6   2   2         14.95         14.47         0.40 o
   7   2   2         34.62         34.22         0.78 o
   8   2   2          6.86          5.63         0.62 o
   9   2   2        103.30        100.11         2.00 o
  10   2   2         70.98         67.28         1.71 o
 -11   3   2         18.03         18.50         1.33 o
 -10   3   2          1.51          0.71         1.01 o
  -9   3   2          0.35          1.40         0.73 o
  -8   3   2         81.70         83.60         1.44 o
  -7   3   2        226.75        223.16         2.67 o
  -6   3   2        129.35        129.95         1.74 o
  -5   3   2         69.95         66.15         1.09 o
  -4   3   2        250.56        247.69         3.31 o
  -3   3   2        379.26        376.63         6.71 o
  -2   3   2        278.39        264.37         4.86 o
  -1   3   2        470.18        457.13         7.94 o
   0   3   2        118.49        122.06         2.56 o
   1   3   2        351.11        346.05         6.14 o
   2   3   2         31.69         32.36         1.15 o
   3   3   2        176.37        159.91         2.12 o
   4   3   2        200.11        198.09         3.89 o
   5   3   2        565.39        539.65         6.63 o
   6   3   2        311.67        313.88         4.20 o
   7   3   2         17.74         17.44         1.08 o
   8   3   2         23.40         22.17         1.23 o
   9   3   2         44.85         43.73         1.60 o
  10   3   2        134.80        159.37         3.03 o
 -10   4   2         56.88         60.54         1.64 o
  -9   4   2         58.82         59.47         1.23 o
  -8   4   2          8.87          9.76         0.61 o
  -7   4   2         28.68         27.32         0.79 o
  -6   4   2         86.90         86.17         1.34 o
  -5   4   2         54.74         54.83         0.99 o
  -4   4   2         12.06         16.05         0.55 o
  -3   4   2         53.66         51.31         0.88 o
  -2   4   2         13.85         12.47         0.45 o
  -1   4   2          0.71          1.04         0.18 o
   0   4   2          5.62          6.46         0.28 o
   1   4   2         20.43         20.15         0.42 o
   2   4   2          1.24          0.63         0.18 o
   3   4   2         47.51         47.45         1.71 o
   4   4   2        182.34        180.55         3.93 o
   5   4   2        128.22        128.23         3.20 o
   6   4   2          7.73          8.69         0.52 o
   7   4   2          2.73          3.43         0.57 o
   8   4   2         53.60         54.57         2.51 o
   9   4   2         35.54         38.47         2.46 o
 -10   5   2          8.21          9.68         0.71 o
  -9   5   2         10.32         12.07         0.73 o
  -8   5   2          0.99          1.63         0.44 o
  -7   5   2         56.72         55.38         1.15 o
  -6   5   2        132.06        132.86         1.88 o
  -5   5   2          0.77          0.67         0.34 o
  -4   5   2          1.67          2.09         0.36 o
  -3   5   2          2.86          2.68         0.35 o
  -2   5   2         12.91         12.18         0.52 o
  -1   5   2        620.65        601.93         5.12 o
   0   5   2         97.17         92.97         1.08 o
   1   5   2          2.49          2.61         0.26 o
   2   5   2          4.00          5.11         0.32 o
   3   5   2          4.54          5.69         0.44 o
   4   5   2         84.86         78.20         1.27 o
   5   5   2          0.29          1.17         0.35 o
   6   5   2         11.22         12.85         0.86 o
   7   5   2          2.14          2.85         0.62 o
   8   5   2         48.07         46.08         1.47 o
  -9   6   2          3.19          4.07         0.59 o
  -8   6   2         18.71         19.12         0.87 o
  -7   6   2         49.10         44.15         1.11 o
  -6   6   2         77.09         74.19         1.37 o
  -5   6   2         11.46         13.70         0.69 o
  -4   6   2          0.03          0.73         0.37 o
  -3   6   2         30.79         30.56         1.74 o
   0   6   2         43.47         43.33         1.22 o
   1   6   2          0.20          0.05         0.29 o
   2   6   2          1.56          1.64         0.35 o
   3   6   2          7.18          9.08         0.55 o
   4   6   2         63.53         62.87         1.20 o
   5   6   2         64.50         61.05         1.22 o
   6   6   2          1.44          0.97         0.57 o
   7   6   2          0.06          0.46         0.57 o
  -8   7   2          0.02         -0.13         0.49 o
  -7   7   2         32.66         37.80         1.12 o
  -6   7   2         70.89         72.95         1.45 o
  -5   7   2          3.65          4.24         0.53 o
  -4   7   2          5.26          4.70         1.60 o
  -3   7   2          6.34          4.38         1.39 o
  -2   7   2         22.71         18.56         1.69 o
   1   7   2         24.34         25.81         1.29 o
   2   7   2          2.28          3.11         0.44 o
   3   7   2          2.08          1.69         0.41 o
   4   7   2         14.63         15.36         0.77 o
   5   7   2          0.02          1.31         0.59 o
  -6   8   2          1.38         -0.81         0.81 o
  -5   8   2          3.06          2.27         0.55 o
  -4   8   2          6.13          0.21         1.96 o
  -3   8   2         18.86         15.16         1.39 o
  -3   8   2         19.69         19.30         2.40 o
  -1   8   2          5.61          7.11         1.05 o
   0   8   2          3.57          3.57         0.92 o
   1   8   2          4.62          5.38         0.74 o
   2   8   2          7.91          9.09         0.85 o
   3   8   2          1.01          0.53         0.57 o
  -3  -8   3          0.44          1.27         0.81 o
  -2  -8   3          0.84          0.67         0.48 o
  -1  -8   3          0.04          0.02         0.39 o
   0  -8   3          1.90          1.10         0.73 o
   2  -8   3          1.94          2.38         1.70 o
   3  -8   3         28.76         24.82         1.21 o
   4  -8   3          0.48          0.11         0.59 o
   5  -8   3         92.77         99.60         2.28 o
  -5  -7   3          5.15          5.11         0.76 o
  -4  -7   3          7.33          8.37         0.63 o
  -3  -7   3          1.64          1.59         0.43 o
  -2  -7   3         47.02         46.28         1.96 o
   4  -7   3          0.16          0.37         0.52 o
   5  -7   3          2.22          2.47         0.63 o
   6  -7   3         71.73         70.82         1.83 o
   7  -7   3          0.10         -0.10         0.61 o
  -7  -6   3         14.22         13.90         1.01 o
  -6  -6   3         13.63         15.08         0.99 o
  -5  -6   3          0.48          1.27         0.40 o
  -4  -6   3          0.01         -0.15         0.34 o
  -3  -6   3          0.17          0.12         0.34 o
  -2  -6   3        195.71        197.48         2.06 o
  -1  -6   3         64.86         63.62         2.01 o
  -1  -6   3         70.10         77.06         2.14 o
  -1  -6   3         72.23         72.05         2.40 o
   1  -6   3          0.14          0.47         0.60 o
   2  -6   3          6.49          6.28         0.55 o
   3  -6   3        178.37        161.73         2.09 o
   4  -6   3          0.28          0.79         0.45 o
   5  -6   3         39.56         42.31         1.29 o
   6  -6   3          3.85          4.44         0.67 o
   7  -6   3         79.46         81.91         1.94 o
   8  -6   3          4.00          4.41         0.73 o
   9  -6   3         29.44         34.99         1.42 o
  -8  -5   3         28.86         28.80         1.24 o
  -7  -5   3          0.01          0.97         0.43 o
  -6  -5   3        111.09        110.96         1.70 o
  -5  -5   3          0.93          0.74         0.35 o
  -4  -5   3         33.95         33.86         0.83 o
  -3  -5   3         15.00         14.15         0.47 o
  -2  -5   3        128.44        124.24         1.40 o
  -1  -5   3          8.91         10.36         0.41 o
   0  -5   3          2.42          2.36         0.27 o
   1  -5   3         13.86         12.60         0.41 o
   2  -5   3        119.09        125.79         1.36 o
   3  -5   3         13.25         11.50         0.52 o
   4  -5   3          0.24          0.62         0.28 o
   5  -5   3          6.84          7.83         0.68 o
   6  -5   3         35.42         35.72         1.16 o
   7  -5   3          0.22          0.22         0.48 o
   8  -5   3         51.07         48.38         1.44 o
   9  -5   3         30.49         30.97         1.28 o
  10  -5   3          1.32          2.22         1.02 o
  -9  -4   3         52.15         51.94         2.64 o
  -8  -4   3         42.15         44.92         1.08 o
  -7  -4   3         21.77         20.79         0.76 o
  -6  -4   3         23.41         22.82         1.71 o
  -5  -4   3          0.22          0.16         0.29 o
  -4  -4   3        143.83        152.74         3.37 o
  -3  -4   3         10.32         10.02         0.37 o
  -2  -4   3        172.13        161.84         1.62 o
  -1  -4   3         28.81         27.16         0.50 o
   0  -4   3          0.32          0.32         0.21 o
   1  -4   3         51.44         60.76         0.76 o
   2  -4   3          7.26          7.83         0.30 o
   3  -4   3        171.26        164.27         1.62 o
   4  -4   3         16.08         11.88         0.93 o
   5  -4   3        512.49        491.46         4.28 o
   6  -4   3         35.48         37.67         1.14 o
   7  -4   3         14.10         12.26         1.54 o
   8  -4   3        141.15        144.72         3.75 o
   9  -4   3         51.43         54.75         2.48 o
  10  -4   3         59.66         65.69         2.80 o
 -10  -3   3         33.90         29.72         1.45 o
  -9  -3   3          8.31          9.40         0.87 o
  -8  -3   3          4.72          4.89         0.76 o
  -7  -3   3         31.94         31.68         0.97 o
  -6  -3   3        251.85        257.90         2.98 o
  -5  -3   3        217.93        221.65         2.58 o
  -4  -3   3         99.62        103.38         1.44 o
  -3  -3   3        387.13        400.60         4.96 o
  -2  -3   3        575.44        580.33         9.76 o
  -1  -3   3        305.95        317.69         5.59 o
   0  -3   3        103.40        112.03         2.35 o
   1  -3   3          0.96          1.86         0.66 o
   2  -3   3        384.54        191.67         3.23 o
   3  -3   3        299.85        280.68         2.85 o
   4  -3   3         67.73         59.49         0.88 o
   5  -3   3         39.92         40.01         0.77 o
   6  -3   3         23.62         22.05         0.83 o
   7  -3   3         73.51         73.69         1.20 o
   8  -3   3        188.29        115.02         3.03 o
   9  -3   3        117.98         80.53         2.53 o
  10  -3   3         15.60         13.86         1.08 o
  11  -3   3         67.15         75.83         2.08 o
 -11  -2   3          0.19          0.57         0.73 o
 -10  -2   3          0.18          0.49         0.39 o
  -9  -2   3        211.85        205.33         2.62 o
  -8  -2   3        175.45        176.13         2.29 o
  -7  -2   3         21.96         22.20         0.69 o
  -6  -2   3         24.40         23.35         0.65 o
  -5  -2   3         10.60          9.78         0.44 o
  -4  -2   3        143.00        146.05         1.73 o
  -3  -2   3         35.00         32.76         0.61 o
  -2  -2   3        287.09        285.31         2.48 o
  -1  -2   3         80.12         78.70         0.82 o
   0  -2   3         16.88         15.32         0.29 o
   1  -2   3        203.15        206.29         2.16 o
   2  -2   3          0.28          0.39         0.19 o
   3  -2   3        289.59        292.55         2.54 o
   4  -2   3          4.41          4.87         0.25 o
   5  -2   3        381.99        372.05         3.27 o
   6  -2   3          5.67          6.12         0.33 o
   7  -2   3        179.24        170.10         1.78 o
   8  -2   3         33.97         30.63         0.67 o
   9  -2   3         24.48         24.62         0.66 o
  10  -2   3         32.89         29.26         1.90 o
 -11  -1   3          0.17          0.92         0.49 o
 -10  -1   3          0.12          0.27         0.37 o
  -9  -1   3          1.14          1.16         0.37 o
  -8  -1   3         12.71         12.86         0.60 o
  -7  -1   3          0.16         -0.20         0.27 o
  -6  -1   3        299.31        288.14         3.12 o
  -5  -1   3          9.21          8.55         0.41 o
  -4  -1   3        288.03        287.87         2.98 o
  -3  -1   3          8.78          6.73         0.32 o
  -2  -1   3        568.52        605.87         5.75 o
  -1  -1   3         71.45         83.08         1.60 o
  -1  -1   3         71.14         88.63         1.69 o
   0  -1   3         24.15         26.02         0.59 o
   1  -1   3         85.97         82.48         1.72 o
   2  -1   3        790.41        802.24         7.59 o
   3  -1   3        162.18        156.36         1.45 o
   4  -1   3        229.84        243.46         2.19 o
   5  -1   3          0.76          0.90         0.18 o
   6  -1   3         60.22         52.45         0.75 o
   7  -1   3          0.42          0.94         0.24 o
   8  -1   3        127.80        136.92         3.29 o
   9  -1   3         90.74         99.35         2.82 o
  11  -1   3        167.69        177.64         3.16 o
 -10   0   3         79.69         86.72         1.48 o
  -9   0   3        210.24        200.72         2.50 o
  -8   0   3        103.91         91.27         1.39 o
  -7   0   3          0.19          0.38         0.26 o
  -6   0   3          0.45          0.63         0.24 o
  -5   0   3        134.91        129.76         1.56 o
  -4   0   3          9.50         10.54         0.26 o
  -3   0   3          0.17          0.04         0.11 o
  -2   0   3       5896.33       6009.44        56.51 o
  -1   0   3       2413.69       2632.87        42.26 o
   0   0   3        312.75        352.37         5.79 o
   1   0   3        470.64        479.79         4.60 o
   1   0   3        533.89        565.73         9.14 o
   2   0   3          0.05          0.81         0.13 o
   3   0   3       1115.14       1202.43         9.79 o
   4   0   3          7.41          7.34         0.27 o
   5   0   3        227.76        223.20         2.07 o
   6   0   3         21.99         20.67         0.46 o
   7   0   3        648.84        623.20         5.36 o
   8   0   3        126.52        115.30         1.37 o
   9   0   3         29.21         29.04         0.82 o
  11   0   3         18.39         18.01         1.29 o
 -10   1   3         30.76         36.66         1.24 o
  -9   1   3         36.60         34.90         0.85 o
  -8   1   3         10.14         11.39         0.54 o
  -7   1   3          4.77          5.59         0.31 o
  -6   1   3        297.31        289.42         2.63 o
  -5   1   3         15.55         11.55         0.31 o
  -4   1   3        360.09        369.09         3.17 o
  -3   1   3         67.88         64.22         0.71 o
  -2   1   3        393.35        421.87         3.51 o
  -1   1   3         70.78         83.76         1.70 o
   0   1   3         16.03         17.66         0.59 o
   1   1   3         29.51         28.42         0.91 o
   2   1   3        875.35        897.96         8.42 o
   3   1   3         84.02         75.65         0.99 o
   4   1   3         59.22         62.00         0.90 o
   5   1   3          4.52          4.79         0.25 o
   6   1   3         27.83         28.34         0.52 o
   7   1   3         24.88         22.18         1.44 o
   8   1   3        127.81        134.41         3.31 o
   9   1   3         90.74         95.34         2.90 o
  11   1   3        167.69        183.02         4.75 o
 -11   2   3          8.14         11.64         0.93 o
 -10   2   3          6.66          7.92         0.75 o
  -9   2   3        223.77        217.34         3.36 o
  -8   2   3        184.56        187.56         2.44 o
  -7   2   3          4.82          4.49         0.30 o
  -6   2   3          0.09          0.34         0.17 o
  -5   2   3        111.02        109.23         1.15 o
  -4   2   3         60.35         68.82         0.78 o
  -3   2   3         13.64         12.18         0.39 o
  -2   2   3        176.26        165.18         1.50 o
  -1   2   3         97.09         94.56         0.94 o
   0   2   3        162.35        152.08         1.39 o
   1   2   3        637.37        671.33         6.38 o
   2   2   3          5.25          5.36         0.30 o
   3   2   3         44.81         46.30         0.75 o
   4   2   3          0.10          0.35         0.21 o
   5   2   3        441.44        429.91         4.39 o
   6   2   3         17.04         14.78         0.55 o
   7   2   3         29.89         28.52         0.75 o
   8   2   3         23.12         22.07         0.72 o
   9   2   3          0.34          0.61         0.47 o
  10   2   3          1.02          1.45         0.54 o
 -11   3   3         33.90         30.26         1.49 o
 -10   3   3          8.31          8.83         1.12 o
  -9   3   3          4.71          3.60         1.00 o
  -8   3   3         31.95         31.25         0.97 o
  -7   3   3        251.81        251.21         2.94 o
  -6   3   3        217.98        211.43         2.51 o
  -5   3   3         99.59         99.81         1.43 o
  -4   3   3        387.15        398.58         5.03 o
  -3   3   3        575.52        575.40         7.01 o
  -2   3   3        305.89        302.86         5.52 o
  -1   3   3        103.38        105.05         2.34 o
   0   3   3          0.96         -0.05         0.66 o
   1   3   3        384.46        371.45         6.64 o
   2   3   3        299.91        287.12         5.34 o
   3   3   3         67.73         61.09         1.74 o
   4   3   3         39.93         39.38         1.47 o
   5   3   3         23.62         21.47         0.94 o
   6   3   3         73.53         71.13         1.27 o
   7   3   3        188.26        183.81         2.38 o
   8   3   3        117.98        122.96         2.40 o
   9   3   3         15.60         15.51         1.27 o
  10   3   3         67.13         76.56         2.11 o
 -10   4   3         52.14         53.12         1.86 o
  -9   4   3        191.11        187.02         2.50 o
  -8   4   3        160.57        157.21         2.15 o
  -7   4   3          3.10          3.04         0.42 o
  -6   4   3          7.57          7.09         0.49 o
  -5   4   3         98.88        102.82         1.48 o
  -4   4   3          5.17          7.63         0.45 o
  -3   4   3        172.09        159.03         3.40 o
  -2   4   3        174.67        161.09         1.91 o
  -1   4   3        107.80        101.05         1.08 o
   0   4   3          5.63          5.40         0.26 o
   1   4   3        181.75        189.29         1.81 o
   2   4   3         15.04         15.16         0.50 o
   3   4   3         16.08         14.21         1.29 o
   4   4   3        524.16        495.01         8.85 o
   5   4   3         35.49         35.07         1.82 o
   6   4   3         14.10         14.62         1.59 o
   7   4   3        141.18        144.94         3.78 o
   8   4   3         51.44         54.88         2.56 o
   9   4   3          3.87          4.81         0.73 o
 -10   5   3         31.42         35.26         1.38 o
  -9   5   3         27.11         29.43         1.00 o
  -8   5   3          3.67          4.94         0.54 o
  -7   5   3          5.30          5.45         0.53 o
  -6   5   3         92.06         90.22         1.47 o
  -5   5   3          1.47          1.49         0.38 o
  -4   5   3        105.74        104.32         1.53 o
  -3   5   3         23.41         23.65         0.68 o
  -2   5   3         44.32         43.67         0.87 o
  -1   5   3        176.85        166.72         1.68 o
   0   5   3         77.49         75.68         0.95 o
   1   5   3         14.42         13.79         0.42 o
   2   5   3        138.43        137.48         1.77 o
   3   5   3          9.63          8.73         0.51 o
   4   5   3        105.55         95.77         1.46 o
   5   5   3          3.80          3.43         0.44 o
   6   5   3          3.26          2.50         0.42 o
   7   5   3         28.78         27.24         1.16 o
   8   5   3          0.41         -0.14         0.54 o
  -9   6   3         17.39         18.88         0.94 o
  -8   6   3         11.78         14.18         0.80 o
  -7   6   3          0.03          0.27         0.43 o
  -6   6   3         29.31         24.77         0.87 o
  -5   6   3         65.18         66.23         1.28 o
  -4   6   3         10.20         13.83         1.58 o
  -3   6   3         29.38         29.05         1.21 o
  -2   6   3        172.65        170.71         4.02 o
   0   6   3          8.32          8.41         0.83 o
   1   6   3         49.26         49.22         0.97 o
   2   6   3         10.22         11.43         0.58 o
   3   6   3          1.73          1.66         0.38 o
   4   6   3         15.09         13.43         0.67 o
   5   6   3          4.30          5.98         0.56 o
   6   6   3          0.06          0.54         0.54 o
   7   6   3         43.00         46.18         1.51 o
  -7   7   3         11.55         13.79         0.84 o
  -6   7   3         42.78         41.34         1.13 o
  -5   7   3          3.01          2.40         0.51 o
  -4   7   3         40.13         42.20         1.26 o
  -2   7   3         13.17         11.16         1.63 o
   0   7   3         16.43         16.55         1.58 o
   1   7   3          3.19          4.10         1.04 o
   2   7   3         21.43         19.81         1.02 o
   3   7   3          0.09          0.07         0.38 o
   4   7   3         14.05         13.84         0.75 o
   5   7   3          2.32          2.88         0.65 o
  -5   8   3         33.78         34.31         1.10 o
  -4   8   3          1.70          1.47         1.96 o
  -3   8   3          3.22          0.72         1.26 o
  -3   8   3          3.26          2.71         2.20 o
  -2   8   3          0.30          0.43         0.74 o
   0   8   3          7.71          8.99         1.19 o
   1   8   3         50.64         57.02         1.63 o
   2   8   3          0.52          0.42         0.56 o
   3   8   3          0.82          0.83         0.92 o
  -2  -8   4          4.58          4.58         0.68 o
  -1  -8   4         16.29         18.81         1.02 o
   2  -8   4          0.35          2.32         1.71 o
   3  -8   4          0.59          0.74         0.61 o
   4  -8   4          7.79          8.38         0.89 o
   5  -8   4         10.63         15.07         1.60 o
  -5  -7   4         12.74         14.48         0.81 o
  -4  -7   4          2.05          2.25         0.49 o
  -3  -7   4        151.50        145.53         2.58 o
  -2  -7   4          7.90          7.06         0.73 o
   3  -7   4          2.13          1.99         0.57 o
   4  -7   4         15.71         16.88         1.02 o
   5  -7   4         40.31         41.37         1.43 o
   6  -7   4         14.14         13.53         1.04 o
   7  -7   4         56.66         56.54         1.73 o
  -7  -6   4         11.21         11.81         0.98 o
  -6  -6   4          0.74          1.45         0.47 o
  -5  -6   4         17.90         19.69         0.80 o
  -4  -6   4         31.13         29.92         0.87 o
  -3  -6   4          0.16          0.17         0.35 o
  -2  -6   4         41.30         43.53         0.80 o
  -1  -6   4         53.95         49.01         2.12 o
   0  -6   4         47.24         56.78         2.00 o
   1  -6   4         22.69         28.65         1.55 o
   2  -6   4          3.94          3.66         0.50 o
   3  -6   4         58.52         51.04         1.03 o
   4  -6   4         29.24         30.54         1.13 o
   5  -6   4          1.11          1.66         0.57 o
   6  -6   4          6.68          8.29         0.79 o
   7  -6   4         47.38         46.43         1.50 o
   8  -6   4          7.71          9.05         0.91 o
  -8  -5   4          2.16          1.38         0.62 o
  -7  -5   4        299.19        301.06         3.59 o
  -6  -5   4         33.21         32.20         0.92 o
  -5  -5   4          5.99          7.49         0.54 o
  -4  -5   4          7.14          7.68         0.53 o
  -3  -5   4        403.47        408.69         4.32 o
  -2  -5   4          2.24          1.97         0.28 o
  -1  -5   4         24.86         24.96         0.55 o
   0  -5   4         46.79         47.83         0.73 o
   1  -5   4         12.41         12.41         0.54 o
   2  -5   4        316.39        303.35         3.33 o
   3  -5   4          4.55          5.36         0.42 o
   4  -5   4         80.04         77.26         1.25 o
   5  -5   4        112.76        111.94         1.62 o
   6  -5   4         44.52         41.65         1.29 o
   7  -5   4         91.17         90.47         1.95 o
   8  -5   4          9.09         11.04         0.90 o
   9  -5   4          1.59          2.62         0.69 o
  -9  -4   4         15.26         15.47         2.06 o
  -8  -4   4         83.52         82.79         1.50 o
  -7  -4   4         16.43         18.43         1.81 o
  -6  -4   4          0.60          1.01         0.38 o
  -5  -4   4         34.29         35.44         0.85 o
  -4  -4   4          9.34         11.16         0.56 o
  -3  -4   4         99.94        104.79         2.46 o
  -2  -4   4         12.55         11.85         0.39 o
  -1  -4   4         26.02         30.05         0.54 o
   0  -4   4         21.92         17.92         0.41 o
   1  -4   4         33.32         28.79         0.65 o
   2  -4   4          5.14          5.85         0.39 o
   3  -4   4         21.98         23.28         0.62 o
   4  -4   4        228.59        234.18         4.46 o
   5  -4   4        364.93        355.05         4.66 o
   6  -4   4         64.34         60.31         1.47 o
   7  -4   4        291.32        289.33         4.02 o
   8  -4   4         35.49         34.69         1.21 o
   9  -4   4         39.57         43.80         2.29 o
  10  -4   4        146.65        162.99         4.32 o
 -10  -3   4        152.31        159.83         2.42 o
  -9  -3   4        180.44        188.42         2.60 o
  -8  -3   4        122.38        117.64         1.88 o
  -7  -3   4        491.21        484.21         5.15 o
  -6  -3   4        724.42        713.32         7.17 o
  -5  -3   4        124.57        133.17         1.81 o
  -4  -3   4         72.45         77.17         1.24 o
  -3  -3   4        205.90        208.30         2.85 o
  -2  -3   4        135.55        154.29         2.18 o
  -1  -3   4        534.43        540.98         9.15 o
   0  -3   4        772.31        810.33        13.32 o
   1  -3   4        574.46        630.97        10.53 o
   2  -3   4        444.90        477.12         8.11 o
   3  -3   4        152.19        174.62         3.45 o
   4  -3   4        508.10        503.23         6.21 o
   5  -3   4        271.17        262.52         3.58 o
   6  -3   4        215.58        205.80         4.47 o
   7  -3   4        305.99        310.90         4.27 o
   8  -3   4        144.11        148.56         2.47 o
   9  -3   4          6.75          4.68         0.73 o
  10  -3   4         77.45         77.43         1.91 o
 -10  -2   4         10.38         10.82         0.70 o
  -9  -2   4          3.25          3.99         0.49 o
  -8  -2   4         36.52         34.19         0.89 o
  -7  -2   4         29.60         28.73         0.79 o
  -6  -2   4          2.10          1.26         0.32 o
  -5  -2   4         69.47         67.11         1.08 o
  -4  -2   4        113.77        103.86         1.37 o
  -3  -2   4        117.62        124.08         1.50 o
  -2  -2   4         66.08         74.11         0.82 o
  -1  -2   4         16.63         18.66         0.35 o
   0  -2   4         40.77         37.45         0.63 o
   1  -2   4         87.06         78.82         1.03 o
   2  -2   4          3.98          4.42         0.30 o
   3  -2   4        183.16        195.60         2.16 o
   4  -2   4        223.49        216.71         2.01 o
   5  -2   4        166.06        154.15         1.56 o
   6  -2   4          0.42          0.28         0.22 o
   7  -2   4        155.37        159.03         1.70 o
   8  -2   4         10.38         15.02         0.53 o
   9  -2   4         31.25         30.47         0.86 o
  10  -2   4        131.82        134.40         2.46 o
  11  -2   4          3.31          2.22         0.65 o
 -11  -1   4         16.10         16.95         0.97 o
 -10  -1   4         66.60         71.59         1.38 o
  -9  -1   4         48.35         45.96         1.05 o
  -8  -1   4          3.97          5.12         0.47 o
  -7  -1   4        859.46        812.38         8.00 o
  -6  -1   4         25.75         24.04         0.64 o
  -5  -1   4         10.92         11.92         0.46 o
  -4  -1   4         27.13         24.79         0.56 o
  -3  -1   4       1096.43       1179.38        11.05 o
  -2  -1   4          3.55          7.20         0.24 o
  -1  -1   4        126.56        115.56         2.12 o
   0  -1   4        444.03        469.92         5.65 o
   0  -1   4        478.99        466.15         7.54 o
   1  -1   4         97.06        101.02         1.47 o
   2  -1   4        939.47       1050.69         9.91 o
   3  -1   4        102.23        117.31         1.17 o
   4  -1   4          2.53          2.32         0.20 o
   5  -1   4        170.22        161.51         1.60 o
   6  -1   4          3.34          4.81         0.31 o
   7  -1   4        543.28        556.30         9.55 o
   8  -1   4          4.95          4.26         0.36 o
   9  -1   4         66.16         68.87         2.34 o
  11  -1   4         81.98        105.21         3.24 o
 -10   0   4         45.75         50.00         1.12 o
  -9   0   4         45.75         45.05         1.00 o
  -8   0   4        254.50        252.90         2.93 o
  -7   0   4        146.10        135.52         1.77 o
  -6   0   4          7.29          6.26         0.40 o
  -5   0   4        215.67        222.59         2.45 o
  -4   0   4          1.44          6.93         0.24 o
  -3   0   4         45.08         41.79         0.62 o
  -2   0   4       2916.27       3199.48        30.32 o
  -1   0   4        620.64        701.04         8.15 o
   0   0   4        376.36        423.59         6.96 o
   1   0   4        148.95        139.23         1.52 o
   2   0   4         20.55         21.96         0.37 o
   3   0   4       1405.35       1536.15        12.40 o
   4   0   4        651.64        629.75         5.27 o
   5   0   4        199.24        178.02         1.73 o
   6   0   4          8.29          7.50         0.35 o
   7   0   4        190.44        187.46         1.91 o
   8   0   4          0.86          2.92         0.42 o
   9   0   4         52.41         47.43         1.04 o
  11   0   4         27.92         27.91         1.41 o
 -10   1   4         33.13         35.60         1.23 o
  -9   1   4         16.61         15.59         0.91 o
  -8   1   4         12.11         13.90         0.58 o
  -7   1   4       1113.65       1068.33        10.27 o
  -6   1   4         16.07         14.34         0.38 o
  -5   1   4          0.16          0.72         0.18 o
  -4   1   4         15.59         14.27         0.33 o
  -3   1   4        660.37        725.88         5.97 o
  -2   1   4         57.34         76.93         1.82 o
  -1   1   4        277.22        271.60         2.71 o
   0   1   4        717.05        721.29        11.91 o
   1   1   4        112.91        115.43         2.30 o
   2   1   4        362.17        405.64         4.00 o
   3   1   4        138.84        155.68         1.77 o
   4   1   4         92.85         87.17         1.18 o
   5   1   4        136.10        129.09         1.62 o
   6   1   4        143.12        136.99         1.75 o
   7   1   4        211.24        209.78         2.49 o
   8   1   4         11.02          9.24         1.01 o
   9   1   4         66.17         72.04         2.51 o
 -11   2   4          5.98          5.05         0.74 o
 -10   2   4          1.29          1.95         0.58 o
  -9   2   4          0.99          1.00         0.50 o
  -8   2   4          2.33          3.07         0.53 o
  -7   2   4         84.10         78.10         1.22 o
  -6   2   4          0.92          0.31         0.18 o
  -5   2   4         66.04         66.11         0.81 o
  -4   2   4        246.11        227.37         2.08 o
  -3   2   4        267.72        272.12         2.41 o
  -2   2   4        146.09        152.30         1.44 o
  -1   2   4          0.18          0.53         0.15 o
   0   2   4          3.94          5.58         0.23 o
   1   2   4          0.61          2.76         0.25 o
   2   2   4          0.02          0.28         0.19 o
   3   2   4        135.45        146.89         1.74 o
   4   2   4        263.88        260.00         2.82 o
   5   2   4        536.43        493.52         5.00 o
   6   2   4         55.67         48.12         0.93 o
   7   2   4        235.74        225.53         2.67 o
   8   2   4          0.90          1.15         0.36 o
   9   2   4          6.43          6.16         0.70 o
  10   2   4        105.52        107.60         2.23 o
 -11   3   4        152.31        158.70         3.05 o
 -10   3   4        180.45        186.47         3.29 o
  -9   3   4        122.41        112.68         2.32 o
  -8   3   4        491.10        471.90         5.04 o
  -7   3   4        724.58        701.49         7.09 o
  -6   3   4        124.54        126.47         1.75 o
  -5   3   4         72.44         74.55         1.22 o
  -4   3   4        205.85        204.41         2.36 o
  -3   3   4        135.53        148.53         3.11 o
  -2   3   4        534.38        539.52         9.36 o
  -1   3   4        772.28        768.88        13.04 o
   0   3   4        574.58        578.13        10.01 o
   1   3   4        444.81        444.18         7.92 o
   2   3   4        152.22        176.29         3.66 o
   3   3   4        508.04        509.16         9.05 o
   4   3   4        271.13        271.62         5.31 o
   5   3   4        215.55        209.18         3.09 o
   6   3   4        306.00        304.70         3.45 o
   7   3   4        144.14        148.76         2.09 o
   8   3   4          6.75          5.68         1.06 o
   9   3   4         77.45         85.77         2.08 o
 -10   4   4          0.06         -0.27         0.56 o
  -9   4   4          8.37         11.52         0.92 o
  -8   4   4          2.81          3.09         0.45 o
  -7   4   4         91.99         91.83         1.49 o
  -6   4   4          1.72          2.77         0.41 o
  -5   4   4         38.31         38.51         1.77 o
  -4   4   4         99.95         98.46         2.58 o
  -3   4   4        118.67        122.17         2.83 o
  -2   4   4        268.74        265.49         4.97 o
  -1   4   4         72.32         62.39         1.36 o
   0   4   4         34.38         29.76         0.73 o
   1   4   4          0.12          0.78         0.18 o
   2   4   4          0.61          0.82         0.27 o
   3   4   4        146.02        138.86         2.17 o
   4   4   4        364.90        345.53         6.58 o
   5   4   4         64.35         62.83         2.30 o
   6   4   4        291.26        287.98         4.13 o
   7   4   4         56.97         58.24         1.62 o
   8   4   4         39.57         40.51         2.34 o
   9   4   4        146.61        164.03         4.48 o
  -9   5   4          4.38          3.74         0.56 o
  -8   5   4          1.54          2.08         0.48 o
  -7   5   4        590.25        566.80         5.99 o
  -6   5   4         21.71         20.01         0.76 o
  -5   5   4         20.38         19.04         0.71 o
  -4   5   4          3.42          3.08         0.41 o
  -3   5   4        122.74        121.59         1.68 o
  -2   5   4         12.60         13.25         0.57 o
  -1   5   4          2.82          2.76         0.35 o
   0   5   4         47.34         44.98         0.70 o
   1   5   4         43.09         40.83         0.84 o
   2   5   4         37.87         33.80         0.80 o
   3   5   4        112.15        111.79         1.61 o
   4   5   4         11.28          9.65         0.58 o
   5   5   4          2.80          2.83         0.45 o
   6   5   4         18.58         18.38         0.78 o
   7   5   4        130.08        129.34         2.48 o
   8   5   4          3.21          3.44         0.71 o
  -8   6   4          5.64          5.35         0.62 o
  -7   6   4         82.98         85.72         1.58 o
  -6   6   4          9.09         10.52         0.68 o
  -5   6   4          8.45          8.64         0.61 o
  -4   6   4          4.34          3.42         1.41 o
  -3   6   4         54.73         51.39         1.22 o
  -2   6   4        223.56        216.58         4.79 o
  -1   6   4         75.04         76.00         2.50 o
   0   6   4          5.26          3.23         1.25 o
   1   6   4          3.22          2.93         0.39 o
   2   6   4          1.64          1.84         0.38 o
   3   6   4         77.53         70.68         1.28 o
   4   6   4         47.22         49.26         1.10 o
   5   6   4         22.46         24.15         0.77 o
   6   6   4         13.07         14.70         0.80 o
  -7   7   4        294.51        283.88         3.57 o
  -6   7   4         28.43         27.06         1.00 o
  -5   7   4          7.73          8.05         0.66 o
  -4   7   4          3.09          3.20         1.17 o
   0   7   4         45.49         51.16         2.25 o
   1   7   4          5.92          6.54         0.73 o
   2   7   4         23.47         20.06         1.05 o
   3   7   4         60.21         56.82         1.24 o
   4   7   4          4.68          5.81         0.59 o
   5   7   4          0.28          0.64         0.47 o
  -5   8   4          0.79         -0.47         0.62 o
  -4   8   4         24.10         24.60         1.61 o
  -3   8   4         33.85         36.53         2.55 o
  -2   8   4          2.50          2.78         0.93 o
   0   8   4          7.11          6.32         1.37 o
   1   8   4         22.25         23.27         1.19 o
   2   8   4          1.62          1.14         0.62 o
  -2  -8   5         16.50         19.74         1.15 o
  -1  -8   5         32.04         35.34         1.96 o
   1  -8   5          6.91          4.87         2.00 o
   2  -8   5          4.53          4.15         1.04 o
   3  -8   5         32.63         36.45         1.43 o
   4  -8   5         10.40         13.84         1.54 o
  -5  -7   5          0.04         -0.19         0.55 o
  -4  -7   5          6.06          6.87         0.80 o
  -3  -7   5          2.75          1.98         0.60 o
  -2  -7   5         23.84         24.11         1.09 o
   3  -7   5         35.81         34.23         1.26 o
   4  -7   5          1.08          0.12         0.55 o
   5  -7   5         58.39         61.43         1.74 o
   6  -7   5        125.50        131.29         2.69 o
  -6  -6   5          0.48          0.27         0.42 o
  -5  -6   5         20.46         21.51         0.85 o
  -4  -6   5         39.52         40.41         1.01 o
  -3  -6   5        134.51        136.74         2.44 o
  -2  -6   5          2.65          2.50         0.54 o
  -1  -6   5         21.86         21.84         1.45 o
   0  -6   5         17.48         16.44         1.27 o
   2  -6   5         16.58         14.47         1.19 o
   3  -6   5          0.67          0.66         0.37 o
   4  -6   5         17.76         18.88         0.73 o
   5  -6   5        121.40        122.34         2.38 o
   6  -6   5         63.62         68.31         1.76 o
   7  -6   5         10.53         12.05         0.96 o
   8  -6   5          0.13          1.11         0.65 o
  -8  -5   5         18.15         20.42         0.94 o
  -7  -5   5        186.25        176.72         2.45 o
  -6  -5   5          0.06         -0.20         0.38 o
  -5  -5   5          0.10          0.21         0.36 o
  -4  -5   5         11.09         12.53         0.64 o
  -3  -5   5          3.30          4.46         0.44 o
  -2  -5   5         77.40         82.05         1.06 o
  -1  -5   5         20.78         19.88         0.65 o
   0  -5   5          3.24          3.25         0.38 o
   1  -5   5        110.12        114.42         1.60 o
   2  -5   5          9.24          7.62         0.49 o
   3  -5   5         84.84         84.51         1.35 o
   4  -5   5         13.73         14.32         0.64 o
   5  -5   5         24.87         25.61         0.77 o
   6  -5   5        156.24        158.60         2.14 o
   7  -5   5         23.66         24.37         1.12 o
   8  -5   5         26.30         25.28         1.20 o
   9  -5   5         90.49         93.45         2.19 o
  -9  -4   5          1.57          2.29         0.53 o
  -8  -4   5         17.26         19.52         2.01 o
  -7  -4   5         46.02         53.61         2.36 o
  -6  -4   5          6.98          7.21         0.56 o
  -5  -4   5         22.48         23.09         0.75 o
  -4  -4   5          0.00          0.16         0.31 o
  -3  -4   5         97.40         96.93         1.39 o
  -2  -4   5         93.67         91.94         1.09 o
  -1  -4   5        211.53        223.19         2.13 o
   0  -4   5         34.72         39.28         0.60 o
   1  -4   5         64.41         64.23         1.04 o
   2  -4   5         57.16         58.51         1.01 o
   3  -4   5        252.14        260.11         4.97 o
   4  -4   5        109.07        112.59         2.74 o
   5  -4   5          5.47          6.34         0.90 o
   6  -4   5         45.47         44.64         1.33 o
   7  -4   5         15.63         16.05         1.06 o
   8  -4   5         26.26         28.99         1.93 o
   9  -4   5         10.91         11.44         1.84 o
  10  -4   5          1.01          2.14         1.11 o
 -10  -3   5         20.55         21.25         1.14 o
  -9  -3   5         87.03         84.13         1.66 o
  -8  -3   5        177.32        173.89         2.42 o
  -7  -3   5        299.61        298.65         3.49 o
  -6  -3   5        148.42        146.95         2.51 o
  -5  -3   5        156.32        161.35         2.11 o
  -4  -3   5        233.69        245.99         2.81 o
  -3  -3   5        185.91        194.08         2.28 o
  -2  -3   5         32.60         40.46         0.96 o
  -1  -3   5        228.57        244.63         4.66 o
   0  -3   5         31.13         37.25         1.39 o
   1  -3   5        365.49        386.34         6.80 o
   2  -3   5         44.04         54.49         1.68 o
   3  -3   5        195.26        202.82         3.98 o
   4  -3   5        322.53        315.10         4.20 o
   5  -3   5         52.80         48.09         1.29 o
   6  -3   5        210.89        213.73         3.20 o
   7  -3   5        295.77        311.96         4.35 o
   8  -3   5         26.81         24.74         0.99 o
   9  -3   5        125.22        128.60         2.39 o
  10  -3   5         96.93         86.09         2.97 o
 -10  -2   5         68.32         67.96         1.40 o
  -9  -2   5          1.07          1.93         0.46 o
  -8  -2   5         15.54         14.15         0.70 o
  -7  -2   5         49.78         51.53         1.05 o
  -6  -2   5          4.22          5.85         0.46 o
  -5  -2   5         60.24         60.20         1.03 o
  -4  -2   5         18.05         19.26         0.55 o
  -3  -2   5        132.99        140.55         1.40 o
  -2  -2   5        155.71        154.94         1.50 o
  -1  -2   5        384.79        397.38         3.41 o
   0  -2   5         34.11         41.70         0.71 o
   1  -2   5        269.50        281.92         2.97 o
   2  -2   5        164.48        165.75         1.91 o
   3  -2   5         19.58         18.43         0.52 o
   4  -2   5         65.65         67.88         1.04 o
   5  -2   5         91.61         84.53         1.01 o
   6  -2   5        102.85         99.72         1.25 o
   7  -2   5          0.25         -0.04         0.30 o
   8  -2   5         20.61         22.56         0.75 o
   9  -2   5         10.08         11.57         0.67 o
  10  -2   5          8.67          8.54         1.81 o
 -10  -1   5         20.19         19.26         0.82 o
  -9  -1   5         13.49         13.87         0.70 o
  -8  -1   5        107.92        102.33         2.99 o
  -7  -1   5        292.44        277.81         3.15 o
  -6  -1   5          5.48          5.19         0.42 o
  -5  -1   5         13.39         11.70         0.48 o
  -4  -1   5         72.55         65.77         1.00 o
  -3  -1   5        119.94        104.36         1.08 o
  -2  -1   5        756.26        864.23        10.17 o
  -1  -1   5         43.63         51.32         0.97 o
   0  -1   5          3.22          5.56         0.53 o
   0  -1   5         13.03         12.98         0.52 o
   1  -1   5        213.59        247.31         2.60 o
   2  -1   5        109.70         93.66         1.20 o
   3  -1   5        356.27        366.93         3.18 o
   4  -1   5          2.31          3.90         0.25 o
   5  -1   5          4.88          5.35         0.29 o
   6  -1   5        687.89        665.07         5.68 o
   7  -1   5          0.03          0.44         0.25 o
   8  -1   5         31.21         25.31         0.76 o
   9  -1   5        174.82        179.02         4.28 o
 -11   0   5         25.28         32.63         2.25 o
 -10   0   5          0.53          1.11         0.41 o
  -9   0   5         12.37         14.54         0.68 o
  -8   0   5        243.08        223.83         2.70 o
  -7   0   5        148.15        150.30         1.94 o
  -6   0   5         29.54         26.14         0.67 o
  -5   0   5        447.73        435.23         4.43 o
  -4   0   5         92.96         97.86         1.05 o
  -3   0   5       1208.48       1333.08        12.56 o
  -3   0   5       1290.80       1458.74        23.28 o
  -2   0   5          4.94          6.48         0.29 o
  -1   0   5        217.01        224.40         2.02 o
   1   0   5        742.59        802.36         7.66 o
   1   0   5        793.17        842.98        13.57 o
   2   0   5        618.47        637.83         5.30 o
   3   0   5         72.82         74.92         0.85 o
   4   0   5         43.89         46.32         0.64 o
   5   0   5        250.75        229.82         2.17 o
   6   0   5        187.48        183.52         1.85 o
   7   0   5          2.53          1.57         0.35 o
   8   0   5         60.30         62.19         1.16 o
   9   0   5         43.15         40.08         1.24 o
   9   0   5         57.07         54.49         2.14 o
 -11   1   5         91.59        106.81         3.52 o
 -10   1   5         21.15         20.81         1.05 o
  -9   1   5         14.45         14.95         0.90 o
  -8   1   5         61.62         58.14         1.08 o
  -7   1   5        216.74        214.09         2.51 o
  -6   1   5         28.48         26.86         0.52 o
  -5   1   5         19.27         17.98         0.41 o
  -4   1   5        118.94        113.86         1.19 o
  -3   1   5         56.54         43.82         0.60 o
  -2   1   5        670.69        650.72        11.04 o
  -2   1   5        680.17        752.61        12.40 o
  -1   1   5          0.43          1.53         0.20 o
   0   1   5         77.30         88.96         1.38 o
   1   1   5        119.37        136.33         1.32 o
   2   1   5          0.29          2.99         0.26 o
   3   1   5        282.91        292.87         3.07 o
   4   1   5         79.99         72.92         1.08 o
   5   1   5         22.31         22.19         0.61 o
   6   1   5       1053.56       1019.33        16.83 o
   7   1   5          4.96          7.24         0.51 o
   8   1   5         34.35         27.66         1.64 o
   9   1   5        176.15        183.00         4.41 o
 -11   2   5          1.34          2.10         0.65 o
 -10   2   5         25.53         25.93         1.17 o
  -9   2   5          1.32          1.04         0.51 o
  -8   2   5         32.22         29.97         1.07 o
  -7   2   5         65.51         68.28         1.52 o
  -6   2   5          4.28          3.27         0.36 o
  -5   2   5        158.80        150.96         1.53 o
  -4   2   5        130.12        130.26         1.34 o
  -3   2   5         26.37         28.75         0.48 o
  -2   2   5        120.29        119.48         1.22 o
  -1   2   5        423.31        436.38         3.72 o
   0   2   5         45.82         55.85         0.69 o
   1   2   5        333.86        325.67         3.34 o
   2   2   5        236.09        235.80         2.55 o
   3   2   5         23.83         23.84         0.59 o
   4   2   5         14.90         14.90         0.53 o
   5   2   5         20.32         20.12         0.63 o
   6   2   5          1.23          1.51         0.34 o
   7   2   5         10.78         11.62         0.62 o
   8   2   5         47.94         47.75         1.07 o
   9   2   5         26.31         25.51         0.88 o
  10   2   5         29.42         31.32         1.28 o
 -10   3   5         87.05         86.99         2.18 o
  -9   3   5        177.35        175.03         3.09 o
  -8   3   5        299.56        296.05         4.34 o
  -7   3   5        148.46        149.20         2.05 o
  -6   3   5        156.31        155.28         2.58 o
  -5   3   5        233.67        236.91         2.75 o
  -4   3   5        185.94        194.31         2.31 o
  -3   3   5         32.59         37.89         0.98 o
  -2   3   5        228.62        222.98         4.37 o
  -1   3   5         31.13         36.25         1.38 o
   0   3   5        365.50        402.82         7.30 o
   1   3   5         44.05         52.20         1.69 o
   2   3   5        195.22        196.71         4.09 o
   3   3   5        322.52        321.47         6.18 o
   4   3   5         52.81         48.93         1.81 o
   5   3   5        210.85        205.58         4.41 o
   6   3   5        295.82        311.95         3.56 o
   7   3   5         26.81         26.15         0.99 o
   8   3   5        125.19        125.51         1.99 o
   9   3   5         96.92        100.59         2.32 o
 -10   4   5         21.66         24.39         1.23 o
  -9   4   5          7.33          8.42         0.85 o
  -8   4   5         19.29         18.82         0.77 o
  -7   4   5         34.14         35.51         0.94 o
  -6   4   5         29.49         25.20         1.78 o
  -5   4   5        144.22        140.02         3.42 o
  -4   4   5        131.86        133.87         3.19 o
  -3   4   5        121.54        120.19         2.82 o
  -2   4   5        211.49        222.01         4.33 o
  -1   4   5         69.50         74.66         1.23 o
   0   4   5         73.36         78.57         1.28 o
   1   4   5        254.40        262.51         4.80 o
   2   4   5        136.14        132.95         1.73 o
   3   4   5         15.27         12.96         0.57 o
   4   4   5          2.20          1.98         0.43 o
   5   4   5         45.47         45.76         1.42 o
   6   4   5         15.63         16.27         1.15 o
   7   4   5         26.26         26.62         1.32 o
   8   4   5         10.91         13.36         1.92 o
  -9   5   5         26.57         27.92         1.27 o
  -8   5   5         50.51         51.22         1.20 o
  -7   5   5         43.44         42.67         1.08 o
  -6   5   5         63.22         66.50         1.27 o
  -5   5   5          0.00         -0.04         0.34 o
  -4   5   5         15.62         14.97         0.65 o
  -3   5   5         42.78         40.27         0.91 o
  -2   5   5        409.50        411.87         4.39 o
  -1   5   5          8.54         10.16         0.51 o
   0   5   5         30.75         31.98         0.74 o
   1   5   5          8.84         10.53         0.53 o
   2   5   5          2.44          5.03         0.44 o
   3   5   5         57.43         58.62         1.11 o
   4   5   5         17.71         15.22         0.66 o
   5   5   5          1.15          1.51         0.40 o
   6   5   5        326.62        316.62         3.70 o
   7   5   5          1.62          2.83         0.50 o
  -8   6   5         40.72         38.06         1.15 o
  -7   6   5         11.10         13.22         0.78 o
  -6   6   5          6.12          6.59         0.61 o
  -5   6   5        100.36         98.05         1.64 o
  -4   6   5          3.34          3.65         1.03 o
  -3   6   5         27.66         27.73         1.79 o
  -2   6   5         25.44         28.33         1.76 o
  -1   6   5          8.08          6.87         1.85 o
   0   6   5          5.79          7.17         1.39 o
   1   6   5         70.49         69.61         1.64 o
   2   6   5         59.28         58.33         1.14 o
   3   6   5         12.57         10.84         0.64 o
   4   6   5          6.95          7.09         0.57 o
   5   6   5          2.31          1.32         0.44 o
   6   6   5          0.01          0.47         0.44 o
  -7   7   5         19.31         19.81         1.18 o
  -6   7   5         58.90         60.64         1.39 o
  -5   7   5          2.56          3.09         0.53 o
  -4   7   5         12.12         11.92         1.02 o
   0   7   5         71.71         75.47         2.77 o
   1   7   5          6.73          7.44         0.78 o
   2   7   5         15.45         14.17         0.98 o
   3   7   5         17.98         18.93         1.09 o
   4   7   5          1.33          3.66         0.55 o
  -4   8   5         25.11         24.33         2.40 o
  -2   8   5          2.08          1.58         0.87 o
   0   8   5         18.80         18.03         1.54 o
   1   8   5         14.22         11.34         0.98 o
   0  -8   6          0.21          0.28         0.60 o
   1  -8   6         29.58         32.63         2.25 o
   2  -8   6         16.23         17.88         2.09 o
  -4  -7   6         46.37         43.37         1.46 o
  -3  -7   6         10.31         10.87         0.96 o
  -2  -7   6          6.87          7.25         1.06 o
   2  -7   6         14.21         13.35         1.69 o
   3  -7   6          0.02         -0.14         0.52 o
   4  -7   6          6.73          7.15         0.83 o
   5  -7   6          0.31          0.45         0.62 o
   6  -7   6         68.52         67.43         1.89 o
  -6  -6   6          4.00          3.75         0.59 o
  -5  -6   6         20.24         22.54         1.12 o
  -4  -6   6         75.25         75.49         1.81 o
  -3  -6   6         50.48         53.39         1.47 o
  -2  -6   6          0.27         -0.22         0.47 o
   0  -6   6          3.94          4.77         1.15 o
   1  -6   6        139.79        131.33         3.47 o
   2  -6   6         46.62         47.81         1.07 o
   3  -6   6          0.01         -0.01         0.36 o
   4  -6   6         37.52         35.06         0.96 o
   5  -6   6          0.00          0.72         0.54 o
   6  -6   6          2.31          1.98         0.65 o
   7  -6   6         24.52         24.83         1.24 o
  -7  -5   6          0.00          0.08         0.44 o
  -6  -5   6         19.76         20.95         0.84 o
  -5  -5   6         13.63         13.92         0.74 o
  -4  -5   6         94.10         94.41         1.51 o
  -3  -5   6         28.59         30.42         1.08 o
  -2  -5   6          9.49         11.99         0.82 o
  -1  -5   6          6.83          5.92         0.47 o
   0  -5   6         61.19         61.93         1.12 o
   1  -5   6          1.38          2.12         0.37 o
   2  -5   6         15.02         15.25         0.65 o
   3  -5   6          0.02          0.54         0.33 o
   4  -5   6          4.90          5.70         0.49 o
   5  -5   6          7.19          8.46         0.58 o
   6  -5   6        206.27        202.48         2.61 o
   7  -5   6         24.08         22.94         1.14 o
   8  -5   6         14.60         15.69         1.08 o
  -8  -4   6          7.48          8.08         0.65 o
  -7  -4   6         63.83         67.75         2.55 o
  -6  -4   6         21.66         23.55         1.72 o
  -5  -4   6        141.45        142.23         1.97 o
  -4  -4   6         37.57         38.16         0.89 o
  -3  -4   6         15.77         15.43         0.59 o
  -2  -4   6        147.11        153.81         3.05 o
  -1  -4   6         44.38         49.58         0.92 o
   0  -4   6          4.11          4.67         0.39 o
   1  -4   6        138.98        135.51         1.78 o
   2  -4   6         60.76         60.33         1.07 o
   3  -4   6        159.39        153.56         3.44 o
   4  -4   6        256.03        256.90         3.67 o
   5  -4   6        115.74        116.66         2.16 o
   6  -4   6          4.84          6.82         0.99 o
   7  -4   6         49.99         50.88         1.50 o
   8  -4   6          4.38          5.84         1.04 o
   9  -4   6         18.01         17.35         1.45 o
  -9  -3   6         44.85         42.46         1.30 o
  -8  -3   6          6.39          6.48         0.84 o
  -7  -3   6          1.40          0.61         0.73 o
  -6  -3   6         19.31         20.66         0.89 o
  -5  -3   6         93.44         96.02         1.55 o
  -4  -3   6        102.14        103.79         1.55 o
  -3  -3   6         20.13         22.22         0.74 o
  -2  -3   6        225.81        244.14         4.79 o
  -1  -3   6         13.00         14.69         0.61 o
   0  -3   6        117.67        120.39         2.79 o
   1  -3   6         42.32         41.61         1.58 o
   2  -3   6         12.41         13.06         0.83 o
   3  -3   6        107.44        113.58         2.73 o
   4  -3   6        206.68        202.78         4.15 o
   5  -3   6        189.09        184.23         2.87 o
   6  -3   6        507.81        507.13         5.34 o
   7  -3   6        281.11        281.51         4.11 o
   8  -3   6         38.51         39.31         1.15 o
   9  -3   6         98.95         94.97         1.70 o
  10  -3   6         50.29         46.82         1.64 o
 -10  -2   6         54.99         54.84         1.29 o
  -9  -2   6         18.86         18.95         0.82 o
  -8  -2   6         18.53         16.70         0.74 o
  -7  -2   6          0.40          0.41         0.34 o
  -6  -2   6         11.92         12.67         0.59 o
  -5  -2   6        261.37        251.77         2.87 o
  -4  -2   6         54.46         53.95         0.95 o
  -3  -2   6         55.72         55.14         0.73 o
  -2  -2   6         66.13         58.28         0.75 o
  -1  -2   6        106.24        113.82         1.19 o
   0  -2   6          1.97          2.66         0.28 o
   1  -2   6        228.52        230.39         2.55 o
   2  -2   6        103.56        107.05         1.41 o
   3  -2   6         47.52         46.01         0.84 o
   4  -2   6        232.31        217.73         2.50 o
   5  -2   6          0.04          0.00         0.27 o
   6  -2   6         24.86         18.88         0.65 o
   7  -2   6          7.96          5.60         0.49 o
   8  -2   6          1.33          1.32         0.40 o
   9  -2   6          0.20         -0.12         0.53 o
  10  -2   6         49.31         58.23         2.55 o
 -10  -1   6          0.23          0.31         0.40 o
  -9  -1   6         69.27         64.80         1.30 o
  -8  -1   6          4.85          6.65         0.54 o
  -7  -1   6          5.77          4.57         0.45 o
  -6  -1   6         95.66         95.64         1.42 o
  -5  -1   6          0.40          0.44         0.27 o
  -4  -1   6        132.29        135.33         1.69 o
  -3  -1   6        268.53        288.26         2.59 o
  -2  -1   6          6.13          6.15         0.50 o
  -2  -1   6          6.92          7.26         0.69 o
  -1  -1   6         30.65         24.33         0.95 o
   0  -1   6        250.48        268.85         3.51 o
   0  -1   6        246.11        257.63         3.22 o
   1  -1   6          3.47          1.21         0.17 o
   2  -1   6        407.62        437.94         4.43 o
   3  -1   6        102.66        102.37         1.10 o
   4  -1   6          2.61          3.28         0.24 o
   5  -1   6          0.66          0.43         0.21 o
   6  -1   6        260.82        262.31         2.51 o
   7  -1   6         14.82         19.79         0.92 o
   8  -1   6         57.69         57.20         1.47 o
   9  -1   6         52.67         52.32         1.48 o
 -10   0   6         11.48         14.00         1.02 o
  -9   0   6         73.61         70.15         1.31 o
  -8   0   6        183.49        166.03         2.18 o
  -7   0   6          9.60          9.46         0.71 o
  -6   0   6         24.88         21.09         0.64 o
  -5   0   6        259.26        239.71         2.69 o
  -4   0   6        641.88        660.26         5.56 o
  -3   0   6       1075.07       1116.42        10.62 o
  -1   0   6        152.43        159.07         1.54 o
   0   0   6          0.01         -0.42         0.42 o
   1   0   6        644.39        646.09         6.29 o
   2   0   6        175.54        184.98         1.75 o
   3   0   6          0.05          0.14         0.15 o
   4   0   6        418.38        386.02         3.41 o
   5   0   6         10.95         10.80         0.38 o
   6   0   6        107.06         86.65         1.32 o
   7   0   6          0.53          0.24         0.31 o
   8   0   6         26.99         25.15         0.79 o
   9   0   6          2.43          4.47         0.66 o
 -10   1   6          1.23          1.33         0.56 o
  -9   1   6         70.15         67.05         1.67 o
  -8   1   6          2.65          3.90         0.60 o
  -7   1   6          7.71          7.18         0.48 o
  -6   1   6        112.01        115.75         1.57 o
  -5   1   6          9.70          8.62         0.35 o
  -4   1   6         24.85         25.55         0.49 o
  -3   1   6        242.29        260.57         2.38 o
  -2   1   6          1.09          2.46         0.83 o
  -2   1   6          0.32          0.76         0.69 o
  -1   1   6          6.26          4.02         0.29 o
   0   1   6        222.76        236.35         4.30 o
   1   1   6         10.32          6.36         0.28 o
   2   1   6        149.37        165.37         1.61 o
   3   1   6         88.15         87.50         1.22 o
   4   1   6        182.38        177.41         2.11 o
   5   1   6         78.96         72.92         1.17 o
   6   1   6        386.62        382.99         4.11 o
   7   1   6         42.33         44.56         1.82 o
   8   1   6        107.33        104.82         2.88 o
   9   1   6         86.64         99.63         2.96 o
  10   1   6         22.93         16.66         2.23 o
 -10   2   6         87.23         85.99         2.03 o
  -9   2   6         35.79         37.66         1.31 o
  -8   2   6         61.20         55.32         1.46 o
  -7   2   6         15.00         13.38         0.81 o
  -6   2   6          0.21          0.98         0.29 o
  -5   2   6        266.64        261.70         2.45 o
  -4   2   6          1.21          1.97         0.22 o
  -3   2   6         47.84         42.49         0.63 o
  -2   2   6        149.77        138.63         1.41 o
  -1   2   6        376.05        392.60         3.42 o
   0   2   6          1.74          1.45         0.18 o
   1   2   6         53.01         53.66         0.70 o
   2   2   6         16.18         17.95         0.53 o
   3   2   6         99.66         94.16         1.33 o
   4   2   6        297.54        285.18         3.15 o
   5   2   6         57.08         52.20         1.01 o
   6   2   6          2.80          2.09         0.38 o
   7   2   6         16.99         18.40         0.73 o
   8   2   6         32.39         29.62         0.91 o
   9   2   6          9.07          9.93         0.68 o
 -10   3   6         44.85         45.97         1.74 o
  -9   3   6          6.39          7.36         1.12 o
  -8   3   6          1.40          1.10         0.95 o
  -7   3   6         19.31         19.11         0.84 o
  -6   3   6         93.45         95.02         1.52 o
  -5   3   6        102.16        100.68         1.53 o
  -4   3   6         20.13         19.74         0.74 o
  -3   3   6        225.80        240.66         3.32 o
  -2   3   6         13.00         13.78         0.71 o
  -1   3   6        117.64        118.99         1.85 o
   0   3   6         42.33         35.43         1.50 o
   1   3   6         12.41         13.15         1.12 o
   2   3   6        107.47        110.72         2.84 o
   3   3   6        206.67        202.29         4.39 o
   4   3   6        189.11        191.05         4.25 o
   5   3   6        507.74        505.76         6.53 o
   6   3   6        281.15        274.95         3.27 o
   7   3   6         38.50         40.01         1.16 o
   8   3   6         98.94        105.05         1.84 o
   9   3   6         50.30         51.48         1.81 o
  -9   4   6         35.07         37.24         2.39 o
  -8   4   6         63.85         64.53         2.64 o
  -7   4   6         21.66         21.18         1.79 o
  -6   4   6        150.13        147.09         3.72 o
  -5   4   6        136.36        130.93         3.31 o
  -4   4   6         21.31         18.33         1.40 o
  -3   4   6        147.13        148.00         3.31 o
  -2   4   6         66.75         69.40         1.92 o
  -1   4   6         93.54         95.93         2.22 o
   0   4   6        148.92        138.88         2.81 o
   1   4   6         73.49         71.69         1.91 o
   2   4   6        159.35        156.55         3.35 o
   3   4   6        255.97        246.59         3.51 o
   4   4   6        115.74        117.02         2.24 o
   5   4   6          4.84          4.77         1.00 o
   6   4   6         50.00         50.35         1.31 o
   7   4   6          4.38          4.67         1.09 o
   8   4   6         18.01         15.91         1.08 o
  -9   5   6         13.37         14.76         1.08 o
  -8   5   6          1.90          3.06         0.54 o
  -7   5   6          0.05          0.00         0.42 o
  -6   5   6         62.10         60.16         1.24 o
  -5   5   6          0.07         -0.12         0.36 o
  -4   5   6          3.44          4.36         0.47 o
  -3   5   6        240.52        245.69         2.91 o
  -2   5   6         70.45         67.21         1.17 o
  -1   5   6          1.36          1.63         0.46 o
   0   5   6         44.15         44.98         1.24 o
   1   5   6          1.85          2.05         0.36 o
   2   5   6        135.77        129.41         1.82 o
   3   5   6         79.31         75.28         1.33 o
   4   5   6          3.25          4.56         0.50 o
   5   5   6         28.75         28.32         0.91 o
   6   5   6         54.84         52.21         1.20 o
   7   5   6          8.55          9.76         0.71 o
  -8   6   6         73.68         73.48         1.54 o
  -7   6   6         11.58         14.38         0.83 o
  -6   6   6         28.61         29.04         0.97 o
  -5   6   6         21.31         21.65         0.86 o
  -4   6   6         22.24         20.32         1.70 o
  -1   6   6         20.01         25.38         1.78 o
   0   6   6         27.05         27.80         1.84 o
   1   6   6          3.98          3.01         0.58 o
   2   6   6          0.22          0.65         0.41 o
   3   6   6          9.33          7.73         0.60 o
   4   6   6         20.19         20.48         0.84 o
   5   6   6          4.00          3.53         0.54 o
  -6   7   6         20.36         20.05         0.97 o
  -5   7   6          3.08          4.46         0.58 o
  -4   7   6         12.64         10.74         1.26 o
   0   7   6          1.40          0.51         1.06 o
   1   7   6          0.01          0.04         0.52 o
   2   7   6         19.67         20.28         1.13 o
   3   7   6         19.26         19.43         1.15 o
  -3  -7   7          1.20          1.50         0.65 o
   2  -7   7         12.86         12.01         1.85 o
   3  -7   7         51.69         49.87         1.21 o
   4  -7   7          1.40          1.21         0.66 o
   5  -7   7         56.23         54.16         1.70 o
  -5  -6   7         14.86         14.43         1.05 o
  -4  -6   7         25.75         25.52         1.17 o
  -3  -6   7          0.50          0.61         0.56 o
  -2  -6   7         97.59         97.81         3.25 o
   2  -6   7         32.62         34.26         0.96 o
   3  -6   7         21.13         21.92         0.83 o
   4  -6   7          8.41         10.21         0.68 o
   5  -6   7          0.55          0.58         0.42 o
   6  -6   7          0.79          0.99         0.61 o
   7  -6   7         14.45         17.04         1.73 o
  -7  -5   7          7.18          7.84         0.67 o
  -6  -5   7          7.11          6.37         0.61 o
  -5  -5   7          3.99          3.73         0.65 o
  -4  -5   7        108.30         99.38         2.05 o
  -3  -5   7          0.01         -0.03         0.47 o
  -2  -5   7         55.65         55.29         1.42 o
  -1  -5   7          0.42          0.72         0.34 o
   0  -5   7          0.37          0.03         0.32 o
   1  -5   7          2.46          2.80         0.41 o
   2  -5   7         16.57         16.47         0.70 o
   3  -5   7        196.78        191.71         2.47 o
   4  -5   7          0.16          0.48         0.37 o
   5  -5   7         56.21         55.36         1.18 o
   6  -5   7          0.32          0.45         0.41 o
   7  -5   7          4.38          5.33         0.58 o
   8  -5   7          0.64          1.35         0.64 o
  -8  -4   7          5.20          5.90         0.62 o
  -7  -4   7          3.96          7.57         1.58 o
  -6  -4   7         33.44         34.84         1.86 o
  -5  -4   7          7.86          8.88         0.59 o
  -4  -4   7         12.28         13.43         0.63 o
  -3  -4   7         27.27         27.04         0.99 o
  -2  -4   7         26.83         24.47         0.71 o
  -1  -4   7         54.07         52.99         1.00 o
   0  -4   7          4.30          5.24         0.44 o
   1  -4   7         26.14         25.45         0.73 o
   2  -4   7         33.31         34.39         1.03 o
   3  -4   7        173.37        172.85         3.91 o
   4  -4   7         40.89         39.41         1.32 o
   5  -4   7        116.44        116.10         2.20 o
   6  -4   7         18.99         20.20         1.15 o
   7  -4   7         83.51         86.09         1.93 o
   8  -4   7        126.14        131.58         2.14 o
   9  -4   7         58.28         55.97         2.57 o
  -9  -3   7         33.84         32.03         1.22 o
  -8  -3   7         95.48         98.57         1.80 o
  -7  -3   7         89.67         86.53         1.96 o
  -6  -3   7         61.84         61.13         1.32 o
  -5  -3   7         28.24         27.25         0.93 o
  -4  -3   7        154.69        146.79         1.99 o
  -3  -3   7         59.13         59.59         1.12 o
  -2  -3   7        339.19        352.39         4.48 o
  -1  -3   7        353.54        380.70         7.04 o
   0  -3   7         27.47         26.62         1.46 o
   1  -3   7         69.60         75.45         2.24 o
   2  -3   7        121.12        117.05         2.07 o
   3  -3   7        432.12        426.28         7.72 o
   4  -3   7        137.27        132.10         2.32 o
   5  -3   7         84.20         82.35         1.45 o
   6  -3   7         40.96         40.33         1.41 o
   7  -3   7         14.49         16.33         0.92 o
   8  -3   7         12.03         11.21         1.22 o
   9  -3   7         39.42         37.89         1.65 o
  -9  -2   7         15.87         17.96         0.85 o
  -8  -2   7          8.83          8.86         0.63 o
  -7  -2   7          5.41          6.92         0.54 o
  -6  -2   7         76.03         71.51         1.26 o
  -5  -2   7         33.41         29.64         0.78 o
  -4  -2   7         51.44         51.16         0.95 o
  -3  -2   7          5.99          5.90         0.30 o
  -2  -2   7         50.57         49.68         0.71 o
  -1  -2   7         83.01         79.93         0.95 o
   0  -2   7          9.82         10.13         0.45 o
   1  -2   7        134.74        137.01         1.74 o
   2  -2   7        174.70        170.28         2.06 o
   3  -2   7          1.81          1.78         0.31 o
   4  -2   7         17.37         15.40         0.59 o
   5  -2   7          0.91          1.71         0.35 o
   6  -2   7          4.62          3.67         0.43 o
   7  -2   7         45.54         44.92         1.00 o
   8  -2   7        114.36        112.93         2.25 o
   9  -2   7         92.63         95.13         2.09 o
 -10  -1   7          2.38          3.49         0.55 o
  -9  -1   7        110.20        104.41         1.72 o
  -8  -1   7         38.29         37.36         0.96 o
  -7  -1   7          4.81          5.12         0.49 o
  -6  -1   7          4.79          5.27         0.46 o
  -5  -1   7          1.10          2.10         0.34 o
  -4  -1   7        389.26        401.78         4.19 o
  -3  -1   7          0.21         -0.16         0.16 o
  -2  -1   7        218.08        227.45         3.10 o
  -2  -1   7        194.69        192.80         3.62 o
  -1  -1   7          8.50          9.04         0.77 o
   0  -1   7         19.86         19.48         0.76 o
   0  -1   7         30.97         27.45         0.71 o
   1  -1   7          0.11          0.19         0.16 o
   2  -1   7         17.43         22.57         0.58 o
   3  -1   7        219.80        214.51         2.04 o
   4  -1   7         34.82         32.04         0.73 o
   5  -1   7        254.28        232.82         2.68 o
   6  -1   7          1.31          3.64         0.56 o
   7  -1   7          1.25          2.18         0.54 o
   8  -1   7          3.67          4.34         0.65 o
   9  -1   7         55.45         60.25         2.62 o
 -10   0   7         31.10         31.69         1.28 o
  -9   0   7         35.40         40.80         1.13 o
  -8   0   7          8.59          8.55         0.58 o
  -7   0   7         33.80         36.70         0.90 o
  -6   0   7         33.21         27.52         0.75 o
  -5   0   7          0.51         -0.11         0.27 o
  -4   0   7        577.90        597.77         5.93 o
  -4   0   7        616.22        667.69        11.19 o
  -3   0   7        257.78        285.61         3.04 o
  -2   0   7        167.21        176.70         3.52 o
  -1   0   7        190.25        194.54         1.87 o
   0   0   7         36.39         36.60         1.23 o
   0   0   7         38.81         39.60         1.32 o
   1   0   7        610.23        649.93         5.48 o
   2   0   7        622.76        616.54         5.23 o
   3   0   7          1.18          1.70         0.22 o
   4   0   7         96.13         85.68         1.03 o
   5   0   7          3.61          3.45         0.39 o
   6   0   7         36.28         29.68         0.77 o
   7   0   7         75.94         72.95         1.42 o
   8   0   7        227.95        219.26         3.48 o
   9   0   7        196.23        209.78         4.99 o
 -10   1   7          1.64          1.45         0.61 o
  -9   1   7        157.92        156.17         2.82 o
  -8   1   7         58.74         59.95         1.55 o
  -7   1   7          0.76          0.87         0.34 o
  -6   1   7          2.98          3.45         0.39 o
  -5   1   7         16.37         11.94         0.41 o
  -4   1   7        211.05        220.15         2.12 o
  -3   1   7          6.46          5.34         1.03 o
  -2   1   7        400.48        411.75         7.38 o
  -2   1   7        375.18        392.66         6.94 o
  -1   1   7         15.26         14.10         0.55 o
   0   1   7        101.73         98.40         1.10 o
   1   1   7         20.23         20.21         0.44 o
   2   1   7          9.77          7.80         0.31 o
   3   1   7        299.97        301.24         3.25 o
   4   1   7         13.68         14.65         0.55 o
   5   1   7         64.55         60.64         1.10 o
   6   1   7         27.32         34.08         1.65 o
   7   1   7         22.33         17.63         1.51 o
   8   1   7         18.74         19.37         1.61 o
   9   1   7          0.22          0.38         0.53 o
 -10   2   7         10.06          8.89         0.91 o
  -9   2   7          5.47          7.29         0.80 o
  -8   2   7          0.89          0.44         0.49 o
  -7   2   7          2.29          3.68         0.58 o
  -6   2   7        120.48        108.60         1.56 o
  -5   2   7        139.33        126.30         1.42 o
  -4   2   7         58.27         61.38         0.85 o
  -3   2   7          0.14          0.21         0.19 o
  -2   2   7          8.48          8.25         0.34 o
  -1   2   7          1.34          3.08         0.25 o
   0   2   7         23.89         25.48         0.50 o
   1   2   7         65.58         64.89         0.83 o
   2   2   7        156.21        152.25         1.88 o
   3   2   7        105.51        102.74         1.46 o
   4   2   7        272.87        261.15         2.98 o
   5   2   7         14.90         14.38         0.63 o
   6   2   7          1.11          1.75         0.39 o
   7   2   7         11.86         12.48         0.68 o
   8   2   7         87.34         86.99         1.55 o
   9   2   7         62.38         62.12         1.35 o
 -10   3   7         33.83         32.81         1.62 o
  -9   3   7         95.49         94.68         2.28 o
  -8   3   7         89.67         86.36         2.04 o
  -7   3   7         61.83         59.97         1.64 o
  -6   3   7         28.24         27.89         0.91 o
  -5   3   7        154.71        147.89         2.01 o
  -4   3   7         59.13         57.94         1.13 o
  -3   3   7        339.11        333.79         4.42 o
  -2   3   7        353.62        363.73         4.74 o
  -1   3   7         27.47         24.86         0.84 o
   0   3   7         69.62         64.04         1.23 o
   1   3   7        121.10        115.24         2.95 o
   2   3   7        432.01        432.32         8.16 o
   3   3   7        137.29        134.34         3.39 o
   4   3   7         84.19         81.70         2.56 o
   5   3   7         40.97         41.58         1.38 o
   6   3   7         14.50         15.68         1.13 o
   7   3   7         12.03         11.20         0.92 o
   8   3   7         39.42         38.41         1.26 o
  -9   4   7          5.87          2.89         1.83 o
  -8   4   7          3.96          3.25         1.69 o
  -7   4   7         33.43         35.53         2.11 o
  -6   4   7         49.12         50.16         2.21 o
  -5   4   7         61.89         56.30         2.19 o
  -4   4   7        117.16        121.37         3.08 o
  -3   4   7         94.04         93.28         2.49 o
  -2   4   7         62.33         58.01         1.79 o
  -1   4   7          4.34          4.29         0.90 o
   0   4   7         51.75         49.88         1.57 o
   1   4   7        100.02         97.29         2.44 o
   2   4   7        173.39        170.19         2.74 o
   3   4   7         40.88         39.67         1.08 o
   4   4   7        116.45        118.05         1.85 o
   5   4   7         18.99         20.36         1.79 o
   6   4   7         83.51         86.89         1.69 o
   7   4   7        126.11        124.21         2.53 o
  -8   5   7         28.90         29.50         1.30 o
  -7   5   7          2.45          3.20         0.67 o
  -6   5   7          5.20          6.42         0.59 o
  -5   5   7         16.99         17.27         0.77 o
  -4   5   7        124.00        121.39         1.80 o
  -3   5   7         20.91         20.05         0.74 o
  -2   5   7         23.55         23.08         0.75 o
  -1   5   7         15.31         13.58         0.85 o
   0   5   7         55.81         59.11         1.49 o
   1   5   7         13.17         12.87         0.63 o
   2   5   7         37.13         33.86         0.90 o
   3   5   7          5.70          6.72         0.56 o
   4   5   7          0.81          1.18         0.42 o
   5   5   7         52.22         50.49         1.19 o
   6   5   7          0.23         -0.35         0.39 o
  -7   6   7          0.00          0.12         0.49 o
  -6   6   7          3.39          3.45         0.55 o
  -5   6   7          7.26          7.96         0.64 o
  -4   6   7         77.31         77.50         1.60 o
  -1   6   7          2.02          2.89         1.47 o
   0   6   7         31.23         31.88         1.48 o
   1   6   7         29.67         28.21         1.15 o
   2   6   7         55.14         52.94         1.53 o
   3   6   7          1.03         -0.13         0.41 o
   4   6   7         69.43         71.74         1.45 o
   5   6   7          0.00         -0.31         0.42 o
  -5   7   7         50.92         54.24         2.92 o
  -4   7   7          9.45         10.68         1.31 o
   0   7   7         12.82         16.28         1.90 o
   1   7   7          7.74          8.90         0.88 o
   2   7   7          0.28          0.26         0.58 o
  -2  -7   8          3.78          8.20         1.31 o
   2  -7   8          4.10          2.43         0.63 o
   3  -7   8          0.32          0.33         0.48 o
  -5  -6   8        271.29        288.12         6.34 o
  -4  -6   8         12.98         13.03         1.03 o
  -3  -6   8         11.39         13.05         1.01 o
  -2  -6   8          0.47          0.02         0.81 o
   1  -6   8         24.73         21.57         1.99 o
   2  -6   8         19.76         20.34         0.83 o
   3  -6   8         14.61         15.45         0.79 o
   4  -6   8        196.67        194.97         2.65 o
   5  -6   8          0.19         -0.22         0.42 o
   6  -6   8          2.54          2.66         0.71 o
  -6  -5   8          2.50          1.56         0.62 o
  -5  -5   8         57.87         57.28         1.63 o
  -4  -5   8          5.12          7.80         0.81 o
  -3  -5   8         11.93         14.19         0.95 o
  -2  -5   8          2.62          2.93         0.61 o
  -1  -5   8         40.58         37.53         1.23 o
   0  -5   8        140.73        142.14         2.01 o
   1  -5   8         50.70         50.48         1.11 o
   2  -5   8          3.33          3.25         0.47 o
   3  -5   8         30.82         30.71         0.91 o
   4  -5   8          4.39          5.12         0.54 o
   5  -5   8          1.51          2.30         0.47 o
   6  -5   8         67.41         70.01         1.42 o
   7  -5   8         26.22         25.24         0.96 o
  -7  -4   8          0.07          0.25         0.43 o
  -6  -4   8         18.12         18.50         1.07 o
  -5  -4   8        200.17        181.86         2.50 o
  -4  -4   8          2.17          2.63         0.58 o
  -3  -4   8        136.06        135.76         2.42 o
  -2  -4   8          1.02          1.36         0.49 o
  -1  -4   8         51.78         52.16         1.89 o
   0  -4   8        158.44        154.05         2.05 o
   1  -4   8         39.80         41.80         0.97 o
   2  -4   8        115.19        111.68         1.68 o
   3  -4   8        195.92        202.01         4.46 o
   4  -4   8        147.19        154.80         3.75 o
   5  -4   8        134.84        136.74         2.51 o
   6  -4   8         35.42         33.39         1.17 o
   7  -4   8          5.84          5.40         0.94 o
   8  -4   8         75.95         81.66         1.72 o
  -8  -3   8          3.93          4.47         0.90 o
  -7  -3   8         36.68         36.96         1.17 o
  -6  -3   8         53.03         56.74         1.30 o
  -5  -3   8        106.30        109.00         1.74 o
  -4  -3   8         38.52         36.96         0.99 o
  -3  -3   8         75.95         75.54         1.76 o
  -2  -3   8        155.07        157.51         2.66 o
  -1  -3   8        248.03        256.95         3.77 o
   0  -3   8        196.10        206.30         4.41 o
   1  -3   8        171.09        175.91         2.75 o
   2  -3   8         92.26         89.15         1.83 o
   3  -3   8        155.68        152.12         2.59 o
   4  -3   8        197.13        194.11         4.30 o
   5  -3   8          4.01          3.37         0.97 o
   6  -3   8        132.84        133.11         2.03 o
   7  -3   8         33.38         34.99         1.14 o
   8  -3   8         59.11         59.83         1.84 o
  -9  -2   8         16.00         18.72         0.89 o
  -8  -2   8         19.82         21.87         0.86 o
  -7  -2   8          1.53          1.26         0.42 o
  -6  -2   8         38.12         35.24         0.92 o
  -5  -2   8        287.39        261.05         3.03 o
  -4  -2   8         10.61         10.31         0.54 o
  -3  -2   8        143.57        135.57         1.76 o
  -2  -2   8          3.21          3.68         0.28 o
  -1  -2   8         27.19         28.54         0.55 o
   0  -2   8        278.80        273.40         3.05 o
   1  -2   8          0.15          0.07         0.27 o
   2  -2   8         18.74         18.49         0.63 o
   3  -2   8         74.47         65.79         1.14 o
   4  -2   8        324.08        288.69         4.06 o
   5  -2   8         15.32         16.81         0.66 o
   6  -2   8         28.36         29.65         0.83 o
   7  -2   8         20.85         19.64         1.03 o
   8  -2   8         28.03         26.30         1.16 o
   9  -2   8          0.17          1.38         0.64 o
  -9  -1   8          0.09         -0.28         0.39 o
  -8  -1   8          6.21          8.26         0.62 o
  -7  -1   8          5.01          6.06         0.53 o
  -6  -1   8          2.73          4.24         0.45 o
  -5  -1   8        188.87        177.98         2.23 o
  -4  -1   8        160.56        160.65         2.02 o
  -3  -1   8         51.04         49.39         0.75 o
  -2  -1   8         39.41         42.30         1.39 o
  -1  -1   8         83.71         77.41         2.17 o
   0  -1   8        473.49        463.74         7.70 o
   0  -1   8        508.38        518.26         9.19 o
   1  -1   8        230.67        228.32         2.18 o
   2  -1   8         11.32         11.22         0.50 o
   3  -1   8         55.64         54.01         0.98 o
   4  -1   8         22.84         22.49         0.68 o
   5  -1   8        109.62         96.65         1.53 o
   6  -1   8         74.56         72.83         1.67 o
   7  -1   8         14.04         12.42         0.90 o
   8  -1   8         57.97         62.99         1.67 o
   9  -1   8          9.46          9.14         1.91 o
  -9   0   8         18.93         25.20         1.15 o
  -8   0   8        125.38        132.81         2.49 o
  -7   0   8         78.60         70.82         1.29 o
  -6   0   8         20.53         19.04         0.69 o
  -5   0   8       1275.75       1157.82        11.15 o
  -4   0   8        160.81        136.21         1.71 o
  -3   0   8         42.08         41.12         1.35 o
  -3   0   8         39.46         38.32         0.98 o
  -2   0   8          6.50          5.33         0.54 o
  -1   0   8         27.67         26.20         0.56 o
   0   0   8        865.12        795.41        13.53 o
   1   0   8         52.07         61.75         0.83 o
   2   0   8          1.78          1.39         0.24 o
   3   0   8        143.43        127.28         1.40 o
   4   0   8        609.12        541.37         5.49 o
   5   0   8         31.37         35.22         1.11 o
   6   0   8         67.53         65.87         1.57 o
   7   0   8         78.29         74.24         1.75 o
   8   0   8        113.06        118.94         2.36 o
 -10   1   8         31.05         34.42         1.94 o
  -9   1   8          2.08          1.03         0.57 o
  -8   1   8          0.78          0.90         0.52 o
  -7   1   8          4.96          5.51         0.65 o
  -6   1   8         24.90         27.41         0.76 o
  -5   1   8        127.00        120.17         1.65 o
  -4   1   8         96.00         89.71         1.12 o
  -3   1   8        110.98        112.69         2.83 o
  -2   1   8        118.13        120.93         2.62 o
  -1   1   8         52.19         49.99         1.50 o
   0   1   8        223.36        238.82         4.59 o
   1   1   8         93.76         85.79         1.04 o
   2   1   8         18.54         19.54         0.47 o
   3   1   8        265.39        264.95         2.97 o
   4   1   8         22.89         25.11         1.63 o
   5   1   8         35.13         32.32         0.82 o
   6   1   8         24.29         25.93         0.80 o
   7   1   8          2.38          3.42         0.47 o
   8   1   8         34.65         37.61         1.35 o
   9   1   8         10.31         16.71         1.12 o
  -9   2   8         15.49         20.00         1.12 o
  -8   2   8         53.49         57.84         1.60 o
  -7   2   8         10.32         10.45         0.82 o
  -6   2   8        126.59        123.67         2.25 o
  -5   2   8        108.23         90.42         1.39 o
  -4   2   8         36.75         31.14         0.62 o
  -3   2   8        194.05        193.44         1.96 o
  -2   2   8          0.29          0.59         0.22 o
  -1   2   8         18.02         19.48         0.49 o
   0   2   8        455.88        453.79         4.00 o
   1   2   8          2.69          2.76         0.35 o
   2   2   8          1.99          2.89         0.36 o
   3   2   8        290.38        286.95         3.23 o
   4   2   8         36.78         33.12         0.84 o
   5   2   8         34.81         35.43         0.91 o
   6   2   8         57.76         54.00         1.15 o
   7   2   8         40.69         39.78         1.05 o
   8   2   8         89.87         92.78         1.66 o
  -9   3   8          3.93          3.99         1.14 o
  -8   3   8         36.67         35.86         1.50 o
  -7   3   8         53.03         53.68         1.63 o
  -6   3   8        106.30        104.87         1.68 o
  -5   3   8         38.52         37.66         1.01 o
  -4   3   8         75.94         72.58         1.31 o
  -3   3   8        155.08        149.20         1.99 o
  -2   3   8        248.06        245.21         3.46 o
  -1   3   8        196.06        184.60         2.71 o
   0   3   8        171.09        167.68         2.69 o
   1   3   8         92.25         94.30         2.73 o
   2   3   8        155.65        155.73         2.60 o
   3   3   8        197.17        199.02         4.58 o
   4   3   8          4.01          2.48         0.89 o
   5   3   8        132.84        133.17         2.02 o
   6   3   8         33.37         33.93         1.14 o
   7   3   8         59.10         57.52         1.79 o
  -8   4   8         48.93         48.82         2.56 o
  -7   4   8         37.58         39.50         2.26 o
  -6   4   8        264.67        250.24         5.53 o
  -5   4   8        138.79        135.60         2.58 o
  -4   4   8        238.33        239.67         3.63 o
  -3   4   8         13.32         13.56         1.03 o
  -2   4   8         51.77         49.19         1.34 o
  -1   4   8          4.65          6.48         0.63 o
   0   4   8        358.41        363.74         4.80 o
   1   4   8        128.42        127.48         2.22 o
   2   4   8        195.89        196.25         2.53 o
   3   4   8        147.18        150.63         2.16 o
   4   4   8        134.86        137.98         2.10 o
   5   4   8         35.41         33.39         1.16 o
   6   4   8          5.84          3.78         0.93 o
   7   4   8         75.95         79.41         1.72 o
  -7   5   8          4.19          4.32         0.57 o
  -6   5   8          0.23          0.01         0.43 o
  -5   5   8         62.80         61.82         1.29 o
  -4   5   8        182.49        184.56         2.45 o
  -3   5   8         29.79         27.32         0.85 o
  -2   5   8         25.48         25.27         1.07 o
  -1   5   8          7.23          7.20         0.72 o
   0   5   8         42.70         41.88         1.31 o
   1   5   8         20.50         20.75         1.03 o
   2   5   8         32.33         30.68         0.91 o
   3   5   8         29.54         29.96         0.94 o
   4   5   8         10.50         10.84         0.71 o
   5   5   8         94.07         93.10         1.67 o
  -6   6   8         21.70         22.70         0.96 o
  -5   6   8        114.35        104.26         1.79 o
  -4   6   8        112.71        117.91         2.57 o
  -1   6   8         17.61         16.50         1.85 o
   0   6   8        186.45        198.16         4.90 o
   1   6   8          3.65          3.95         0.67 o
   2   6   8         27.70         28.08         1.24 o
   3   6   8         47.26         50.71         1.59 o
   4   6   8         23.92         22.07         0.93 o
   0   7   8         12.04         10.72         1.83 o
  -3  -6   9          2.65          2.39         0.68 o
  -2  -6   9         33.82         32.92         2.47 o
   1  -6   9         11.45         11.28         1.37 o
   2  -6   9         50.46         49.59         1.23 o
   3  -6   9         45.49         46.13         1.20 o
   4  -6   9          1.93          0.98         0.51 o
  -5  -5   9         19.01         20.27         1.24 o
  -4  -5   9         12.73         14.52         1.04 o
  -3  -5   9         16.36         17.68         1.03 o
  -2  -5   9         96.25         92.89         2.04 o
  -1  -5   9          2.13          2.04         0.57 o
   0  -5   9          0.05          0.11         0.37 o
   1  -5   9         11.04         12.93         0.72 o
   2  -5   9         25.36         23.54         0.87 o
   3  -5   9         15.33         16.38         0.81 o
   4  -5   9          0.59          0.35         0.44 o
   5  -5   9         25.56         23.54         0.92 o
   6  -5   9         32.63         31.81         1.06 o
  -7  -4   9         28.55         27.94         1.29 o
  -6  -4   9         35.75         34.81         1.34 o
  -5  -4   9         14.12         12.85         0.99 o
  -4  -4   9         53.83         52.01         1.49 o
  -3  -4   9         18.22         19.79         1.01 o
  -2  -4   9         33.34         29.76         1.13 o
  -1  -4   9        160.44        158.21         2.72 o
   0  -4   9        201.91        197.23         2.51 o
   1  -4   9        170.17        174.06         4.27 o
   2  -4   9        474.00        466.13         8.69 o
   3  -4   9        135.93        136.65         2.58 o
   4  -4   9         83.86         79.78         1.94 o
   5  -4   9          3.46          3.42         1.17 o
   6  -4   9         20.47         19.05         1.11 o
   7  -4   9         10.85          9.04         1.03 o
  -8  -3   9          0.37          1.68         0.50 o
  -7  -3   9         19.01         18.77         1.04 o
  -6  -3   9         48.47         47.07         1.26 o
  -5  -3   9         77.66         72.85         1.91 o
  -4  -3   9        182.92        189.18         3.17 o
  -3  -3   9         59.44         59.79         1.64 o
  -2  -3   9        136.22        135.05         2.48 o
  -1  -3   9         35.09         36.43         1.35 o
   0  -3   9          1.37          0.91         0.70 o
   1  -3   9         13.90         12.62         0.82 o
   2  -3   9        144.45        146.82         2.55 o
   3  -3   9        126.15        132.81         2.46 o
   4  -3   9         30.30         30.94         1.35 o
   5  -3   9         55.90         53.86         1.66 o
   6  -3   9         80.04         79.36         2.01 o
   7  -3   9         86.00         88.19         2.21 o
   8  -3   9         33.59         32.64         1.63 o
  -8  -2   9         25.73         23.45         0.92 o
  -7  -2   9         40.28         38.19         1.02 o
  -6  -2   9         47.28         41.29         1.01 o
  -5  -2   9          0.23          0.11         0.33 o
  -4  -2   9         91.45         80.53         1.32 o
  -3  -2   9         25.90         25.99         0.72 o
  -2  -2   9         19.10         18.57         0.62 o
  -1  -2   9        231.60        228.66         2.69 o
   0  -2   9        358.97        344.84         3.77 o
   1  -2   9          3.34          3.54         0.41 o
   2  -2   9        332.98        316.44         3.54 o
   3  -2   9         84.49         74.54         1.28 o
   4  -2   9          0.07          0.13         0.33 o
   5  -2   9          1.36          0.81         0.36 o
   6  -2   9          0.03         -0.21         0.46 o
   7  -2   9          1.36          1.57         0.59 o
   8  -2   9         84.67        100.67         2.25 o
  -9  -1   9         16.69         19.97         0.89 o
  -8  -1   9         23.16         20.37         0.83 o
  -7  -1   9          2.13          2.25         0.46 o
  -6  -1   9         16.12         18.30         0.72 o
  -5  -1   9         97.03         88.19         1.42 o
  -4  -1   9          0.06         -0.10         0.30 o
  -3  -1   9         51.95         48.17         0.80 o
   0  -1   9         58.14         56.85         2.00 o
   1  -1   9         58.30         61.95         1.09 o
   2  -1   9         21.53         20.58         0.67 o
   3  -1   9         51.45         55.79         1.05 o
   4  -1   9          2.69          1.88         0.35 o
   5  -1   9          9.81         11.37         0.84 o
   6  -1   9        100.08        101.16         2.10 o
   7  -1   9         28.29         24.19         1.15 o
   8  -1   9         76.49         75.55         2.95 o
  -9   0   9         88.30         94.95         2.15 o
  -8   0   9          7.79          8.93         0.83 o
  -7   0   9          5.54          7.78         0.58 o
  -6   0   9        175.44        150.82         2.05 o
  -5   0   9        157.51        183.11         2.31 o
  -4   0   9        229.92        217.18         4.45 o
  -4   0   9        215.26        198.12         2.97 o
  -3   0   9         16.16         20.96         1.46 o
  -2   0   9         13.69         13.52         0.56 o
  -1   0   9        676.41        681.81         5.84 o
   0   0   9        782.50        820.68        14.16 o
   0   0   9        834.38        862.86        14.71 o
   1   0   9         68.72         68.64         0.94 o
   2   0   9        683.77        660.32         5.68 o
   3   0   9        189.78        161.48         2.63 o
   4   0   9          2.72          6.11         0.68 o
   5   0   9         24.94         23.57         1.00 o
   6   0   9         10.65         13.93         0.94 o
   7   0   9          0.46          0.56         0.62 o
   8   0   9         86.12         94.42         2.14 o
  -9   1   9         16.34         20.25         1.13 o
  -8   1   9         20.12         20.17         1.08 o
  -7   1   9         15.46         15.99         0.94 o
  -6   1   9          3.62          2.84         0.42 o
  -5   1   9        100.90         98.13         1.48 o
  -4   1   9         10.37         10.31         0.44 o
  -3   1   9         41.89         40.67         1.75 o
   0   1   9          7.43          9.01         1.09 o
   0   1   9         14.13         13.76         1.12 o
   1   1   9         22.31         23.13         0.54 o
   2   1   9        164.57        172.65         2.14 o
   3   1   9         19.45         19.18         0.64 o
   4   1   9          0.12          0.45         0.30 o
   5   1   9         56.80         56.71         2.34 o
   6   1   9         85.76         86.10         1.92 o
   7   1   9         43.36         44.66         1.44 o
   8   1   9         49.21         48.46         1.56 o
  -9   2   9         56.38         60.79         1.77 o
  -8   2   9         10.12         11.62         0.94 o
  -7   2   9         45.51         43.12         1.37 o
  -6   2   9          4.78          4.26         0.61 o
  -5   2   9          8.08          5.30         0.46 o
  -4   2   9        132.73        119.89         1.42 o
  -3   2   9        133.98        138.50         1.56 o
  -2   2   9          0.51          0.72         0.26 o
  -1   2   9        372.49        364.49         3.35 o
   0   2   9        198.72        193.82         2.33 o
   1   2   9          0.42          0.26         0.30 o
   2   2   9        549.74        542.20         5.59 o
   3   2   9          5.09          4.15         0.44 o
   4   2   9         33.25         28.42         0.82 o
   5   2   9         38.48         35.89         0.93 o
   6   2   9         22.85         23.63         0.83 o
   7   2   9          4.91          6.12         0.76 o
  -8   3   9         19.01         20.18         1.37 o
  -7   3   9         48.48         48.61         1.63 o
  -6   3   9         77.67         70.07         1.80 o
  -5   3   9        182.91        180.30         2.40 o
  -4   3   9         59.44         57.25         1.21 o
  -3   3   9        136.19        129.76         1.85 o
  -2   3   9         35.10         34.14         0.93 o
  -1   3   9          1.37          1.64         1.18 o
   0   3   9         13.90         14.15         0.99 o
   1   3   9        144.44        141.20         2.48 o
   2   3   9        126.17        130.72         3.55 o
   3   3   9         30.31         31.09         1.27 o
   4   3   9         55.89         52.43         1.29 o
   5   3   9         80.03         79.67         1.58 o
   6   3   9         86.00         86.97         1.71 o
   7   3   9         33.59         31.31         1.23 o
  -8   4   9         29.11         28.81         1.74 o
  -7   4   9         40.63         39.79         1.74 o
  -6   4   9         18.63         16.21         1.38 o
  -5   4   9         60.90         62.15         1.81 o
  -4   4   9         82.57         54.48         1.91 o
  -3   4   9         47.84         30.48         1.39 o
  -2   4   9        162.45        161.45         4.02 o
  -1   4   9        299.53        294.77         4.26 o
   0   4   9        170.20        174.06         3.01 o
   1   4   9        473.93        472.42         5.06 o
   2   4   9        135.95        136.91         2.06 o
   3   4   9         83.85         77.47         1.57 o
   4   4   9          3.46          3.69         0.91 o
   5   4   9         20.47         18.68         1.09 o
   6   4   9         10.85          8.63         1.06 o
  -7   5   9          2.40          3.39         1.09 o
  -6   5   9          0.07         -0.07         0.44 o
  -5   5   9        103.22        101.10         1.73 o
  -4   5   9         39.19         39.20         1.04 o
  -3   5   9          3.00          2.44         0.60 o
  -2   5   9         40.29         37.38         1.30 o
  -1   5   9          0.34         -0.46         0.46 o
   0   5   9         11.65         12.25         0.91 o
   1   5   9         76.69         79.31         1.88 o
   2   5   9         15.56         17.80         0.80 o
   3   5   9          0.12         -0.23         0.42 o
   4   5   9         19.70         19.70         0.88 o
  -5   6   9         11.31         13.78         1.03 o
  -4   6   9         25.58         24.99         1.55 o
  -1   6   9        203.93        203.04         5.09 o
   0   6   9         92.68         87.97         2.10 o
   1   6   9         63.98         59.71         1.73 o
   2   6   9         70.91         74.70         1.94 o
  -2  -6  10          7.69          8.11         1.26 o
  -1  -6  10        229.66        235.66         5.52 o
  -1  -6  10        228.61        251.63         6.09 o
   1  -6  10          4.04          5.39         0.79 o
   2  -6  10         18.78         19.68         0.93 o
   3  -6  10         10.80         10.74         0.94 o
  -4  -5  10          4.89          5.86         0.80 o
  -3  -5  10          0.06         -0.11         0.54 o
  -2  -5  10         11.63         12.62         1.00 o
  -1  -5  10          6.26          6.08         0.77 o
   0  -5  10          0.67          0.65         0.55 o
   1  -5  10         59.18         56.61         1.27 o
   2  -5  10          3.53          3.15         0.53 o
   3  -5  10         16.23         18.41         0.89 o
   4  -5  10         19.28         18.67         0.88 o
   5  -5  10          4.33          5.64         0.65 o
  -6  -4  10         12.47         18.41         1.20 o
  -5  -4  10          1.11          1.00         0.62 o
  -4  -4  10          5.30          5.98         0.77 o
  -3  -4  10          2.92          2.87         0.63 o
  -2  -4  10         22.80         25.28         2.13 o
  -1  -4  10        275.06        286.16         6.30 o
   0  -4  10        233.48        244.97         3.81 o
   1  -4  10        101.78        105.57         1.84 o
   2  -4  10         46.77         48.23         1.33 o
   3  -4  10         42.35         38.78         1.27 o
   4  -4  10          8.43         10.40         1.02 o
   5  -4  10        128.93        126.18         2.15 o
   6  -4  10         44.95         50.31         1.48 o
  -7  -3  10          4.81          6.28         0.83 o
  -6  -3  10         87.07         87.31         2.19 o
  -5  -3  10         56.40         60.57         1.84 o
  -4  -3  10         72.50         71.10         1.89 o
  -3  -3  10         51.20         50.37         1.62 o
  -2  -3  10         15.84         18.54         1.23 o
  -1  -3  10          6.32          6.67         0.79 o
   0  -3  10         18.73         20.78         0.96 o
   1  -3  10        145.68        141.24         2.08 o
   2  -3  10         19.36         19.16         1.18 o
   3  -3  10         37.97         38.14         1.45 o
   4  -3  10         72.05         69.24         1.48 o
   5  -3  10         93.24         90.42         2.11 o
   6  -3  10         48.47         49.45         1.74 o
   7  -3  10         19.73         24.57         1.53 o
  -7  -2  10          7.62          9.46         0.68 o
  -6  -2  10         37.95         41.75         1.05 o
  -5  -2  10          9.93          9.04         0.59 o
  -4  -2  10          3.08          3.23         0.59 o
  -3  -2  10          3.20          2.85         0.56 o
  -2  -2  10          0.02         -0.34         0.40 o
  -1  -2  10        510.99        512.42         5.38 o
   0  -2  10         26.81         26.77         0.78 o
   1  -2  10         49.39         48.72         1.04 o
   2  -2  10          0.13          0.01         0.34 o
   3  -2  10          9.31          8.16         0.57 o
   4  -2  10         16.34         13.63         0.68 o
   5  -2  10         67.70         63.89         1.65 o
   6  -2  10         29.50         28.29         1.20 o
   7  -2  10        134.01        141.33         2.73 o
  -8  -1  10          3.21          5.40         0.58 o
  -7  -1  10          0.27          0.27         0.40 o
  -6  -1  10        308.28        289.67         3.41 o
  -5  -1  10         18.32         18.08         0.72 o
  -4  -1  10          3.35          3.75         0.43 o
  -3  -1  10          3.19          3.18         1.00 o
   0  -1  10         38.13         32.96         1.72 o
   1  -1  10          3.59          3.83         0.42 o
   2  -1  10          1.88          3.44         0.42 o
   3  -1  10        170.99        159.13         2.12 o
   4  -1  10         77.81         72.38         1.66 o
   5  -1  10         68.20         68.81         2.65 o
   6  -1  10         12.78         14.21         1.86 o
   7  -1  10         86.91         91.14         3.17 o
  -8   0  10         18.68         19.43         1.08 o
  -7   0  10          1.33          0.33         0.39 o
  -6   0  10        177.38        182.43         2.40 o
  -5   0  10        288.79        260.94         3.08 o
  -4   0  10          0.08          0.43         0.33 o
  -2   0  10          1.67          1.74         0.45 o
  -1   0  10       1389.12       1478.50        12.19 o
   0   0  10        120.74        130.21         3.09 o
   1   0  10         96.53         93.03         1.42 o
   2   0  10         11.92         13.16         0.81 o
   3   0  10          2.50          1.28         0.52 o
   4   0  10         58.90         45.42         1.34 o
   5   0  10        108.96         99.89         2.10 o
   6   0  10         48.16         49.85         1.50 o
   7   0  10        305.49        329.01         4.93 o
  -8   1  10          6.72         10.45         0.94 o
  -7   1  10         11.06         11.84         0.90 o
  -6   1  10        152.30        150.54         2.68 o
  -5   1  10         12.87         12.14         0.64 o
  -4   1  10         39.81         37.41         0.88 o
  -3   1  10         10.03         11.56         0.71 o
  -3   1  10          9.20          9.39         1.32 o
  -1   1  10         13.78         15.09         1.54 o
   0   1  10         13.49         12.31         1.15 o
   1   1  10         48.33         48.63         0.98 o
   2   1  10         18.75         15.66         0.62 o
   3   1  10         13.94         13.29         0.87 o
   4   1  10        111.23        103.15         2.09 o
   5   1  10         53.52         53.04         1.50 o
   6   1  10         12.78         14.31         1.86 o
   7   1  10         86.93         96.64         3.38 o
  -8   2  10         30.56         30.50         1.30 o
  -7   2  10         66.74         66.99         1.75 o
  -6   2  10         52.39         58.40         1.57 o
  -5   2  10          8.76          9.46         0.79 o
  -4   2  10          0.71          1.14         0.35 o
  -3   2  10         71.73         65.41         0.99 o
  -2   2  10          0.01         -0.17         0.26 o
  -1   2  10        341.69        334.77         3.17 o
   0   2  10          4.41          3.73         0.43 o
   1   2  10        149.76        153.33         2.04 o
   2   2  10        137.15        139.53         1.94 o
   3   2  10          5.74          4.90         0.48 o
   4   2  10          2.30          1.65         0.39 o
   5   2  10         25.83         25.49         0.96 o
   6   2  10         10.02         11.24         0.96 o
   7   2  10        126.20        129.27         3.65 o
  -7   3  10         87.07         81.99         2.11 o
  -6   3  10         56.41         53.43         1.68 o
  -5   3  10         72.49         67.53         1.39 o
  -4   3  10         51.21         50.64         1.20 o
  -3   3  10         15.84         16.17         0.81 o
  -2   3  10          6.32          4.45         0.95 o
  -1   3  10         18.73         20.36         0.87 o
   0   3  10        145.66        138.82         1.99 o
   1   3  10         19.36         18.85         0.90 o
   2   3  10         37.97         35.03         1.09 o
   3   3  10         72.04         68.59         1.44 o
   4   3  10         93.25         89.10         1.69 o
   5   3  10         48.47         50.52         1.37 o
   6   3  10         19.73         22.55         1.14 o
  -7   4  10         26.89         34.06         1.73 o
  -6   4  10         55.54         60.23         1.94 o
  -5   4  10         98.36         53.32         2.03 o
  -4   4  10          6.44          5.77         0.83 o
  -3   4  10         22.80         20.29         2.13 o
  -2   4  10        275.00        258.51         5.61 o
  -1   4  10        233.54        248.26         5.52 o
   0   4  10        101.76        103.32         2.26 o
   1   4  10         46.76         47.47         1.26 o
   2   4  10         42.34         40.39         1.23 o
   3   4  10          8.43          8.47         0.97 o
   4   4  10        128.94        128.92         2.15 o
   5   4  10         44.94         44.91         1.39 o
  -5   5  10          1.25          1.69         0.50 o
  -4   5  10          6.14          6.40         0.79 o
  -3   5  10          2.16          1.95         0.61 o
  -2   5  10         10.57         12.49         0.96 o
  -1   5  10          6.10          7.67         0.82 o
   0   5  10         68.47         68.66         1.80 o
   1   5  10         13.16         14.62         1.03 o
   2   5  10          1.46          1.96         0.64 o
   3   5  10         33.41         33.74         1.06 o
  -1   6  10        106.24        111.44         3.66 o
   0   6  10          1.23          0.93         0.66 o
  -3  -5  11          0.64          0.69         0.87 o
  -2  -5  11         21.95         21.63         1.21 o
  -1  -5  11         11.11         14.64         1.08 o
   0  -5  11          3.72          3.58         0.71 o
   1  -5  11         68.05         65.66         1.41 o
   2  -5  11         12.59         13.74         0.83 o
   3  -5  11          5.75          6.88         0.68 o
  -5  -4  11         41.40         41.60         2.04 o
  -4  -4  11         34.60         40.65         2.38 o
  -3  -4  11         10.13         10.80         0.94 o
  -2  -4  11         16.41         15.07         2.12 o
  -1  -4  11          4.87          2.91         1.77 o
   0  -4  11        141.51        139.88         2.78 o
   1  -4  11         37.34         41.07         1.31 o
   2  -4  11         17.45         18.60         1.12 o
   3  -4  11         32.73         36.44         1.31 o
   4  -4  11          7.93          6.49         1.05 o
   5  -4  11          6.30          7.92         0.71 o
  -6  -3  11          3.11          2.72         0.69 o
  -5  -3  11         13.62         15.20         1.33 o
  -4  -3  11         54.42         56.27         1.84 o
  -3  -3  11         67.75         74.28         1.99 o
  -2  -3  11         38.88         39.27         1.55 o
  -1  -3  11         19.02         18.29         1.31 o
   0  -3  11         35.29         35.04         1.16 o
   1  -3  11        209.96        209.18         2.79 o
   2  -3  11        218.62        223.96         2.95 o
   3  -3  11         40.03         42.16         1.27 o
   4  -3  11         16.02         15.13         1.04 o
   5  -3  11         18.19         17.28         1.39 o
   6  -3  11         48.24         51.89         1.87 o
  -6  -2  11          0.50          0.60         0.58 o
  -5  -2  11         24.68         24.93         1.13 o
  -4  -2  11         53.40         57.80         1.54 o
  -3  -2  11         28.49         28.21         1.12 o
  -2  -2  11          0.04          0.73         0.49 o
  -1  -2  11         13.02         12.80         0.65 o
   0  -2  11          7.63          7.90         0.57 o
   1  -2  11          4.18          4.25         0.49 o
   2  -2  11         89.44         89.18         1.52 o
   3  -2  11         18.18         20.20         0.78 o
   4  -2  11          0.66          0.93         0.51 o
   5  -2  11         24.00         23.03         1.14 o
   6  -2  11         41.15         38.16         1.43 o
  -7  -1  11          8.13          7.25         0.64 o
  -6  -1  11         81.14         72.96         1.40 o
  -5  -1  11         32.17         32.10         0.92 o
  -4  -1  11          2.37          4.46         0.63 o
   0  -1  11          0.03         -0.01         0.31 o
   1  -1  11         80.70         78.57         1.37 o
   2  -1  11         74.83         74.47         1.33 o
   3  -1  11         27.24         28.04         1.10 o
   4  -1  11          3.17         -0.01         1.53 o
   5  -1  11         11.53         10.20         1.75 o
   6  -1  11         73.15         76.70         3.01 o
  -7   0  11        178.62        169.52         3.01 o
  -6   0  11          0.03          0.17         0.39 o
  -5   0  11          0.01          0.94         0.38 o
  -4   0  11         94.90        101.17         1.95 o
  -4   0  11        101.19        113.20         3.05 o
  -2   0  11          4.66          7.36         0.57 o
  -1   0  11         99.60         97.88         1.60 o
   0   0  11          0.90          1.14         1.14 o
   1   0  11         17.56         16.90         0.67 o
   2   0  11        114.81        112.64         2.16 o
   3   0  11         30.51         36.18         1.21 o
   4   0  11          5.70          5.32         0.75 o
   5   0  11         77.89         76.53         1.87 o
   6   0  11        138.99        139.76         2.74 o
  -7   1  11          4.15          5.41         0.74 o
  -6   1  11         31.24         32.66         1.25 o
  -5   1  11         40.92         38.68         1.25 o
  -4   1  11         44.04         47.89         1.04 o
  -3   1  11          5.17          6.85         1.32 o
  -1   1  11        137.42        142.91         3.55 o
   0   1  11         13.98         13.54         0.63 o
   1   1  11        332.15        331.93         4.64 o
   2   1  11         41.66         42.94         1.28 o
   3   1  11          0.74          1.91         0.51 o
   4   1  11          0.07          1.00         0.53 o
   5   1  11         11.53          6.50         1.77 o
   6   1  11         73.15         70.04         2.96 o
  -7   2  11          0.64          0.81         0.57 o
  -6   2  11          1.92          1.41         0.57 o
  -5   2  11         46.70         47.76         1.40 o
  -4   2  11         60.90         62.96         1.22 o
  -3   2  11         13.71         12.92         0.60 o
  -2   2  11          8.49          9.91         0.51 o
  -1   2  11         16.03         14.29         0.65 o
   0   2  11          7.99          7.42         0.55 o
   1   2  11         60.95         61.38         1.19 o
   2   2  11          6.39          8.24         0.59 o
   3   2  11         10.62         13.20         0.93 o
   4   2  11         18.30         17.82         1.10 o
   5   2  11         39.16         38.97         1.40 o
  -6   3  11         13.62         16.92         1.29 o
  -5   3  11         54.42         49.85         1.63 o
  -4   3  11         67.76         70.42         1.45 o
  -3   3  11         38.88         41.48         1.47 o
  -2   3  11         19.02         21.33         1.24 o
  -1   3  11         35.29         35.32         1.40 o
   0   3  11        209.92        208.12         2.69 o
   1   3  11        218.67        218.31         2.82 o
   2   3  11         40.04         43.51         1.54 o
   3   3  11         16.01         16.56         1.02 o
   4   3  11         18.19         17.59         1.06 o
   5   3  11         48.23         48.04         1.80 o
  -5   4  11         34.59         16.67         1.37 o
  -4   4  11         28.36         30.07         1.52 o
  -3   4  11         16.41         13.74         2.14 o
  -2   4  11          4.87          4.38         1.18 o
  -1   4  11        141.50        134.97         2.71 o
   0   4  11         37.34         40.25         1.63 o
   1   4  11         17.45         16.91         1.38 o
   2   4  11         32.73         33.27         1.23 o
   3   4  11          7.93          7.32         1.02 o
  -3   5  11          9.39         10.51         0.95 o
  -2   5  11          0.60          0.79         0.57 o
  -1   5  11         13.49         15.52         1.09 o
   0   5  11          9.28          9.09         0.90 o
   1   5  11         30.34         31.05         1.37 o
  -3  -4  12          0.48          0.64         0.84 o
  -2  -4  12         20.49         24.48         2.32 o
  -1  -4  12         65.52         63.32         1.98 o
   0  -4  12        141.67        143.45         2.92 o
   1  -4  12          5.69          6.96         1.05 o
   2  -4  12         28.19         28.53         1.29 o
   3  -4  12          0.12         -0.19         0.43 o
  -4  -3  12          2.79          1.47         1.26 o
  -3  -3  12         60.41         66.51         1.97 o
  -2  -3  12         65.98         75.96         2.06 o
  -1  -3  12         21.90         20.86         1.43 o
   0  -3  12         52.62         56.99         1.83 o
   1  -3  12         81.16         87.68         1.74 o
   2  -3  12         76.05         78.88         1.67 o
   3  -3  12          4.45          5.87         0.97 o
   4  -3  12         81.05         78.27         2.14 o
  -5  -2  12          5.48          4.25         0.73 o
  -4  -2  12          3.55          4.31         0.71 o
  -3  -2  12          0.01         -0.24         0.52 o
  -2  -2  12          2.31          2.10         0.58 o
  -1  -2  12         35.14         34.26         1.21 o
   0  -2  12         47.41         48.23         1.12 o
   1  -2  12         20.20         21.90         0.83 o
   2  -2  12          7.06          7.77         0.63 o
   3  -2  12          9.14         10.62         0.89 o
   4  -2  12          4.75          5.08         0.75 o
   5  -2  12         17.74         18.75         1.14 o
  -6  -1  12          5.33          3.47         0.67 o
  -5  -1  12          3.37          3.86         0.68 o
  -4  -1  12          1.30          2.21         0.56 o
   0  -1  12         20.95         21.18         0.79 o
   1  -1  12          3.91          4.41         0.50 o
   2  -1  12         19.30         22.44         1.06 o
   3  -1  12          7.25          9.71         0.85 o
   4  -1  12        191.82        184.43         4.66 o
   5  -1  12        224.79        242.00         5.68 o
  -6   0  12         70.83         73.26         1.57 o
  -5   0  12          0.52          0.67         0.40 o
  -4   0  12          3.30          4.52         0.95 o
  -3   0  12          8.41          9.66         1.55 o
  -2   0  12          0.52          1.29         0.48 o
  -1   0  12         43.94         42.83         1.42 o
   0   0  12         93.93        105.21         2.88 o
   1   0  12         48.99         50.24         1.40 o
   2   0  12         10.44          9.04         0.81 o
   3   0  12         48.20         50.58         1.49 o
   4   0  12         32.68         32.37         1.28 o
   5   0  12         15.22         14.67         1.10 o
  -6   1  12          0.99          1.77         0.60 o
  -5   1  12          4.03          4.14         0.66 o
  -4   1  12          1.78          2.61         0.45 o
   0   1  12         77.21         77.43         1.73 o
   1   1  12         74.24         81.27         1.80 o
   2   1  12          9.65         11.32         0.89 o
   3   1  12          3.05          2.75         0.60 o
   4   1  12        191.82        184.23         4.63 o
   5   1  12        109.95        124.55         2.58 o
  -6   2  12         13.50         16.71         1.07 o
  -5   2  12         40.61         36.65         1.32 o
  -4   2  12          4.36          4.45         0.65 o
  -3   2  12         11.96         13.23         0.70 o
  -2   2  12         11.88         14.88         0.73 o
  -1   2  12         31.43         30.18         0.90 o
   0   2  12        130.02        132.12         1.93 o
   1   2  12          5.18          6.72         0.73 o
   2   2  12         17.40         18.65         1.00 o
   3   2  12         30.00         28.90         1.23 o
   4   2  12         37.59         39.36         1.40 o
  -5   3  12          2.79          2.98         1.11 o
  -4   3  12         60.40         69.89         1.88 o
  -3   3  12         65.99         72.57         1.93 o
  -2   3  12         21.90         17.98         1.29 o
  -1   3  12         52.62         51.69         1.66 o
   0   3  12         81.17         85.24         1.63 o
   1   3  12         76.05         78.00         1.58 o
   2   3  12          4.45          2.93         0.90 o
   3   3  12         81.03         79.97         2.15 o
  -3   4  12         20.49         19.07         2.35 o
  -2   4  12         65.51         61.73         1.96 o
  -1   4  12        141.63        142.38         2.85 o
   0   4  12          5.69          3.99         1.30 o
   1   4  12         28.19         28.49         1.57 o
  -2  -3  13          0.03          0.48         0.57 o
  -1  -3  13         62.12         63.20         1.97 o
   0  -3  13          0.25          0.40         1.18 o
   1  -3  13         33.05         37.38         1.32 o
   2  -3  13         12.65         13.22         1.00 o
  -3  -2  13         53.85         51.18         1.57 o
  -2  -2  13         55.34         53.18         1.58 o
  -1  -2  13         24.65         24.03         1.13 o
   0  -2  13          0.66          0.24         0.40 o
   1  -2  13          2.16          2.73         0.50 o
   2  -2  13          6.38          8.49         0.85 o
   3  -2  13         10.20          9.70         0.92 o
  -4  -1  13         37.69         39.91         2.27 o
   0  -1  13          1.51          2.33         0.46 o
   1  -1  13        158.17        168.17         2.94 o
   2  -1  13         31.12         30.59         1.25 o
   3  -1  13         61.94         62.48         2.83 o
  -4   0  13          0.73         -1.81         1.81 o
  -3   0  13        136.65        132.98         2.59 o
  -2   0  13        164.70        159.32         2.74 o
  -1   0  13         70.54         82.58         2.84 o
   0   0  13         18.11         17.57         1.35 o
   1   0  13         23.76         28.46         1.18 o
   2   0  13         14.18         16.06         1.04 o
   3   0  13         10.09          9.49         0.91 o
  -4   1  13         31.62         35.18         1.81 o
  -3   1  13        112.84        122.49         3.76 o
   0   1  13          0.46          0.15         0.49 o
   1   1  13         12.52         17.62         1.10 o
   2   1  13         20.25         20.16         1.08 o
   3   1  13         50.85         46.56         1.52 o
  -4   2  13          1.63          1.95         0.58 o
  -3   2  13         29.29         28.45         1.68 o
  -2   2  13         17.50         17.55         1.01 o
  -1   2  13         53.17         55.46         1.51 o
   0   2  13         95.39         93.22         2.02 o
   1   2  13         20.31         24.28         1.12 o
   2   2  13          0.45          0.16         0.53 o
  -2   3  13         62.12         57.11         1.84 o
  -1   3  13          0.25         -1.14         1.14 o
   0   3  13         33.04         35.47         2.24 o
                                                
